# Supplementary material for: Rapamycin limits CD4+ T cell proliferation in simian immunodeficiency virus–infected rhesus macaques on antiretroviral therapy
Source: J Clin Invest. 2022 May 16;132(10):e156063. doi: 10.1172/JCI156063 (PMC9106346; doi:10.1172/JCI156063)
Supplement: Supplemental data set 1 [file jci-132-156063-s077.zip]

Archive with 220 entries (215 files):
- Supplementary Code and Data/
- __MACOSX/._Supplementary Code and Data
- Supplementary Code and Data/.DS_Store
- __MACOSX/Supplementary Code and Data/._.DS_Store
- Supplementary Code and Data/code/
- __MACOSX/Supplementary Code and Data/._code
- Supplementary Code and Data/data/
- __MACOSX/Supplementary Code and Data/._data
- Supplementary Code and Data/code/rapamycin analyses pt 3.R
- __MACOSX/Supplementary Code and Data/code/._rapamycin analyses pt 3.R
- Supplementary Code and Data/code/rapamycin analyses.R
- __MACOSX/Supplementary Code and Data/code/._rapamycin analyses.R
- Supplementary Code and Data/code/rapamycin analyses pt 2.R
- __MACOSX/Supplementary Code and Data/code/._rapamycin analyses pt 2.R
- Supplementary Code and Data/data/figS6b4.csv
- __MACOSX/Supplementary Code and Data/data/._figS6b4.csv
- Supplementary Code and Data/data/figS6b5.csv
- __MACOSX/Supplementary Code and Data/data/._figS6b5.csv
- Supplementary Code and Data/data/figure 5a.1 ccr5 cd4.csv
- __MACOSX/Supplementary Code and Data/data/._figure 5a.1 ccr5 cd4.csv
- Supplementary Code and Data/data/figure 1f.csv
- __MACOSX/Supplementary Code and Data/data/._figure 1f.csv
- Supplementary Code and Data/data/figS6b6.csv
- __MACOSX/Supplementary Code and Data/data/._figS6b6.csv
- Supplementary Code and Data/data/figure 4d tm count.csv
- __MACOSX/Supplementary Code and Data/data/._figure 4d tm count.csv
- Supplementary Code and Data/data/.DS_Store
- __MACOSX/Supplementary Code and Data/data/._.DS_Store
- Supplementary Code and Data/data/figS6b2.csv
- __MACOSX/Supplementary Code and Data/data/._figS6b2.csv
- Supplementary Code and Data/data/figS6b3.csv
- __MACOSX/Supplementary Code and Data/data/._figS6b3.csv
- Supplementary Code and Data/data/figS6b1.csv
- __MACOSX/Supplementary Code and Data/data/._figS6b1.csv
- Supplementary Code and Data/data/figure 4h ttrm count.csv
- __MACOSX/Supplementary Code and Data/data/._figure 4h ttrm count.csv
- Supplementary Code and Data/data/fig8d.csv
- __MACOSX/Supplementary Code and Data/data/._fig8d.csv
- Supplementary Code and Data/data/figure 4j tem counts.csv
- __MACOSX/Supplementary Code and Data/data/._figure 4j tem counts.csv
- Supplementary Code and Data/data/figure 4i tem proliferation.csv
- __MACOSX/Supplementary Code and Data/data/._figure 4i tem proliferation.csv
- Supplementary Code and Data/data/fig6h.csv
- __MACOSX/Supplementary Code and Data/data/._fig6h.csv
- Supplementary Code and Data/data/fig8c.csv
- __MACOSX/Supplementary Code and Data/data/._fig8c.csv
- Supplementary Code and Data/data/Rapamycin paper (Final stats).xlsx
- __MACOSX/Supplementary Code and Data/data/._Rapamycin paper (Final stats).xlsx
- Supplementary Code and Data/data/figure 4c tm proliferation.csv
- __MACOSX/Supplementary Code and Data/data/._figure 4c tm proliferation.csv
- Supplementary Code and Data/data/figure 4e tcm proliferation.csv
- __MACOSX/Supplementary Code and Data/data/._figure 4e tcm proliferation.csv
- Supplementary Code and Data/data/fig6i.csv
- __MACOSX/Supplementary Code and Data/data/._fig6i.csv
- Supplementary Code and Data/data/figure 4f tcm count.csv
- __MACOSX/Supplementary Code and Data/data/._figure 4f tcm count.csv
- Supplementary Code and Data/data/fig6j.csv
- __MACOSX/Supplementary Code and Data/data/._fig6j.csv
- Supplementary Code and Data/data/fig6g.csv
- __MACOSX/Supplementary Code and Data/data/._fig6g.csv
- Supplementary Code and Data/data/fig7b4.csv
- __MACOSX/Supplementary Code and Data/data/._fig7b4.csv
- Supplementary Code and Data/data/fig7b5.csv
- __MACOSX/Supplementary Code and Data/data/._fig7b5.csv
- Supplementary Code and Data/data/figure 5b2 cd4 memory tregs proliferation.csv
- __MACOSX/Supplementary Code and Data/data/._figure 5b2 cd4 memory tregs proliferation.csv
- Supplementary Code and Data/data/figS4b.1.csv
- __MACOSX/Supplementary Code and Data/data/._figS4b.1.csv
- Supplementary Code and Data/data/fig6f.csv
- __MACOSX/Supplementary Code and Data/data/._fig6f.csv
- Supplementary Code and Data/data/fig6d.csv
- __MACOSX/Supplementary Code and Data/data/._fig6d.csv
- Supplementary Code and Data/data/figS4b.3.csv
- __MACOSX/Supplementary Code and Data/data/._figS4b.3.csv
- Supplementary Code and Data/data/figure 5a.3 cxcr3 cd4.csv
- __MACOSX/Supplementary Code and Data/data/._figure 5a.3 cxcr3 cd4.csv
- Supplementary Code and Data/data/fig7b6.csv
- __MACOSX/Supplementary Code and Data/data/._fig7b6.csv
- Supplementary Code and Data/data/figure 5b1 cd4 memory tregs .csv
- __MACOSX/Supplementary Code and Data/data/._figure 5b1 cd4 memory tregs .csv
- Supplementary Code and Data/data/figS4b.2.csv
- __MACOSX/Supplementary Code and Data/data/._figS4b.2.csv
- Supplementary Code and Data/data/fig6e.csv
- __MACOSX/Supplementary Code and Data/data/._fig6e.csv
- Supplementary Code and Data/data/fig6a.csv
- __MACOSX/Supplementary Code and Data/data/._fig6a.csv
- Supplementary Code and Data/data/fig7b2.csv
- __MACOSX/Supplementary Code and Data/data/._fig7b2.csv
- Supplementary Code and Data/data/figure 4a tn proliferation.csv
- __MACOSX/Supplementary Code and Data/data/._figure 4a tn proliferation.csv
- Supplementary Code and Data/data/figure 4g ttrm proliferation.csv
- __MACOSX/Supplementary Code and Data/data/._figure 4g ttrm proliferation.csv
- Supplementary Code and Data/data/fig7b3.csv
- __MACOSX/Supplementary Code and Data/data/._fig7b3.csv
- Supplementary Code and Data/data/fig6b.csv
- __MACOSX/Supplementary Code and Data/data/._fig6b.csv
- Supplementary Code and Data/data/figS4b.5.csv
- __MACOSX/Supplementary Code and Data/data/._figS4b.5.csv
- Supplementary Code and Data/data/fig7b1.csv
- __MACOSX/Supplementary Code and Data/data/._fig7b1.csv
- Supplementary Code and Data/data/figS4b.4.csv
- __MACOSX/Supplementary Code and Data/data/._figS4b.4.csv
- Supplementary Code and Data/data/figure 5b4 cd4 naive tregs proliferation.csv
- __MACOSX/Supplementary Code and Data/data/._figure 5b4 cd4 naive tregs proliferation.csv
- Supplementary Code and Data/data/fig6c.csv
- __MACOSX/Supplementary Code and Data/data/._fig6c.csv
- Supplementary Code and Data/data/figure 4b tn count.csv
- __MACOSX/Supplementary Code and Data/data/._figure 4b tn count.csv
- Supplementary Code and Data/data/figS6a1.csv
- __MACOSX/Supplementary Code and Data/data/._figS6a1.csv
- Supplementary Code and Data/data/2021-08-17/
- __MACOSX/Supplementary Code and Data/data/._2021-08-17
- Supplementary Code and Data/data/figure 5a.2 cxcr5 cd4.csv
- __MACOSX/Supplementary Code and Data/data/._figure 5a.2 cxcr5 cd4.csv
- Supplementary Code and Data/data/figS6a2.csv
- __MACOSX/Supplementary Code and Data/data/._figS6a2.csv
- Supplementary Code and Data/data/figS4.5.csv
- __MACOSX/Supplementary Code and Data/data/._figS4.5.csv
- Supplementary Code and Data/data/figS4.4.csv
- __MACOSX/Supplementary Code and Data/data/._figS4.4.csv
- Supplementary Code and Data/data/2022-02-10/
- __MACOSX/Supplementary Code and Data/data/._2022-02-10
- Supplementary Code and Data/data/figS2.csv
- __MACOSX/Supplementary Code and Data/data/._figS2.csv
- Supplementary Code and Data/data/figure 3b.csv
- __MACOSX/Supplementary Code and Data/data/._figure 3b.csv
- Supplementary Code and Data/data/figS4.1.csv
- __MACOSX/Supplementary Code and Data/data/._figS4.1.csv
- Supplementary Code and Data/data/figS4.3.csv
- __MACOSX/Supplementary Code and Data/data/._figS4.3.csv
- Supplementary Code and Data/data/figS4.2.csv
- __MACOSX/Supplementary Code and Data/data/._figS4.2.csv
- Supplementary Code and Data/data/figure 5b3 cd4 naive tregs .csv
- __MACOSX/Supplementary Code and Data/data/._figure 5b3 cd4 naive tregs .csv
- Supplementary Code and Data/data/2021-08-17/fig 8a counts.csv
- __MACOSX/Supplementary Code and Data/data/2021-08-17/._fig 8a counts.csv
- Supplementary Code and Data/data/2021-08-17/fig s12d.csv
- __MACOSX/Supplementary Code and Data/data/2021-08-17/._fig s12d.csv
- Supplementary Code and Data/data/2021-08-17/fig8c.xlsx
- __MACOSX/Supplementary Code and Data/data/2021-08-17/._fig8c.xlsx
- Supplementary Code and Data/data/2021-08-17/fig s12c.csv
- __MACOSX/Supplementary Code and Data/data/2021-08-17/._fig s12c.csv
- Supplementary Code and Data/data/2021-08-17/fig s12b.csv
- __MACOSX/Supplementary Code and Data/data/2021-08-17/._fig s12b.csv
- Supplementary Code and Data/data/2021-08-17/Rapamycin paper (Final stats 8.17.21).xlsx
- __MACOSX/Supplementary Code and Data/data/2021-08-17/._Rapamycin paper (Final stats 8.17.21).xlsx
- Supplementary Code and Data/data/2021-08-17/fig s12a.csv
- __MACOSX/Supplementary Code and Data/data/2021-08-17/._fig s12a.csv
- Supplementary Code and Data/data/2021-08-17/fig s1a.csv
- __MACOSX/Supplementary Code and Data/data/2021-08-17/._fig s1a.csv
- Supplementary Code and Data/data/2021-08-17/fig 8c.csv
- __MACOSX/Supplementary Code and Data/data/2021-08-17/._fig 8c.csv
- Supplementary Code and Data/data/2021-08-17/fig 9e.csv
- __MACOSX/Supplementary Code and Data/data/2021-08-17/._fig 9e.csv
- Supplementary Code and Data/data/2021-08-17/fig s1c.csv
- __MACOSX/Supplementary Code and Data/data/2021-08-17/._fig s1c.csv
- Supplementary Code and Data/data/2021-08-17/fig s1b.csv
- __MACOSX/Supplementary Code and Data/data/2021-08-17/._fig s1b.csv
- Supplementary Code and Data/data/2021-08-17/fig 9d.csv
- __MACOSX/Supplementary Code and Data/data/2021-08-17/._fig 9d.csv
- Supplementary Code and Data/data/2021-08-17/fig 9a.csv
- __MACOSX/Supplementary Code and Data/data/2021-08-17/._fig 9a.csv
- Supplementary Code and Data/data/2021-08-17/fig 9c.csv
- __MACOSX/Supplementary Code and Data/data/2021-08-17/._fig 9c.csv
- Supplementary Code and Data/data/2021-08-17/fig s1d.csv
- __MACOSX/Supplementary Code and Data/data/2021-08-17/._fig s1d.csv
- Supplementary Code and Data/data/2021-08-17/fig 9b.csv
- __MACOSX/Supplementary Code and Data/data/2021-08-17/._fig 9b.csv
- Supplementary Code and Data/data/2021-08-17/fig s9c3.csv
- __MACOSX/Supplementary Code and Data/data/2021-08-17/._fig s9c3.csv
- Supplementary Code and Data/data/2021-08-17/fig s9c2.csv
- __MACOSX/Supplementary Code and Data/data/2021-08-17/._fig s9c2.csv
- Supplementary Code and Data/data/2021-08-17/fig s9c1.csv
- __MACOSX/Supplementary Code and Data/data/2021-08-17/._fig s9c1.csv
- Supplementary Code and Data/data/2021-08-17/fig 7a.csv
- __MACOSX/Supplementary Code and Data/data/2021-08-17/._fig 7a.csv
- Supplementary Code and Data/data/2021-08-17/fig s5b.csv
- __MACOSX/Supplementary Code and Data/data/2021-08-17/._fig s5b.csv
- Supplementary Code and Data/data/2021-08-17/fig s9a.csv
- __MACOSX/Supplementary Code and Data/data/2021-08-17/._fig s9a.csv
- Supplementary Code and Data/data/2021-08-17/fig s5c.csv
- __MACOSX/Supplementary Code and Data/data/2021-08-17/._fig s5c.csv
- Supplementary Code and Data/data/2021-08-17/fig s11a.csv
- __MACOSX/Supplementary Code and Data/data/2021-08-17/._fig s11a.csv
- Supplementary Code and Data/data/2021-08-17/fig 1f.csv
- __MACOSX/Supplementary Code and Data/data/2021-08-17/._fig 1f.csv
- Supplementary Code and Data/data/2021-08-17/fig s2.csv
- __MACOSX/Supplementary Code and Data/data/2021-08-17/._fig s2.csv
- Supplementary Code and Data/data/2021-08-17/fig 1d.csv
- __MACOSX/Supplementary Code and Data/data/2021-08-17/._fig 1d.csv
- Supplementary Code and Data/data/2021-08-17/fig s5a.csv
- __MACOSX/Supplementary Code and Data/data/2021-08-17/._fig s5a.csv
- Supplementary Code and Data/data/2021-08-17/fig s9b.csv
- __MACOSX/Supplementary Code and Data/data/2021-08-17/._fig s9b.csv
- Supplementary Code and Data/data/2021-08-17/fig s11b.csv
- __MACOSX/Supplementary Code and Data/data/2021-08-17/._fig s11b.csv
- Supplementary Code and Data/data/2021-08-17/fig 1e.csv
- __MACOSX/Supplementary Code and Data/data/2021-08-17/._fig 1e.csv
- Supplementary Code and Data/data/2021-08-17/fig s5d.csv
- __MACOSX/Supplementary Code and Data/data/2021-08-17/._fig s5d.csv
- Supplementary Code and Data/data/2021-08-17/fig s8c.csv
- __MACOSX/Supplementary Code and Data/data/2021-08-17/._fig s8c.csv
- Supplementary Code and Data/data/2021-08-17/fig 1b.csv
- __MACOSX/Supplementary Code and Data/data/2021-08-17/._fig 1b.csv
- Supplementary Code and Data/data/2021-08-17/fig s8a.csv
- __MACOSX/Supplementary Code and Data/data/2021-08-17/._fig s8a.csv
- Supplementary Code and Data/data/2021-08-17/fig 8a proliferation.csv
- __MACOSX/Supplementary Code and Data/data/2021-08-17/._fig 8a proliferation.csv
- Supplementary Code and Data/data/2021-08-17/fig 8b HLA+.csv
- __MACOSX/Supplementary Code and Data/data/2021-08-17/._fig 8b HLA+.csv
- Supplementary Code and Data/data/2021-08-17/fig 1c.csv
- __MACOSX/Supplementary Code and Data/data/2021-08-17/._fig 1c.csv
- Supplementary Code and Data/data/2021-08-17/fig 8b CD69+.csv
- __MACOSX/Supplementary Code and Data/data/2021-08-17/._fig 8b CD69+.csv
- Supplementary Code and Data/data/2022-02-10/Rapa Manuscript Additional Figures - Supp Fig 10.csv
- __MACOSX/Supplementary Code and Data/data/2022-02-10/._Rapa Manuscript Additional Figures - Supp Fig 10.csv
- Supplementary Code and Data/data/2022-02-10/Rapa Manuscript Additional Figures - Supp Fig 8.csv
- __MACOSX/Supplementary Code and Data/data/2022-02-10/._Rapa Manuscript Additional Figures - Supp Fig 8.csv
- Supplementary Code and Data/data/2022-02-10/Rapa Manuscript Additional Figures - Supp Fig 4.csv
- __MACOSX/Supplementary Code and Data/data/2022-02-10/._Rapa Manuscript Additional Figures - Supp Fig 4.csv
