# Supplementary material for: Rapamycin limits CD4+ T cell proliferation in simian immunodeficiency virus–infected rhesus macaques on antiretroviral therapy
Source: J Clin Invest. 2022 May 16;132(10):e156063. doi: 10.1172/JCI156063 (PMC9106346; doi:10.1172/JCI156063)
Supplement: Supplemental data set 1 [file jci-132-156063-s077.zip › Supplementary Code and Data/code/rapamycin analyses pt 3.R]

setwd( "../" );
library( "gtools" ) # needed by my.heatmap.2
library( "DescTools" ) # needed for DescTools::AUC

calculate.auc  <- function( .values, .times ) {
    # Trapezoid
    DescTools::AUC( x = as.numeric( .times ), y = as.numeric( .values ), method = "trapezoid" )
} # calculate.auc (..)

# Supp fig 4
Figure.S4.in  <-  read.csv( "data/Rapa Manuscript Additional Figures - Supp Fig 4.csv" );

## Top in sheet and in figure: for correlation heatmap
Figure.S4.A.in <- Figure.S4.in[ 5:10, 1:11, drop = FALSE ];
colnames( Figure.S4.A.in ) <- Figure.S4.in[ 4, 1:11 ];

## But those are just the computed Spearman p-values and we have to recompute them if we use them - but also we want to show more than that. So let's load B to use in A, too.

## Bottom in sheet and in figure: scatterplots and Spearman correlations vs %Ki67+ CD4+ TM
Figure.S4.B.in <- Figure.S4.in[ 16:29, , drop = FALSE ];
colnames( Figure.S4.B.in ) <- Figure.S4.in[ 15, ];

.df <- Figure.S4.B.in;
# Make the colnames ugly but accessible
colnames( .df )  <- colnames( data.frame( as.matrix( .df ) ) );
# First two cols are Treatment and RM; rest are data: 6 miR columns and then others.
for( .name in colnames( .df )[3:ncol(.df)] ) { .df[, .name]  <- as.numeric( .df[ , .name ] ) }
.df[ , "Treatment" ][ .df[ , "Treatment" ] == "Rapa" ] <- "Rapamycin";
.df[ , "Treatment" ] <- factor( .df[ , "Treatment" ], levels = c( "Rapamycin", "Control" ) );

## Figure S4 A:
group <- .df$Treatment;
vars  <- .df[ , setdiff( grep( "miR", names( .df ), invert = TRUE, value = TRUE ), c( "Treatment", "RM" ) ) ];
cors <- sapply( grep( "miR", names( .df ), value = TRUE ), function( .query.name ) { query <- .df[ , .query.name ]; sapply( vars, cor, query, use = 'complete.obs', method = "spearman" ) } );
printcors <- format(round(cors, 2));
test.ps <- sapply( grep( "miR", names( .df ), value = TRUE ), function( .query.name ) { query <- .df[ , .query.name ]; sapply( vars, function( var.values ) { cor.test( var.values, query, use = 'complete.obs', method = "spearman" )$p.value } ) } );

.data.for.heatmap <- cors;
test.ps.significance.stars  <- apply( test.ps, 1:2, function( .p.value ) { ifelse( .p.value > 0.05, " ", "*" ) } )
.text.for.heatmap <- t( sapply( 1:nrow( cors ), function( .row ) { sapply( 1:ncol( cors ), function( .col ) { paste( sprintf( "%0.2f", cors[ .row, .col ] ), test.ps.significance.stars[ .row, .col ], sep = "" ) } ) } ) )

x <- .data.for.heatmap;
rownames( x ) <- setdiff( grep( "miR", names( Figure.S4.B.in ), invert = TRUE, value = TRUE ), c( "Treatment", "RM" ) );
colnames( x )  <- grep( "miR", names( Figure.S4.B.in ), value = TRUE );

    .notecex <- 1.5;
    .notecol <- "black";
    .sepcolor <- "white";
    .sepwidth <- c(0.05,0.05);
    .colsep <- 1:ncol(.data.for.heatmap);
    .rowsep <- 1:nrow(.data.for.heatmap);

my.palette <- colorRampPalette(c("red", "yellow", "green"))(n = 299)
                                       
col.breaks = c(seq(-1,0,length=100),  # for red
  seq(0,0.5,length=100),              # for yellow
  seq(0.5,1,length=100))              # for green


# Modified from gplots::heatmap.2 (gplots version 2.14.1):
my.heatmap.2 <-
  function (
    x, Rowv = TRUE, Colv = if (symm) "Rowv" else TRUE, 
    distfun = dist, hclustfun = hclust, dendrogram = c("both", 
        "row", "column", "none"), reorderfun = function(d, w) reorder(d, 
        w), symm = FALSE, scale = c("none", "row", "column"), 
    na.rm = TRUE, revC = identical(Colv, "Rowv"), add.expr, breaks, 
    symbreaks = min(x < 0, na.rm = TRUE) || scale != "none", 
    col = "heat.colors", colsep, rowsep, sepcolor = "white", 
    sepwidth = c(0.05, 0.05), cellnote, notecex = 1, notecol = "cyan", 
    na.color = par("bg"), trace = c("column", "row", "both", 
        "none"), tracecol = "cyan", hline = median(breaks), vline = median(breaks), 
    linecol = tracecol, margins = c(5, 5), ColSideColors, RowSideColors, 
    cexRow = 0.2 + 1/log10(nr), cexCol = 0.2 + 1/log10(nc), labRow = NULL, 
    labCol = NULL, srtRow = NULL, srtCol = NULL, adjRow = c(0, 
        NA), adjCol = c(NA, 0), offsetRow = 0.5, offsetCol = 0.5, 
    key = TRUE, keysize = 1.5, density.info = c("histogram", 
        "density", "none"), denscol = tracecol, symkey = min(x < 
        0, na.rm = TRUE) || symbreaks, densadj = 0.25, key.title = NULL, 
    key.xlab = NULL, key.ylab = NULL, key.xtickfun = NULL, key.ytickfun = NULL, 
    key.par = list(), main = NULL, xlab = NULL, ylab = NULL, 
    lmat = NULL, lhei = NULL, lwid = NULL, extrafun = NULL, ...) 
{
    if( symm && missing( scale ) )  {
        scale <- "none";
    } else {
        scale <- match.arg(scale);
    }
    dendrogram <- match.arg(dendrogram)
    trace <- match.arg(trace)
    density.info <- match.arg(density.info)
    if (length(col) == 1 && is.character(col)) {
        col <- get(col, mode = "function");
    }
    if ((!missing(breaks)) && (scale != "none")) {
        warning("Using scale=\"row\" or scale=\"column\" when breaks are", 
            "specified can produce unpredictable results.", "Please consider using only one or the other.");
    }
    debugging <- FALSE;
    ## The code to source for debugging starts here .
    #debugging <- TRUE;
    scale01 <- function(x, low = min(x), high = max(x)) {
        x <- (x - low)/(high - low)
        x
    }
    retval <- list()
    if (is.null(Rowv) || is.na(Rowv))  {
        Rowv <- FALSE
    }
    if (is.null(Colv) || is.na(Colv)) {
        Colv <- FALSE;
    } else if (Colv == "Rowv" && !isTRUE(Rowv)) {
        Colv <- FALSE;
    }
    if (length(di <- dim(x)) != 2 || !is.numeric(x)) {
        stop("`x' must be a numeric matrix");
    }
    nr <- di[1];
    nc <- di[2];
    if (nr <= 1 || nc <= 1) {
        stop("`x' must have at least 2 rows and 2 columns");
    }
    if (!is.numeric(margins) || length(margins) != 2) {
        stop("`margins' must be a numeric vector of length 2");
    }
    if ( !debugging && missing(cellnote)) {
        cellnote <- matrix("", ncol = ncol(x), nrow = nrow(x));
    }
    if (!inherits(Rowv, "dendrogram")) {
        if (((!isTRUE(Rowv)) || (is.null(Rowv))) && (dendrogram %in% 
            c("both", "row"))) {
            if (is.logical(Colv) && (Colv)) {
                dendrogram <- "column";
            } else {
                dendrogram <- "none";
            }
            warning("Discrepancy: Rowv is FALSE, while dendrogram is `", 
                dendrogram, "'. Omitting row dendogram.")
        }
    }
    if (!inherits(Colv, "dendrogram")) {
        if (((!isTRUE(Colv)) || (is.null(Colv))) && (dendrogram %in% 
            c("both", "column"))) {
            if (is.logical(Rowv) && (Rowv)) {
                dendrogram <- "row";
            } else {
                dendrogram <- "none";
            }
            warning("Discrepancy: Colv is FALSE, while dendrogram is `", 
                dendrogram, "'. Omitting column dendogram.")
        }
    }
    if (inherits(Rowv, "dendrogram")) {
        ddr <- Rowv
        rowInd <- order.dendrogram(ddr)
        if (length(rowInd) > nr || any(rowInd < 1 | rowInd > 
            nr)) {
            stop("Rowv dendrogram doesn't match size of x");
        }
    } else if (is.integer(Rowv)) {
        hcr <- hclustfun(distfun(x));
        ddr <- as.dendrogram(hcr);
        ddr <- reorderfun(ddr, Rowv);
        rowInd <- order.dendrogram(ddr);
        if (nr != length(rowInd)) {
            stop("row dendrogram ordering gave index of wrong length");
        }
    } else if (isTRUE(Rowv)) {
        Rowv <- rowMeans(x, na.rm = na.rm);
        hcr <- hclustfun(distfun(x));
        ddr <- as.dendrogram(hcr);
        ddr <- reorderfun(ddr, Rowv);
        rowInd <- order.dendrogram(ddr);
        if (nr != length(rowInd))  {
            stop("row dendrogram ordering gave index of wrong length");
        }
    } else {
        rowInd <- nr:1
    }
    if (inherits(Colv, "dendrogram")) {
        ddc <- Colv
        colInd <- order.dendrogram(ddc)
        if (length(colInd) > nc || any(colInd < 1 | colInd > 
            nc)) {
            stop("Colv dendrogram doesn't match size of x");
        }
    } else if (identical(Colv, "Rowv")) {
        if (nr != nc) {
            stop("Colv = \"Rowv\" but nrow(x) != ncol(x)");
        }
        if (exists("ddr")) {
            ddc <- ddr;
            colInd <- order.dendrogram(ddc);
        } else {
            colInd <- rowInd;
        }
    } else if (is.integer(Colv)) {
        hcc <- hclustfun(distfun(if (symm) { x } else { t(x) }));
        ddc <- as.dendrogram(hcc);
        ddc <- reorderfun(ddc, Colv);
        colInd <- order.dendrogram(ddc);
        if (nc != length(colInd)) {
            stop("column dendrogram ordering gave index of wrong length");
        }
    } else if (isTRUE(Colv)) {
        Colv <- colMeans(x, na.rm = na.rm);
        hcc <- hclustfun(distfun(if (symm) { x } else { t(x) } ));
        ddc <- as.dendrogram(hcc);
        ddc <- reorderfun(ddc, Colv);
        colInd <- order.dendrogram(ddc);
        if (nc != length(colInd)) {
            stop("column dendrogram ordering gave index of wrong length");
        }
    } else {
        colInd <- 1:nc;
    }
    retval$rowInd <- rowInd;
    retval$colInd <- colInd;
    if( !debugging ) {
        retval$call <- match.call();
    }
    x <- x[rowInd, colInd];
    x.unscaled <- x;
    cellnote <- cellnote[rowInd, colInd];
    if( is.null(labRow) ) {
        if( is.null(rownames(x)) ) {
            labRow <- ( 1:nr )[ rowInd ];
        } else {
            labRow <- rownames(x);
        }
    }  else {
        labRow <- labRow[ rowInd ];
    }
    if( is.null( labCol ) ) {
        if( is.null(colnames(x))) {
            labCol <- ( 1:nc )[ colInd ];
        } else {
            labCol <- colnames(x);
        }
    } else {
        labCol <- labCol[ colInd ];
    }
    if( scale == "row" ) {
        retval$rowMeans <- rm <- rowMeans(x, na.rm = na.rm)
        x <- sweep(x, 1, rm)
        retval$rowSDs <- sx <- apply(x, 1, sd, na.rm = na.rm)
        x <- sweep(x, 1, sx, "/")
    } else if ( scale == "column" ) {
        retval$colMeans <- rm <- colMeans(x, na.rm = na.rm)
        x <- sweep(x, 2, rm)
        retval$colSDs <- sx <- apply(x, 2, sd, na.rm = na.rm)
        x <- sweep(x, 2, sx, "/")
    }
    if( ( !debugging && missing(breaks) ) || is.null(breaks) || length(breaks) < 1 ) {
        if ( ( !debugging && missing(col) ) || is.function(col)) {
            breaks <- 16;
        } else {
            breaks <- length(col) + 1;
        }
    }
    if (length(breaks) == 1) {
        if (!symbreaks) {
            breaks <- seq(min(x, na.rm = na.rm), max(x, na.rm = na.rm), length = breaks);
        } else {
            extreme <- max(abs(x), na.rm = TRUE);
            breaks <- seq(-extreme, extreme, length = breaks);
        }
    }
    nbr <- length(breaks);
    ncol <- length(breaks) - 1;
    if (class(col) == "function") {
        col <- col(ncol);
    }
    min.breaks <- min(breaks);
    max.breaks <- max(breaks);
    x[x < min.breaks] <- min.breaks;
    x[x > max.breaks] <- max.breaks;
    if ( ( !debugging && missing(lhei) ) || is.null(lhei)) {
        lhei <- c(keysize, 4);
    }
    if ( ( !debugging && missing(lwid) ) || is.null(lwid)) {
        lwid <- c(keysize, 4);
    }
    if ( ( !debugging && missing(lmat) ) || is.null(lmat)) {
        lmat <- rbind(4:3, 2:1)
        if ( debugging && exists("ColSideColors") || !missing(ColSideColors) ) {
            if (!is.character(ColSideColors) || length(ColSideColors) != 
                nc) {
                stop("'ColSideColors' must be a character vector of length ncol(x)");
            }
            lmat <- rbind(lmat[1, ] + 1, c(NA, 1), lmat[2, ] + 
                1);
            lhei <- c(lhei[1], 0.2, lhei[2]);
        }
        if ( debugging && exists("RowSideColors") || !missing(RowSideColors) ) {
            if (!is.character(RowSideColors) || length(RowSideColors) != 
                nr) {
                stop("'RowSideColors' must be a character vector of length nrow(x)");
            }
            lmat <- cbind(lmat[, 1] + 1, c(rep(NA, nrow(lmat) - 
                1), 1), lmat[, 2] + 1);
            lwid <- c(lwid[1], 0.2, lwid[2]);
        }
        lmat[is.na(lmat)] <- 0;
    }
    if (length(lhei) != nrow(lmat)) {
        stop("lhei must have length = nrow(lmat) = ", nrow(lmat));
    }
    if (length(lwid) != ncol(lmat)) {
        stop("lwid must have length = ncol(lmat) =", ncol(lmat));
    }
    op <- par(no.readonly = TRUE);
    on.exit(par(op));
    layout(lmat, widths = lwid, heights = lhei, respect = FALSE);
    if (ifelse(debugging,exists("RowSideColors"),!missing(RowSideColors))) {
        par(mar = c(margins[1], 0, 0, 0.5));
        image(rbind(1:nr), col = RowSideColors[rowInd], axes = FALSE);
    }
    if (ifelse(debugging,exists("ColSideColors"),!missing(ColSideColors))) {
        par(mar = c(0.5, 0, 0, margins[2]));
        image(cbind(1:nc), col = ColSideColors[colInd], axes = FALSE);
    }
    par(mar = c(margins[1], 0, 0, margins[2]))
    x <- t(x)
    cellnote <- t(cellnote)
    if (revC) {
        iy <- nr:1
        if (exists("ddr")) 
            ddr <- rev(ddr)
        x <- x[, iy]
        cellnote <- cellnote[, iy]
    } else {
        iy <- 1:nr;
    }
    if( debugging ) {
      image(1:nc, 1:nr, x, xlim = 0.5 + c(0, nc), ylim = 0.5 + 
          c(0, nr), axes = FALSE, xlab = "", ylab = "", col = col, breaks = breaks );
    } else {
      image(1:nc, 1:nr, x, xlim = 0.5 + c(0, nc), ylim = 0.5 + 
          c(0, nr), axes = FALSE, xlab = "", ylab = "", col = col, breaks = breaks
          , ...);
    }
    retval$carpet <- x;
    if (exists("ddr")) {
        retval$rowDendrogram <- ddr;
    }
    if (exists("ddc")) {
        retval$colDendrogram <- ddc;
    }
    retval$breaks <- breaks
    retval$col <- col
    if (!gtools::invalid(na.color) & any(is.na(x))) {
        mmat <- ifelse(is.na(x), 1, NA);
        image(1:nc, 1:nr, mmat, axes = FALSE, xlab = "", ylab = "", 
            col = na.color, add = TRUE);
    }
    if (is.null(srtCol)) {
        axis(1, 1:nc, labels = labCol, las = 2, line = -0.5 + 
            offsetCol, tick = 0, cex.axis = cexCol, hadj = adjCol[1], 
            padj = adjCol[2]);
    } else {
        if (is.numeric(srtCol)) {
            if ( ( !debugging && missing(adjCol) ) || is.null(adjCol)) {
                adjCol = c(1, NA);
            }
            xpd.orig <- par("xpd");
            par(xpd = NA);
            xpos <- axis(1, 1:nc, labels = rep("", nc), las = 2, tick = 0);
            text(x = xpos, y = par("usr")[3] - (1 + offsetCol) * 
                strheight("M"), labels = labCol, adj = adjCol, 
                cex = cexCol, srt = srtCol)
            par(xpd = xpd.orig)
        } else {
            warning("Invalid value for srtCol ignored.");
        }
    }
    if (is.null(srtRow)) {
        axis(4, iy, labels = labRow, las = 2, line = -0.5 + offsetRow, 
            tick = 0, cex.axis = cexRow, hadj = adjRow[1], padj = adjRow[2])
    } else {
        if (is.numeric(srtRow)) {
            xpd.orig <- par("xpd")
            par(xpd = NA)
            ypos <- axis(4, iy, labels = rep("", nr), las = 2, 
                line = -0.5, tick = 0)
            text(x = par("usr")[2] + (1 + offsetRow) * strwidth("M"), 
                y = ypos, labels = labRow, adj = adjRow, cex = cexRow, 
                srt = srtRow)
            par(xpd = xpd.orig)
        } else {
            warning("Invalid value for srtRow ignored.");
        }
    }
    if (!is.null(xlab))  {
        mtext(xlab, side = 1, line = margins[1] - 1.25);
    }
    if (!is.null(ylab)) {
        mtext(ylab, side = 4, line = margins[2] - 1.25);
    }
    if ( ifelse( debugging, FALSE, !missing(add.expr) ) ) {
        # IF DEBUGGING, YOU HAVE TO DO THIS MANUALLY: eval( substitute( [paste here] ) )
        eval(substitute(add.expr));
    }
    if (ifelse(debugging,exists( "colsep" ),!missing(colsep))) {
        for (csep in colsep) {
            rect(xleft = csep + 0.5, ybottom = 0, xright = csep + 0.5 + sepwidth[1], ytop = ncol(x) + 1, lty = 1, lwd = 1, col = sepcolor, border = sepcolor);
        }
    }
    if (ifelse(debugging,exists( "rowsep" ),!missing(rowsep))) {
        for (rsep in rowsep) {
            rect(xleft = 0, ybottom = (ncol(x) + 1 - rsep) - 0.5, xright = nrow(x) + 1, ytop = (ncol(x) + 1 - rsep) - 0.5 - sepwidth[2], lty = 1, lwd = 1, col = sepcolor, border = sepcolor);
        }
    }
    min.scale <- min(breaks);
    max.scale <- max(breaks);
    x.scaled <- scale01(t(x), min.scale, max.scale);
    if (trace %in% c("both", "column")) {
        retval$vline <- vline;
        vline.vals <- scale01(vline, min.scale, max.scale);
        for (i in colInd) {
            if (!is.null(vline)) {
                abline(v = i - 0.5 + vline.vals, col = linecol, 
                  lty = 2)
            }
            xv <- rep(i, nrow(x.scaled)) + x.scaled[, i] - 0.5
            xv <- c(xv[1], xv)
            yv <- 1:length(xv) - 0.5
            lines(x = xv, y = yv, lwd = 1, col = tracecol, type = "s")
        }
    }
    if (trace %in% c("both", "row")) {
        retval$hline <- hline
        hline.vals <- scale01(hline, min.scale, max.scale)
        for (i in rowInd) {
            if (!is.null(hline)) {
                abline(h = i - 0.5 + hline.vals, col = linecol, 
                  lty = 2)
            }
            yv <- rep(i, ncol(x.scaled)) + x.scaled[i, ] - 0.5
            yv <- rev(c(yv[1], yv))
            xv <- length(yv):1 - 0.5
            lines(x = xv, y = yv, lwd = 1, col = tracecol, type = "s")
        }
    }
    # JS Here add cellnotes (round if heatmap is too small? )
    if (debugging || !missing(cellnote)) {
        text(x = c(row(cellnote)), y = c(col(cellnote)), labels = c(cellnote), col = notecol, cex = notecex);
    }
    par(mar = c(margins[1], 0, 0, 0))
    if (dendrogram %in% c("both", "row")) {
        plot(ddr, horiz = TRUE, axes = FALSE, yaxs = "i", leaflab = "none")
    } else {
        plot.new();
    }
    par(mar = c(0, 0, if (!is.null(main)) 5 else 0, margins[2]))
    if (dendrogram %in% c("both", "column")) {
        plot(ddc, axes = FALSE, xaxs = "i", leaflab = "none")
    } else {
        plot.new();
    }
    if (!is.null(main)) {
        title(main, cex.main = 1.5 * op[["cex.main"]]);
    }
    if (key) {
        mar <- c(5, 4, 2, 1)
        if (!is.null(key.xlab) && is.na(key.xlab)) 
            mar[1] <- 2
        if (!is.null(key.ylab) && is.na(key.ylab)) 
            mar[2] <- 2
        if (!is.null(key.title) && is.na(key.title)) 
            mar[3] <- 1
        par(mar = mar, cex = 0.75, mgp = c(2, 1, 0))
        if (length(key.par) > 0) 
            do.call(par, key.par)
        tmpbreaks <- breaks
        if (symkey) {
            max.raw <- max(abs(c(x, breaks)), na.rm = TRUE)
            min.raw <- -max.raw
            tmpbreaks[1] <- -max(abs(x), na.rm = TRUE)
            tmpbreaks[length(tmpbreaks)] <- max(abs(x), na.rm = TRUE)
        }
        else {
            min.raw <- min(x, na.rm = TRUE)
            max.raw <- max(x, na.rm = TRUE)
        }
        z <- seq(min.raw, max.raw, length = length(col))
        image(z = matrix(z, ncol = 1), col = col, breaks = tmpbreaks, 
            xaxt = "n", yaxt = "n")
        par(usr = c(0, 1, 0, 1))
        if (is.null(key.xtickfun)) {
            lv <- pretty(tmpbreaks)
            xv <- scale01(as.numeric(lv), min.raw, max.raw)
            xargs <- list(at = xv, labels = lv)
        }
        else {
            xargs <- key.xtickfun()
        }
        xargs$side <- 1
        do.call(axis, xargs)
        if (is.null(key.xlab)) {
            if (scale == "row") 
                key.xlab <- "Row Z-Score"
            else if (scale == "column") 
                key.xlab <- "Column Z-Score"
            else key.xlab <- "Value"
        }
        if (!is.na(key.xlab)) {
            mtext(side = 1, key.xlab, line = par("mgp")[1], padj = 0.5)
        }
        if (density.info == "density") {
            dens <- density(x, adjust = densadj, na.rm = TRUE)
            omit <- dens$x < min(breaks) | dens$x > max(breaks)
            dens$x <- dens$x[-omit]
            dens$y <- dens$y[-omit]
            dens$x <- scale01(dens$x, min.raw, max.raw)
            lines(dens$x, dens$y/max(dens$y) * 0.95, col = denscol, 
                lwd = 1)
            if (is.null(key.ytickfun)) {
                yargs <- list(at = pretty(dens$y)/max(dens$y) * 
                  0.95, labels = pretty(dens$y))
            }
            else {
                yargs <- key.ytickfun()
            }
            yargs$side <- 2
            do.call(axis, yargs)
            if (is.null(key.title)) 
                key.title <- "Color Key\nand Density Plot"
            if (!is.na(key.title)) 
                title(key.title)
            par(cex = 0.5)
            if (is.null(key.ylab)) 
                key.ylab <- "Density"
            if (!is.na(key.ylab)) 
                mtext(side = 2, key.ylab, line = par("mgp")[1], 
                  padj = 0.5)
        }
        else if (density.info == "histogram") {
            h <- hist(x, plot = FALSE, breaks = breaks)
            hx <- scale01(breaks, min.raw, max.raw)
            hy <- c(h$counts, h$counts[length(h$counts)])
            lines(hx, hy/max(hy) * 0.95, lwd = 1, type = "s", 
                col = denscol)
            if (is.null(key.ytickfun)) {
                yargs <- list(at = pretty(hy)/max(hy) * 0.95, 
                  labels = pretty(hy))
            }
            else {
                yargs <- key.ytickfun()
            }
            yargs$side <- 2
            do.call(axis, yargs)
            if (is.null(key.title)) 
                key.title <- "Color Key\nand Histogram"
            if (!is.na(key.title)) 
                title(key.title)
            par(cex = 0.5)
            if (is.null(key.ylab)) 
                key.ylab <- "Count"
            if (!is.na(key.ylab)) 
                mtext(side = 2, key.ylab, line = par("mgp")[1], 
                  padj = 0.5)
        }
        else title("Color Key")
        if (trace %in% c("both", "column")) {
            vline.vals <- scale01(vline, min.raw, max.raw)
            if (!is.null(vline)) {
                abline(v = vline.vals, col = linecol, lty = 2)
            }
        }
        if (trace %in% c("both", "row")) {
            hline.vals <- scale01(hline, min.raw, max.raw)
            if (!is.null(hline)) {
                abline(v = hline.vals, col = linecol, lty = 2)
            }
        }
    } else {
        plot.new();
    }
    retval$colorTable <- data.frame(low = retval$breaks[-length(retval$breaks)], 
        high = retval$breaks[-1], color = retval$col);
    if( !is.null(extrafun) ) {
        extrafun();
    }
    invisible(retval)
} # my.heatmap.2 (..)


#breaks <- col.breaks;
di <- dim(x); nr <- di[1]; nc <- di[2];
pdf( "results/Fig_S4_A_heatmap.pdf")

my.heatmap.2(x,
        col = my.palette, #colsep=.colsep,rowsep=.rowsep, sepwidth=.sepwidth, sepcolor=.sepcolor,
        trace="none", Rowv=F,Colv=F, scale="none", dendrogram="none",key=T,density.info="none",
        cellnote = .text.for.heatmap,
        notecol = .notecol,
        labCol = rep( "", ncol( .data.for.heatmap ) ),
        labRow = rep( "", nrow( .data.for.heatmap ) ),
        cexCol = 0.5*.notecex, cexRow = 0.5*.notecex, notecex = .notecex )
        #breaks = col.breaks, #lwid = c( 0.5, 4 ), lhei = c( 0.5, 4 ),
        #lmat = cbind( matrix( 6:1, nrow = 3, byrow = T ), c( 5, 5, 5 ) ), lwid = c( 0.5, 4, 2 ), lhei = c( 2 * ( 4/nrow( .data.for.heatmap ) ), 0.5, 4 ) ),
       #lmat = matrix( 6:1, nrow = 3, byrow = T ), lwid = c( 0.5, 4 ), lhei = c( 2 * ( 4/nrow( .data.for.heatmap ) ), 0.05, 4 ) )
dev.off()

## Figure S4 B:

.spearman.rho  <- cor.test( .df$X.CD4.TM.Ki67.,.df$miR.155, method = "spearman" )$est
.spearman.p  <- cor.test( .df$X.CD4.TM.Ki67.,.df$miR.155, method = "spearman" )$p.value

pdf( "results/Fig_S4_B_scatterplot_1_miR_155.pdf" )
ggplot( .df, aes( x = X.CD4.TM.Ki67., y = miR.155, col = Treatment ) ) + geom_point() + xlab( "%CD4 TM Ki67+" ) + ylab( "miR-155" ) + ggtitle( paste( "miR-155 vs %CD4 TM Ki67+: Spearman R = ", sprintf( "%0.2f", .spearman.rho ), ", P = ", sprintf( "%0.4f", .spearman.p ), sep = "" ) ) + xlim( c( 0, 40 ) ) + ylim( c( 0, 6 ) )
dev.off();

.spearman.rho  <- cor.test( .df$X.CD4.TM.Ki67.,.df$miR.21, method = "spearman" )$est
.spearman.p  <- cor.test( .df$X.CD4.TM.Ki67.,.df$miR.21, method = "spearman" )$p.value
pdf( "results/Fig_S4_B_scatterplot_2_miR_21.pdf" )
ggplot( .df, aes( x = X.CD4.TM.Ki67., y = miR.21, col = Treatment ) ) + geom_point() + xlab( "%CD4 TM Ki67+" ) + ylab( "miR-21" ) + ggtitle( paste( "miR-21 vs %CD4 TM Ki67+: Spearman R = ", sprintf( "%0.2f", .spearman.rho ), ", P = ", sprintf( "%0.4f", .spearman.p ), sep = "" ) ) + xlim( c( 0, 40 ) ) + ylim( c( 0, 8 ) )
dev.off();

.spearman.rho  <- cor.test( .df$X.CD4.TM.Ki67.,.df$miR.26a.5p, method = "spearman" )$est
.spearman.p  <- cor.test( .df$X.CD4.TM.Ki67.,.df$miR.26a.5p, method = "spearman" )$p.value
pdf( "results/Fig_S4_B_scatterplot_2_miR_26a_5p.pdf" )
ggplot( .df, aes( x = X.CD4.TM.Ki67., y = miR.26a.5p, col = Treatment ) ) + geom_point() + xlab( "%CD4 TM Ki67+" ) + ylab( "miR-26a-5p" ) + ggtitle( paste( "miR-26a-5p vs %CD4 TM Ki67+: Spearman R = ", sprintf( "%0.2f", .spearman.rho ), ", P = ", sprintf( "%0.4f", .spearman.p ), sep = "" ) ) + xlim( c( 0, 40 ) ) + ylim( c( 0, 8 ) )
dev.off();

.spearman.rho  <- cor.test( .df$X.CD4.TM.Ki67.,.df$miR.103.5p, method = "spearman" )$est
.spearman.p  <- cor.test( .df$X.CD4.TM.Ki67.,.df$miR.103.5p, method = "spearman" )$p.value
pdf( "results/Fig_S4_B_scatterplot_2_miR_103_5p.pdf" )
ggplot( .df, aes( x = X.CD4.TM.Ki67., y = miR.103.5p, col = Treatment ) ) + geom_point() + xlab( "%CD4 TM Ki67+" ) + ylab( "miR-103-5p" ) + ggtitle( paste( "miR-103a-5p vs %CD4 TM Ki67+: Spearman R = ", sprintf( "%0.2f", .spearman.rho ), ", P = ", sprintf( "%0.4f", .spearman.p ), sep = "" ) ) + xlim( c( 0, 40 ) ) + ylim( c( 0, 8 ) )
dev.off();

.spearman.rho  <- cor.test( .df$X.CD4.TM.Ki67.,.df$miR.23a.3p, method = "spearman" )$est
.spearman.p  <- cor.test( .df$X.CD4.TM.Ki67.,.df$miR.23a.3p, method = "spearman" )$p.value
pdf( "results/Fig_S4_B_scatterplot_2_miR_23a_3p.pdf" )
ggplot( .df, aes( x = X.CD4.TM.Ki67., y = miR.23a.3p, col = Treatment ) ) + geom_point() + xlab( "%CD4 TM Ki67+" ) + ylab( "miR-23a-3p" ) + ggtitle( paste( "miR-23a-3p vs %CD4 TM Ki67+: Spearman R = ", sprintf( "%0.2f", .spearman.rho ), ", P = ", sprintf( "%0.4f", .spearman.p ), sep = "" ) ) + xlim( c( 0, 40 ) ) + ylim( c( 0, 5 ) )
dev.off();

.spearman.rho  <- cor.test( .df$X.CD4.TM.Ki67.,.df$miR.28, method = "spearman" )$est
.spearman.p  <- cor.test( .df$X.CD4.TM.Ki67.,.df$miR.28, method = "spearman" )$p.value
pdf( "results/Fig_S4_B_scatterplot_2_miR_28.pdf" )
ggplot( .df, aes( x = X.CD4.TM.Ki67., y = miR.28, col = Treatment ) ) + geom_point() + xlab( "%CD4 TM Ki67+" ) + ylab( "miR-28" ) + ggtitle( paste( "miR-28 vs %CD4 TM Ki67+: Spearman R = ", sprintf( "%0.2f", .spearman.rho ), ", P = ", sprintf( "%0.4f", .spearman.p ), sep = "" ) ) + xlim( c( 0, 40 ) ) + ylim( c( 0, 4 ) )
dev.off();

#  legend:
# Supplementary Figure 4: Correlation between miRNA expression and CD4+ TM proliferation. (A) Heatmap showing significant correlations between miR-155, miR-21, miR-26a, miR-103-5p, miR-23a-3p and miR-28 expression levels in plasma vs. %Ki-67+ CD4+ TM, %Ki-67+ CD4+ TN, CD4+ TM counts, CD4+ TN counts, %CD25+ CD4+ TM, %HLA-DR+ CD4+ TM and %PD-1+ CD4+ TM at 42 days of rapamycin treatment and levels of cell-associated SIV RNA and DNA in PBMC at 49 days post-rapamycin treatment (B) Scatterplots of miR-155, miR-21, miR-26a, miR-103-5p, miR-23a-3p and miR-28 expression levels in plasma vs. % Ki-67+ CD4+ TM in blood at day 42 post-rapamycin treatment. Spearman rank correlation coefficient r with unadjusted p values testing association between paired samples are shown.  

# Supp fig 8
Figure.S8.in  <-  read.csv( "data/Rapa Manuscript Additional Figures - Supp Fig 8.csv" );

# Top in sheet is left in figure. It's the % CD4+ Tfh in lymph nodes.
Figure.S8.top.left.CD4TM  <- Figure.S8.in[ 6:29, , drop = FALSE ];
colnames( Figure.S8.top.left.CD4TM )  <- Figure.S8.in[ 5, ];

Figure.S8.top.left.CD4TM.df  <- 
   do.call( rbind, lapply( 1:nrow( Figure.S8.top.left.CD4TM ), function( .time.i ) {
       .time  <- as.numeric( Figure.S8.top.left.CD4TM[ .time.i, 1 ] );
       .xc  <- as.numeric( unlist( Figure.S8.top.left.CD4TM[ .time.i,  grep( "^C\\d", colnames( Figure.S8.top.left.CD4TM ) ) ]) )
       .xc.mean <- mean(.xc);
       .xc.sem <- sd(.xc)/sqrt(length(.xc));
       .xd  <- as.numeric( unlist( Figure.S8.top.left.CD4TM[ .time.i,  grep( "^D\\d", colnames( Figure.S8.top.left.CD4TM ) ) ]) )
       .xd.mean <- mean(.xd);
       .xd.sem <- sd(.xd)/sqrt(length(.xd));
       .rv  <- data.frame( time = .time, group = c( "Rapamycin", "Control" ), mean = c( .xc.mean, .xd.mean ), SEM = c( .xc.sem, .xd.sem ) );
       return( .rv );
       } ) );

Figure.S8.top.left.CD4TM.df$group  <- factor( Figure.S8.top.left.CD4TM.df$group, levels = c( "Rapamycin", "Control" ) )

Figure.S8.top.left.CD4TM.auc  <- apply( Figure.S8.top.left.CD4TM[ , -1 ], 2, calculate.auc, Figure.S8.top.left.CD4TM[ , 1 ] );
Figure.S8.top.left.CD4TM.group <- sapply( names( Figure.S8.top.left.CD4TM.auc ), function( .name ) { if( length( grep( "^C", .name ) ) > 0 ) { "Rapamycin" } else { "Control" } } );
.wrs.p  <-
    wilcox.test( Figure.S8.top.left.CD4TM.auc ~ Figure.S8.top.left.CD4TM.group )$p.value;

pdf( "results/Fig_S8_A_boxplot.pdf" );
boxplot( Figure.S8.top.left.CD4TM.auc ~ Figure.S8.top.left.CD4TM.group, main = paste( "AUC P = ", sprintf( "%0.4f", .wrs.p ), sep = "" ))
dev.off()

pdf( "results/Figure_S8_A_redone.pdf" );
ggplot( Figure.S8.top.left.CD4TM.df, aes( x = time, y = mean, col = group ) ) + geom_point() + geom_line( aes( col = group )) + geom_errorbar( aes( ymin = mean - SEM, ymax = mean + SEM ) ) + ylim( c( 0,600 ) ) + ggtitle( paste( "AUC P = ", sprintf( "%0.4f", .wrs.p ), sep = "" ) )
dev.off()

# Bottom in sheet is right in figure. It's the CD8+ TM counts in blood.
Figure.S8.bottom.right.CD8TM <- Figure.S8.in[ 35:58, , drop = FALSE ];
colnames( Figure.S8.bottom.right.CD8TM )  <- Figure.S8.in[ 34, ];

Figure.S8.bottom.right.CD8TM.df  <- 
   do.call( rbind, lapply( 1:nrow( Figure.S8.bottom.right.CD8TM ), function( .time.i ) {
       .time  <- as.numeric( Figure.S8.bottom.right.CD8TM[ .time.i, 1 ] );
       .xc  <- as.numeric( unlist( Figure.S8.bottom.right.CD8TM[ .time.i,  grep( "^C\\d", colnames( Figure.S8.bottom.right.CD8TM ) ) ]) )
       .xc.mean <- mean(.xc);
       .xc.sem <- sd(.xc)/sqrt(length(.xc));
       .xd  <- as.numeric( unlist( Figure.S8.bottom.right.CD8TM[ .time.i,  grep( "^D\\d", colnames( Figure.S8.bottom.right.CD8TM ) ) ]) )
       .xd.mean <- mean(.xd);
       .xd.sem <- sd(.xd)/sqrt(length(.xd));
       .rv  <- data.frame( time = .time, group = c( "Rapamycin", "Control" ), mean = c( .xc.mean, .xd.mean ), SEM = c( .xc.sem, .xd.sem ) );
       return( .rv );
       } ) );

Figure.S8.bottom.right.CD8TM.df$group  <- factor( Figure.S8.bottom.right.CD8TM.df$group, levels = c( "Rapamycin", "Control" ) )

Figure.S8.bottom.right.CD8TM.auc  <- apply( Figure.S8.bottom.right.CD8TM[ , -1 ], 2, calculate.auc, Figure.S8.bottom.right.CD8TM[ , 1 ] );
Figure.S8.bottom.right.CD8TM.group <- sapply( names( Figure.S8.bottom.right.CD8TM.auc ), function( .name ) { if( length( grep( "^C", .name ) ) > 0 ) { "Rapamycin" } else { "Control" } } );
.wrs.p  <-
    wilcox.test( Figure.S8.bottom.right.CD8TM.auc ~ Figure.S8.bottom.right.CD8TM.group )$p.value;

pdf( "results/Fig_S8_B_boxplot.pdf" );
boxplot( Figure.S8.bottom.right.CD8TM.auc ~ Figure.S8.bottom.right.CD8TM.group, main = paste( "AUC P = ", sprintf( "%0.4f", .wrs.p ), sep = "" ))
dev.off()

pdf( "results/Figure_S8_B_redone.pdf" );
ggplot( Figure.S8.bottom.right.CD8TM.df, aes( x = time, y = mean, col = group ) ) + geom_point() + geom_line( aes( col = group )) + geom_errorbar( aes( ymin = mean - SEM, ymax = mean + SEM ) ) + ylim( c( 0,600 ) ) + ggtitle( paste( "AUC P = ", sprintf( "%0.4f", .wrs.p ), sep = "" ) )
dev.off()

# legend:
# Supplementary Figure 8: Effect of rapamycin treatment on T cell counts in blood. Mean (+SEM) absolute counts of CD4+ TM (left panel) and CD8+ TM (right panel) following rapamycin (n=7) vs. vehicle control (n = 7) treatment. The WRS test was used to determine the significance of differences in AUC between the two treatment groups.


### Supp fig 10
Figure.S10.in  <-  read.csv( "data/Rapa Manuscript Additional Figures - Supp Fig 10.csv" );
# Supp fig 10 A
Figure.S10.top.left.pctcxcr5change <- Figure.S10.in[ 6:29, , drop = FALSE ];
colnames( Figure.S10.top.left.pctcxcr5change )  <- Figure.S10.in[ 5, ];

Figure.S10.top.left.pctcxcr5change.df  <- 
   do.call( rbind, lapply( 1:nrow( Figure.S10.top.left.pctcxcr5change ), function( .time.i ) {
       .time  <- as.numeric( Figure.S10.top.left.pctcxcr5change[ .time.i, 1 ] );
       .xc  <- as.numeric( unlist( Figure.S10.top.left.pctcxcr5change[ .time.i,  grep( "^C\\d", colnames( Figure.S10.top.left.pctcxcr5change ) ) ]) )
       .xc.mean <- mean(.xc);
       .xc.sem <- sd(.xc)/sqrt(length(.xc));
       .xd  <- as.numeric( unlist( Figure.S10.top.left.pctcxcr5change[ .time.i,  grep( "^D\\d", colnames( Figure.S10.top.left.pctcxcr5change ) ) ]) )
       .xd.mean <- mean(.xd);
       .xd.sem <- sd(.xd)/sqrt(length(.xd));
       .rv  <- data.frame( time = .time, group = c( "Rapamycin", "Control" ), mean = c( .xc.mean, .xd.mean ), SEM = c( .xc.sem, .xd.sem ) );
       return( .rv );
       } ) );

Figure.S10.top.left.pctcxcr5change.df$group  <- factor( Figure.S10.top.left.pctcxcr5change.df$group, levels = c( "Rapamycin", "Control" ) )

Figure.S10.top.left.pctcxcr5change.auc  <- apply( Figure.S10.top.left.pctcxcr5change[ , -1 ], 2, calculate.auc, Figure.S10.top.left.pctcxcr5change[ , 1 ] );
Figure.S10.top.left.pctcxcr5change.group <- sapply( names( Figure.S10.top.left.pctcxcr5change.auc ), function( .name ) { if( length( grep( "^C", .name ) ) > 0 ) { "Rapamycin" } else { "Control" } } );
.wrs.p  <-
    wilcox.test( Figure.S10.top.left.pctcxcr5change.auc ~ Figure.S10.top.left.pctcxcr5change.group )$p.value;

pdf( "results/Fig_S10_A_boxplot.pdf" );
boxplot( Figure.S10.top.left.pctcxcr5change.auc ~ Figure.S10.top.left.pctcxcr5change.group, main = paste( "AUC P = ", sprintf( "%0.4f", .wrs.p ), sep = "" ))
dev.off()

pdf( "results/Fig_S10_A_redone.pdf" );
ggplot( Figure.S10.top.left.pctcxcr5change.df, aes( x = time, y = mean, col = group ) ) + geom_point() + geom_line( aes( col = group )) + geom_errorbar( aes( ymin = mean - SEM, ymax = mean + SEM ) ) + ylim( c( -10,20 ) ) + ggtitle( paste( "AUC P = ", sprintf( "%0.4f", .wrs.p ), sep = "" ) )
dev.off()

# Supp fig 10 B
Figure.S10.bottom.right.pctcxcr3change <- Figure.S10.in[ 35:58, , drop = FALSE ];
colnames( Figure.S10.bottom.right.pctcxcr3change )  <- Figure.S10.in[ 34, ];

Figure.S10.bottom.right.pctcxcr3change.df  <- 
   do.call( rbind, lapply( 1:nrow( Figure.S10.bottom.right.pctcxcr3change ), function( .time.i ) {
       .time  <- as.numeric( Figure.S10.bottom.right.pctcxcr3change[ .time.i, 1 ] );
       .xc  <- as.numeric( unlist( Figure.S10.bottom.right.pctcxcr3change[ .time.i,  grep( "^C\\d", colnames( Figure.S10.bottom.right.pctcxcr3change ) ) ]) )
       .xc.mean <- mean(.xc);
       .xc.sem <- sd(.xc)/sqrt(length(.xc));
       .xd  <- as.numeric( unlist( Figure.S10.bottom.right.pctcxcr3change[ .time.i,  grep( "^D\\d", colnames( Figure.S10.bottom.right.pctcxcr3change ) ) ]) )
       .xd.mean <- mean(.xd);
       .xd.sem <- sd(.xd)/sqrt(length(.xd));
       .rv  <- data.frame( time = .time, group = c( "Rapamycin", "Control" ), mean = c( .xc.mean, .xd.mean ), SEM = c( .xc.sem, .xd.sem ) );
       return( .rv );
       } ) );

Figure.S10.bottom.right.pctcxcr3change.df$group  <- factor( Figure.S10.bottom.right.pctcxcr3change.df$group, levels = c( "Rapamycin", "Control" ) )

Figure.S10.bottom.right.pctcxcr3change.auc  <- apply( Figure.S10.bottom.right.pctcxcr3change[ , -1 ], 2, calculate.auc, Figure.S10.bottom.right.pctcxcr3change[ , 1 ] );
Figure.S10.bottom.right.pctcxcr3change.group <- sapply( names( Figure.S10.bottom.right.pctcxcr3change.auc ), function( .name ) { if( length( grep( "^C", .name ) ) > 0 ) { "Rapamycin" } else { "Control" } } );
.wrs.p  <-
    wilcox.test( Figure.S10.bottom.right.pctcxcr3change.auc ~ Figure.S10.bottom.right.pctcxcr3change.group )$p.value;

pdf( "results/Fig_S10_B_boxplot.pdf" );
boxplot( Figure.S10.bottom.right.pctcxcr3change.auc ~ Figure.S10.bottom.right.pctcxcr3change.group, main = paste( "AUC P = ", sprintf( "%0.4f", .wrs.p ), sep = "" ))
dev.off()

pdf( "results/Fig_S10_B_redone.pdf" );
ggplot( Figure.S10.bottom.right.pctcxcr3change.df, aes( x = time, y = mean, col = group ) ) + geom_point() + geom_line( aes( col = group )) + geom_errorbar( aes( ymin = mean - SEM, ymax = mean + SEM ) ) + ylim( c( -30,70 ) ) + ggtitle( paste( "AUC P = ", sprintf( "%0.4f", .wrs.p ), sep = "" ) )
dev.off()

# legend
# Supplementary Figure 10: Effect of rapamycin treatment on chemokine receptors on CD8+ TM. Mean (+SEM) change from baselines of % CXCR5 and % CXCR3 on CD8+ TM in blood of rapamycin-treated RMs (n = 7) vs. vehicle controls (n = 7). The WRS test was used to determine the significance of differences in AUC between the two treatment groups.
