# Supplementary material for: Rapamycin limits CD4+ T cell proliferation in simian immunodeficiency virus–infected rhesus macaques on antiretroviral therapy
Source: J Clin Invest. 2022 May 16;132(10):e156063. doi: 10.1172/JCI156063 (PMC9106346; doi:10.1172/JCI156063)
Supplement: Supplemental data set 1 [file jci-132-156063-s077.zip › Supplementary Code and Data/code/rapamycin analyses.R]

setwd("../")
dir.create("results")

## ----------
## Define some utility functions
## ----------

# Goes through a vector and carries values through when following values are blank. 
fill.in <- function( x, blank.value = "", add = NA ){
  x <- unlist( x )
  current <- blank.value; out <- c()
  for( i in 1:length(x) ){
    if( !is.na ( x[ i ] ) ){
      if( x[ i ] != blank.value ){ 
        current <- x[ i ]
      }else{
        if(!is.na(add))   current <- as.numeric(current) + add; # Add a numeric constant to repeated values (useful for data frames in which only certain timepoints are labeled, for example). Skipped if add is left as NA (default). 
      }; 
    }
    out <- c( out, current); 
  }
  return( out ); 
}

# Main function for reading in a list of files with a similar data structure
read.formatted.filelist <- function( file.list, add.to.blank = NA, vid.pos = c( 1, 1 ), var.rows = 1, id.cols = 1, data.rows = NULL, data.cols = NULL){
  
  Reduce( rbind, lapply( file.list, function( name ){ 
    # print(name)
    # name <- file.list[2]
    raw.data <- read.csv( name , header = F, stringsAsFactors = F ); 
    
    if( is.null( data.rows ) ){ .data.rows <- (max(var.rows) + 1):nrow(raw.data) 
    }else{   
      .data.rows <- data.rows[data.rows <= nrow(raw.data)]
    }
    if( is.null( data.cols ) ){ .data.cols <- (max(id.cols) + 1):ncol(raw.data) 
    }else{
      .data.cols <- data.cols[data.cols <= ncol(raw.data)]
    }
    
    value <- as.vector ( apply( t( raw.data[ .data.rows, .data.cols ] ), 1 , function( col ) as.numeric( gsub( ",", "", as.character( unlist( col ) ) ) ) ) );  # flatten by column
    id <- apply( t( apply( t( raw.data[ .data.rows, id.cols ] ), 1, fill.in, add = add.to.blank ) ) , 1, rep, times = length( .data.cols ) ); 
    
    var <- apply( t( apply( t( raw.data[ var.rows, .data.cols ] ), 2, fill.in ) ), 1, rep, each = length( .data.rows ) ); 
    colnames( var ) <- paste0( "var", 1:ncol( var ) ); 
    colnames( id ) <- paste0( "id", 1:ncol( id ) ); 
    df <- suppressWarnings( data.frame(id,var,value) ); 
    df$vid <-  raw.data[ vid.pos[ 1 ], vid.pos[ 2 ] ] ;
    
    # If modified values for id were created, save the originals in another column. 
    if( !is.na(add.to.blank) ){  df$id.original <- factor( apply( t( apply( t( raw.data[ .data.rows, id.cols ] ), 1, fill.in ) ) , 1, rep, times = length( .data.cols ) ) ) } 
    
    df
  } ) )
  
}

## ----------
## Do analyses for figures 3, 4, 5, 6 ,9 
## ----------

### Verify figure 1F 
fig1f.df <- t(read.csv("data/figure 1f.csv"))

colnames( fig1f.df ) <- fig1f.df[1,]
fig1f.df <- as.data.frame( fig1f.df[-1,] )


fig1f.df$Ghrelin <- as.numeric(fig1f.df$Ghrelin)
fig1f.df$PYY <- as.numeric(fig1f.df$`Peptide YY`)
fig1f.df$group <- substr( rownames(fig1f.df), 1, 1)

fig1f.pvals <- data.frame( "Figure 1f", wilcox.test( Ghrelin ~ group, data = fig1f.df)$p.value,
                            wilcox.test( PYY ~ group, data = fig1f.df)$p.value)

names(fig1f.pvals) <- c("Panel","Ghrelin P-value", "PYY P-value")
write.csv(fig1f.pvals, "results/fig1f_pvalues.csv")

# Figure 3B
fig3b.df <- na.omit( read.formatted.filelist( "data/figure 3b.csv", var.rows = 1, id.cols = 1:2 ))
fig3b.df$trt <- substr(fig3b.df$var1, 1,1)

fig3b.pvals <- Reduce( rbind, lapply( unique(fig3b.df$id1), function(miRNA){
  .df <- subset( fig3b.df, id1 == miRNA)
  
  out <- data.frame( as.character(miRNA), 
                     wilcox.test( value~trt, data=subset(.df,id2==-14))$p.value,
                     wilcox.test( value~id2, data=subset(.df,trt=="D"), paired=T)$p.value,
                     wilcox.test( value~id2, data=subset(.df,trt=="C"), paired=T)$p.value,
                     wilcox.test( value~trt, data=subset(.df,id2==42))$p.value)
  names(out) <- c("miRNA","control vs rapamycin at -14", "Day -14 to 42, control", "Day -14 to 42, rapamycin", "control vs rapamycin at 42")
  out
}))
write.csv(fig3b.pvals, "results/fig3b_pvalues.csv")

fig4.df <- read.formatted.filelist( grep( "csv", list.files("data", pattern="figure 4", full.names = T), value = T), id.cols = 1, var.rows = 4:5)
fig4.df$vid <- gsub("\x95", "i",fig4.df$vid) # Fix "naive" 

fig4.pvals <- Reduce( rbind, lapply( unique(fig4.df$vid), function(panel){
  .df <- subset( fig4.df, vid==panel)
  
  .df.auc <- Reduce(rbind, by( .df, .df$var2, function(.df.x){
    auc <- sum((.df.x$value[-length(.df.x$value)] + .df.x$value[-1]) * diff(as.numeric(as.character(.df.x$id1)))/2)
    data.frame( id = .df.x$var2[1], trt = .df.x$var1[1], auc)
  }))
  
  out <- data.frame( as.character(panel), 
                     wilcox.test( auc~trt, data=.df.auc)$p.value)
  names(out) <- c("Panel","AUC P-value")
  out
}))

write.csv(fig4.pvals, "results/fig4_pvalues.csv")

fig5a.df <- read.formatted.filelist( grep( "csv", list.files("data", pattern="figure 5a", full.names = T), value = T), id.cols = 1, var.rows = 4:5)
fig5a.df$vid <- gsub("\x95", "i",fig5a.df$vid) # Fix "naive" 

fig5a.pvals <- Reduce( rbind, lapply( unique(fig5a.df$vid), function(panel){
  .df <- subset( fig5a.df, vid==panel)
  
  .df.auc <- Reduce(rbind, by( .df, .df$var2, function(.df.x){
    auc <- sum((.df.x$value[-length(.df.x$value)] + .df.x$value[-1]) * diff(as.numeric(as.character(.df.x$id1)))/2)
    data.frame( id = .df.x$var2[1], trt = .df.x$var1[1], auc)
  }))
  
  out <- data.frame( as.character(panel), 
                     wilcox.test( auc~trt, data=.df.auc)$p.value)
  names(out) <- c("Panel","AUC P-value")
  out
}))

write.csv(fig5a.pvals, "results/fig5a_pvalues.csv")


fig5b.df <- read.formatted.filelist( grep( "csv", list.files("data", pattern="figure 5b", full.names = T), value = T), id.cols = 1, var.rows = 4:5)
fig5b.df$vid <- gsub("\x95", "i",fig5b.df$vid) # Fix "naive" 

fig5b.pvals <- Reduce( rbind, lapply( unique(fig5b.df$vid), function(panel){
  .df <- subset( fig5b.df, vid==panel)
  
  
  out <- data.frame( as.character(panel), 
                     wilcox.test( value~var1, data=subset(.df, id1=="91"))$p.value,
                     wilcox.test( value~var1, data=subset(.df, id1=="167"))$p.value,
                     wilcox.test( value~var1, data=subset(.df, id1=="217"))$p.value)
  names(out) <- c("Panel","Day 91 P-value","Day 167 P-value","Day 217 P-value")
  out
}))

write.csv(fig5b.pvals, "results/fig5b_pvalues.csv")


fig6.df <- read.formatted.filelist( grep( "csv", list.files("data", pattern="fig6", full.names = T), value = T), id.cols = 1, var.rows = 4:5)
fig6.df$vid <- gsub("\x95", "i",fig6.df$vid) # Fix "naive" 

fig6.pvals <- Reduce( rbind, lapply( unique(fig6.df$vid), function(panel){
  .df <- subset( fig6.df, vid==panel)
  
  .df.auc <- Reduce(rbind, by( .df, .df$var2, function(.df.x){
    auc <- sum((.df.x$value[-length(.df.x$value)] + .df.x$value[-1]) * diff(as.numeric(as.character(.df.x$id1)))/2)
    data.frame( id = .df.x$var2[1], trt = .df.x$var1[1], auc)
  }))
  
  out <- data.frame( as.character(panel), 
                     wilcox.test( auc~trt, data=.df.auc)$p.value)
  names(out) <- c("Panel","AUC P-value")
  out
}))

write.csv(fig6.pvals, "results/fig6_pvalues.csv")


fig7b.df <- read.formatted.filelist( grep( "csv", list.files("data", pattern="fig7b", full.names = T), value = T), id.cols = 1, var.rows = 4:5)
fig7b.df$vid <- gsub("\x95", "i",fig7b.df$vid) # Fix "naive" 
fig7b.df$panel <- factor( fig7b.df$vid, ordered = T, levels = unique(fig7b.df$vid))
fig7b.df$day <- factor( fig7b.df$id1, ordered = T, levels = unique(fig7b.df$id1))


fig7b.pvals <- Reduce( rbind, by( fig7b.df, fig7b.df[,c("day","panel")], function(.df){
  out <- data.frame( panel = .df$panel[1], day = .df$day[1], p = wilcox.test( value~var1, data=.df)$p.value)
  names(out) <- c("Panel","Day","P-value")
  out
}))

write.csv(fig7b.pvals, "results/fig7b_pvalues.csv")

# fig8.df <- na.omit( read.formatted.filelist( grep( "csv", list.files("data", pattern="fig8", full.names = T), value = T), id.cols = 1, var.rows = 4:5) )
# 
# fig8.pvals <- Reduce( rbind, lapply( unique(fig8.df$vid), function(panel){
#   .df <- subset( fig8.df, vid==panel)
#   
#   diffs.df <- Reduce(rbind, by( .df, .df$var2, function(x){
#     day.0.to.7.diff <- x$value[x$id1=="7"] - x$value[x$id1=="0"]
#     day.21.to.28.diff <- x$value[x$id1=="28"] - x$value[x$id1=="21"]
#     data.frame( trt = x$var1[1], day.0.to.7.diff, day.21.to.28.diff, panel = panel)
#   }))
#   
#   out <- data.frame( as.character(panel), 
#                      wilcox.test( day.0.to.7.diff~trt, data=subset(diffs.df))$p.value ,
#                      wilcox.test( day.21.to.28.diff~trt, data=subset(diffs.df))$p.value) 
#   
#   names(out) <- c("Panel","Day 0 to 7 Difference P-value","Day 21 to 28 Difference P-value")
#   out
# }))


figS2b.df <- read.formatted.filelist( grep( "csv", list.files("data", pattern="figS2", full.names = T), value = T), id.cols = 1, var.rows = 4:5, data.rows=c(6:9,11:14), data.cols=c(2:15))
figS2b.df$vid <- gsub("\x95", "i",figS2b.df$vid) # Fix "naive" 

figS2b.pvals <- Reduce( rbind, lapply( unique(figS2b.df$id1), function(analyte){
  .df <- subset( figS2b.df, id1==analyte)
  
  
  out <- data.frame( as.character(analyte), 
                     wilcox.test( value~var1, data=subset(.df))$p.value) 
  names(out) <- c("Analyte","P-value")
  out
}))

write.csv(figS2b.pvals, "results/figS2b_pvalues.csv")


figS4.df <- read.formatted.filelist( grep( "csv", list.files("data", pattern="figS4", full.names = T), value = T), id.cols = 1, var.rows = 4:5)
figS4.df$vid <- gsub("\x95", "i",figS4.df$vid) # Fix "naive" 

figS4.pvals <- Reduce( rbind, lapply( unique(figS4.df$vid), function(panel){
  .df <- subset( figS4.df, vid==panel)
  
  .df.auc <- Reduce(rbind, by( .df, .df$var2, function(.df.x){
    auc <- sum((.df.x$value[-length(.df.x$value)] + .df.x$value[-1]) * diff(as.numeric(as.character(.df.x$id1)))/2)
    data.frame( id = .df.x$var2[1], trt = .df.x$var1[1], auc)
  }))
  
  out <- data.frame( as.character(panel), 
                     wilcox.test( auc~trt, data=.df.auc)$p.value)
  names(out) <- c("Panel","AUC P-value")
  out
}))

write.csv(figS4.pvals, "results/figS4_pvalues.csv")


figS6.df <- read.formatted.filelist( grep( "csv", list.files("data", pattern="figS6", full.names = T), value = T), id.cols = 1, var.rows = 4:5)
figS6.df$vid <- gsub("\x95", "i",figS6.df$vid) # Fix "naive" 

figS6.pvals <- Reduce( rbind, lapply( unique(figS6.df$vid), function(panel){
  .df <- subset( figS6.df, vid==panel)
  
  .df.auc <- Reduce(rbind, by( .df, .df$var2, function(.df.x){
    auc <- sum((.df.x$value[-length(.df.x$value)] + .df.x$value[-1]) * diff(as.numeric(as.character(.df.x$id1)))/2)
    data.frame( id = .df.x$var2[1], trt = .df.x$var1[1], auc)
  }))
  
  out <- data.frame( as.character(panel), 
                     wilcox.test( auc~trt, data=.df.auc)$p.value)
  names(out) <- c("Panel","AUC P-value")
  out
}))

write.csv(figS6.pvals, "results/figS6_pvalues.csv")
