# Supplementary material for: Rapamycin limits CD4+ T cell proliferation in simian immunodeficiency virus–infected rhesus macaques on antiretroviral therapy
Source: J Clin Invest. 2022 May 16;132(10):e156063. doi: 10.1172/JCI156063 (PMC9106346; doi:10.1172/JCI156063)
Supplement: Supplemental data set 1 [file jci-132-156063-s077.zip › Supplementary Code and Data/code/rapamycin analyses pt 2.R]

setwd("../")
dir.create("results")

## ----------
## Define some utility functions
## ----------

# Goes through a vector and carries values through when following values are blank. 
fill.in <- function( x, blank.value = "", add = NA ){
  x <- unlist( x )
  current <- blank.value; out <- c()
  for( i in 1:length(x) ){
    if( !is.na ( x[ i ] ) ){
      if( x[ i ] != blank.value ){ 
        current <- x[ i ]
      }else{
        if(!is.na(add))   current <- as.numeric(current) + add; # Add a numeric constant to repeated values (useful for data frames in which only certain timepoints are labeled, for example). Skipped if add is left as NA (default). 
      }; 
    }
    out <- c( out, current); 
  }
  return( out ); 
}

# Main function for reading in a list of files with a similar data structure
read.formatted.filelist <- function( file.list, add.to.blank = NA, vid.pos = c( 1, 1 ), var.rows = 1, id.cols = 1, data.rows = NULL, data.cols = NULL){
  
  Reduce( rbind, lapply( file.list, function( name ){ 
    # print(name)
    # name <- file.list[2]
    raw.data <- read.csv( name , header = F, stringsAsFactors = F ); 
    
    if( is.null( data.rows ) ){ .data.rows <- (max(var.rows) + 1):nrow(raw.data) 
    }else{   
      .data.rows <- data.rows[data.rows <= nrow(raw.data)]
    }
    if( is.null( data.cols ) ){ .data.cols <- (max(id.cols) + 1):ncol(raw.data) 
    }else{
      .data.cols <- data.cols[data.cols <= ncol(raw.data)]
    }
    
    value <- as.vector ( apply( t( raw.data[ .data.rows, .data.cols ] ), 1 , function( col ) as.numeric( gsub( ",", "", as.character( unlist( col ) ) ) ) ) );  # flatten by column
    id <- apply( t( apply( t( raw.data[ .data.rows, id.cols ] ), 1, fill.in, add = add.to.blank ) ) , 1, rep, times = length( .data.cols ) ); 
    
    var <- apply( t( apply( t( raw.data[ var.rows, .data.cols ] ), 2, fill.in ) ), 1, rep, each = length( .data.rows ) ); 
    colnames( var ) <- paste0( "var", 1:ncol( var ) ); 
    colnames( id ) <- paste0( "id", 1:ncol( id ) ); 
    df <- suppressWarnings( data.frame(id,var,value) ); 
    df$vid <-  raw.data[ vid.pos[ 1 ], vid.pos[ 2 ] ] ;
    
    # If modified values for id were created, save the originals in another column. 
    if( !is.na(add.to.blank) ){  df$id.original <- factor( apply( t( apply( t( raw.data[ .data.rows, id.cols ] ), 1, fill.in ) ) , 1, rep, times = length( .data.cols ) ) ) } 
    
    df
  } ) )
  
}

## ----------
## Do analyses for figures 3, 4, 5, 6 ,9 
## ----------

### Verify figure 1F 
fig1f.df <- t(read.csv("data/figure 1f.csv"))

colnames( fig1f.df ) <- fig1f.df[1,]
fig1f.df <- as.data.frame( fig1f.df[-1,] )


fig1f.df$Ghrelin <- as.numeric(fig1f.df$Ghrelin)
fig1f.df$PYY <- as.numeric(fig1f.df$`Peptide YY`)
fig1f.df$group <- substr( rownames(fig1f.df), 1, 1)

fig1f.pvals <- data.frame( "Figure 1f", wilcox.test( Ghrelin ~ group, data = fig1f.df)$p.value,
                            wilcox.test( PYY ~ group, data = fig1f.df)$p.value)

names(fig1f.pvals) <- c("Panel","Ghrelin P-value", "PYY P-value")
write.csv(fig1f.pvals, "results/fig1f_pvalues.csv")

# Figure 3B
fig3b.df <- na.omit( read.formatted.filelist( "data/figure 3b.csv", var.rows = 1, id.cols = 1:2 ))
fig3b.df$trt <- substr(fig3b.df$var1, 1,1)

fig3b.pvals <- Reduce( rbind, lapply( unique(fig3b.df$id1), function(miRNA){
  .df <- subset( fig3b.df, id1 == miRNA)
  
  out <- data.frame( as.character(miRNA), 
                     wilcox.test( value~trt, data=subset(.df,id2==-14))$p.value,
                     wilcox.test( value~id2, data=subset(.df,trt=="D"), paired=T)$p.value,
                     wilcox.test( value~id2, data=subset(.df,trt=="C"), paired=T)$p.value,
                     wilcox.test( value~trt, data=subset(.df,id2==42))$p.value)
  names(out) <- c("miRNA","control vs rapamycin at -14", "Day -14 to 42, control", "Day -14 to 42, rapamycin", "control vs rapamycin at 42")
  out
}))
write.csv(fig3b.pvals, "results/fig3b_pvalues.csv")

fig4.df <- read.formatted.filelist( grep( "csv", list.files("data", pattern="figure 4", full.names = T), value = T), id.cols = 1, var.rows = 4:5)
fig4.df$vid <- gsub("\x95", "i",fig4.df$vid) # Fix "naive" 

fig4.pvals <- Reduce( rbind, lapply( unique(fig4.df$vid), function(panel){
  .df <- subset( fig4.df, vid==panel)
  
  .df.auc <- Reduce(rbind, by( .df, .df$var2, function(.df.x){
    auc <- sum((.df.x$value[-length(.df.x$value)] + .df.x$value[-1]) * diff(as.numeric(as.character(.df.x$id1)))/2)
    data.frame( id = .df.x$var2[1], trt = .df.x$var1[1], auc)
  }))
  
  out <- data.frame( as.character(panel), 
                     wilcox.test( auc~trt, data=.df.auc)$p.value)
  names(out) <- c("Panel","AUC P-value")
  out
}))

write.csv(fig4.pvals, "results/fig4_pvalues.csv")

fig5a.df <- read.formatted.filelist( grep( "csv", list.files("data", pattern="figure 5a", full.names = T), value = T), id.cols = 1, var.rows = 4:5)
fig5a.df$vid <- gsub("\x95", "i",fig5a.df$vid) # Fix "naive" 

fig5a.pvals <- Reduce( rbind, lapply( unique(fig5a.df$vid), function(panel){
  .df <- subset( fig5a.df, vid==panel)
  
  .df.auc <- Reduce(rbind, by( .df, .df$var2, function(.df.x){
    auc <- sum((.df.x$value[-length(.df.x$value)] + .df.x$value[-1]) * diff(as.numeric(as.character(.df.x$id1)))/2)
    data.frame( id = .df.x$var2[1], trt = .df.x$var1[1], auc)
  }))
  
  out <- data.frame( as.character(panel), 
                     wilcox.test( auc~trt, data=.df.auc)$p.value)
  names(out) <- c("Panel","AUC P-value")
  out
}))

write.csv(fig5a.pvals, "results/fig5a_pvalues.csv")


fig5b.df <- read.formatted.filelist( grep( "csv", list.files("data", pattern="figure 5b", full.names = T), value = T), id.cols = 1, var.rows = 4:5)
fig5b.df$vid <- gsub("\x95", "i",fig5b.df$vid) # Fix "naive" 

fig5b.pvals <- Reduce( rbind, lapply( unique(fig5b.df$vid), function(panel){
  .df <- subset( fig5b.df, vid==panel)
  
  
  out <- data.frame( as.character(panel), 
                     wilcox.test( value~var1, data=subset(.df, id1=="91"))$p.value,
                     wilcox.test( value~var1, data=subset(.df, id1=="167"))$p.value,
                     wilcox.test( value~var1, data=subset(.df, id1=="217"))$p.value)
  names(out) <- c("Panel","Day 91 P-value","Day 167 P-value","Day 217 P-value")
  out
}))

write.csv(fig5b.pvals, "results/fig5b_pvalues.csv")


fig6.df <- read.formatted.filelist( grep( "csv", list.files("data", pattern="fig6", full.names = T), value = T), id.cols = 1, var.rows = 4:5)
fig6.df$vid <- gsub("\x95", "i",fig6.df$vid) # Fix "naive" 

fig6.pvals <- Reduce( rbind, lapply( unique(fig6.df$vid), function(panel){
  .df <- subset( fig6.df, vid==panel)
  
  .df.auc <- Reduce(rbind, by( .df, .df$var2, function(.df.x){
    auc <- sum((.df.x$value[-length(.df.x$value)] + .df.x$value[-1]) * diff(as.numeric(as.character(.df.x$id1)))/2)
    data.frame( id = .df.x$var2[1], trt = .df.x$var1[1], auc)
  }))
  
  out <- data.frame( as.character(panel), 
                     wilcox.test( auc~trt, data=.df.auc)$p.value)
  names(out) <- c("Panel","AUC P-value")
  out
}))

write.csv(fig6.pvals, "results/fig6_pvalues.csv")


fig7b.df <- read.formatted.filelist( grep( "csv", list.files("data", pattern="fig7b", full.names = T), value = T), id.cols = 1, var.rows = 4:5)
fig7b.df$vid <- gsub("\x95", "i",fig7b.df$vid) # Fix "naive" 
fig7b.df$panel <- factor( fig7b.df$vid, ordered = T, levels = unique(fig7b.df$vid))
fig7b.df$day <- factor( fig7b.df$id1, ordered = T, levels = unique(fig7b.df$id1))


fig7b.pvals <- Reduce( rbind, by( fig7b.df, fig7b.df[,c("day","panel")], function(.df){
  out <- data.frame( panel = .df$panel[1], day = .df$day[1], p = wilcox.test( value~var1, data=.df)$p.value)
  names(out) <- c("Panel","Day","P-value")
  out
}))

write.csv(fig7b.pvals, "results/fig7b_pvalues.csv")

# fig8.df <- na.omit( read.formatted.filelist( grep( "csv", list.files("data", pattern="fig8", full.names = T), value = T), id.cols = 1, var.rows = 4:5) )
# 
# fig8.pvals <- Reduce( rbind, lapply( unique(fig8.df$vid), function(panel){
#   .df <- subset( fig8.df, vid==panel)
#   
#   diffs.df <- Reduce(rbind, by( .df, .df$var2, function(x){
#     day.0.to.7.diff <- x$value[x$id1=="7"] - x$value[x$id1=="0"]
#     day.21.to.28.diff <- x$value[x$id1=="28"] - x$value[x$id1=="21"]
#     data.frame( trt = x$var1[1], day.0.to.7.diff, day.21.to.28.diff, panel = panel)
#   }))
#   
#   out <- data.frame( as.character(panel), 
#                      wilcox.test( day.0.to.7.diff~trt, data=subset(diffs.df))$p.value ,
#                      wilcox.test( day.21.to.28.diff~trt, data=subset(diffs.df))$p.value) 
#   
#   names(out) <- c("Panel","Day 0 to 7 Difference P-value","Day 21 to 28 Difference P-value")
#   out
# }))


figS2b.df <- read.formatted.filelist( grep( "csv", list.files("data", pattern="figS2", full.names = T), value = T), id.cols = 1, var.rows = 4:5, data.rows=c(6:9,11:14), data.cols=c(2:15))
figS2b.df$vid <- gsub("\x95", "i",figS2b.df$vid) # Fix "naive" 

figS2b.pvals <- Reduce( rbind, lapply( unique(figS2b.df$id1), function(analyte){
  .df <- subset( figS2b.df, id1==analyte)
  
  
  out <- data.frame( as.character(analyte), 
                     wilcox.test( value~var1, data=subset(.df))$p.value) 
  names(out) <- c("Analyte","P-value")
  out
}))

write.csv(figS2b.pvals, "results/figS2b_pvalues.csv")


figS4.df <- read.formatted.filelist( grep( "csv", list.files("data", pattern="figS4", full.names = T), value = T), id.cols = 1, var.rows = 4:5)
figS4.df$vid <- gsub("\x95", "i",figS4.df$vid) # Fix "naive" 

figS4.pvals <- Reduce( rbind, lapply( unique(figS4.df$vid), function(panel){
  .df <- subset( figS4.df, vid==panel)
  
  .df.auc <- Reduce(rbind, by( .df, .df$var2, function(.df.x){
    auc <- sum((.df.x$value[-length(.df.x$value)] + .df.x$value[-1]) * diff(as.numeric(as.character(.df.x$id1)))/2)
    data.frame( id = .df.x$var2[1], trt = .df.x$var1[1], auc)
  }))
  
  out <- data.frame( as.character(panel), 
                     wilcox.test( auc~trt, data=.df.auc)$p.value)
  names(out) <- c("Panel","AUC P-value")
  out
}))

write.csv(figS4.pvals, "results/figS4_pvalues.csv")


figS6.df <- read.formatted.filelist( grep( "csv", list.files("data", pattern="figS6", full.names = T), value = T), id.cols = 1, var.rows = 4:5)
figS6.df$vid <- gsub("\x95", "i",figS6.df$vid) # Fix "naive" 

figS6.pvals <- Reduce( rbind, lapply( unique(figS6.df$vid), function(panel){
  .df <- subset( figS6.df, vid==panel)
  
  .df.auc <- Reduce(rbind, by( .df, .df$var2, function(.df.x){
    auc <- sum((.df.x$value[-length(.df.x$value)] + .df.x$value[-1]) * diff(as.numeric(as.character(.df.x$id1)))/2)
    data.frame( id = .df.x$var2[1], trt = .df.x$var1[1], auc)
  }))
  
  out <- data.frame( as.character(panel), 
                     wilcox.test( auc~trt, data=.df.auc)$p.value)
  names(out) <- c("Panel","AUC P-value")
  out
}))

write.csv(figS6.pvals, "results/figS6_pvalues.csv")

## ---------- New analyses 2021-10
## ----------
### Figure 1 B-F

fig1b.df <- na.omit( read.formatted.filelist( "data/2021-08-17/fig 1b.csv", var.rows = 4:5, id.cols = 1 ))
fig1b.df$log10pvl <- log10(fig1b.df$value)


.df.auc <- Reduce(rbind, by( fig1b.df, fig1b.df$var2, function(.df.x){
  auc <- sum((.df.x$log10pvl[-length(.df.x$log10pvl)] + .df.x$log10pvl[-1]) * diff(as.numeric(as.character(.df.x$id1)))/2)
  data.frame( id = .df.x$var2[1], trt = .df.x$var1[1], auc)
}))
  
out <- data.frame(  panel = "1B. PVL (AUC) - Control vs. Rapamycin", p.value = wilcox.test( auc~trt, data=.df.auc)$p.value)


fig1c.df <- na.omit( read.formatted.filelist( "data/2021-08-17/fig 1c.csv", var.rows = 4:5, id.cols = 1:3 ))

fig1c.out <- Reduce( rbind, by( fig1c.df, fig1c.df[,c("id1","id2","id3")], function(.df){
  data.frame( panel = paste( "1C.", .df$id2[1], .df$id3[1], .df$id1[1], "days post-ART - Control vs. Rapamycin"), p.value =  wilcox.test(value~var1, data=.df)$p.value ) 
}))

out <- rbind( out, fig1c.out)

fig1d.df <- na.omit( read.formatted.filelist( "data/2021-08-17/fig 1d.csv", var.rows = 4:5, id.cols = 1 ))

.df.auc <- Reduce(rbind, by( fig1d.df, fig1d.df$var2, function(.df.x){
  auc <- sum((.df.x$value[-length(.df.x$value)] + .df.x$value[-1]) * diff(as.numeric(as.character(.df.x$id1)))/2)
  data.frame( id = .df.x$var2[1], trt = .df.x$var1[1], auc)
}))

fig1d.out <- data.frame(  panel = "1D. Rapamycin in blood (AUC) - Control vs. Rapamycin", p.value = wilcox.test( auc~trt, data=.df.auc)$p.value)
out <- rbind( out, fig1d.out)


fig1e.df <- na.omit( read.formatted.filelist( "data/2021-08-17/fig 1e.csv", var.rows = 4:5, id.cols = 1 ))

.df.auc <- Reduce(rbind, by( fig1e.df, fig1e.df$var2, function(.df.x){
  auc <- sum((.df.x$value[-length(.df.x$value)] + .df.x$value[-1]) * diff(as.numeric(as.character(.df.x$id1)))/2)
  data.frame( id = .df.x$var2[1], trt = .df.x$var1[1], auc)
}))

fig1e.out <- data.frame(  panel = "1E. Plasma Cholesterol (AUC) - Control vs. Rapamycin", p.value = wilcox.test( auc~trt, data=.df.auc)$p.value)
out <- rbind( out, fig1e.out)


fig1f.df <- na.omit( read.formatted.filelist( "data/2021-08-17/fig 1f.csv", var.rows = 4:5, id.cols = 1 ))

for( time in unique(fig1f.df$id1)){
out <- rbind( out, data.frame(  panel = paste("1F. Glut1+ CD3+ cells in LN - Control vs. Rapamycin at day", time), 
                                p.value = wilcox.test( value~var1, data=subset(fig1f.df, id1==time))$p.value))
}

out <- rbind( out, data.frame(  panel = "1F. Glut1+ CD3+ cells in LN - pre- vs. 49 days post-rapamycin", 
                                p.value = wilcox.test( value~id1, data=subset(fig1f.df, id1!=91 & var1 == "Rapamycin"))$p.value))

out <- rbind( out, data.frame(  panel = "1F. Glut1+ CD3+ cells in LN - pre- vs. 91 days post-rapamycin", 
                                p.value = wilcox.test( value~id1, data=subset(fig1f.df, id1!=49 & var1 == "Rapamycin"))$p.value))

fig7a.df <- na.omit( read.formatted.filelist( "data/2021-08-17/fig 7a.csv", var.rows = 4:5, id.cols = 1, data.cols = c(2:8, 11:17) ))
fig7a.df$log10pvl <- log10(fig7a.df$value)
fig7a.df$day <- as.numeric(as.character(fig7a.df$id1))

fig7a.df.subset <- subset( fig7a.df, day >= 0 & day <= 245 )

### auc and blips
.df.auc <- Reduce(rbind, by( fig7a.df.subset , fig7a.df.subset$var2, function(.df.x){
  auc <- sum((.df.x$log10pvl[-length(.df.x$log10pvl)] + .df.x$log10pvl[-1]) * diff(as.numeric(as.character(.df.x$id1)))/2)
  blips <- sum( .df.x$log10pvl > log10(15))
  data.frame( id = .df.x$var2[1], trt = .df.x$var1[1], auc, blips)
}))

out <- rbind( out, data.frame(  panel = "7A. PVL during treatment (AUC) - Rapamycin vs. control", 
                                p.value = wilcox.test( auc~trt, data=.df.auc)$p.value))

out <- rbind( out, data.frame(  panel = "7A. PVL during treatment (number of blips) - Rapamycin vs. control", 
                                p.value = wilcox.test( blips~trt, data=.df.auc)$p.value))


write.csv( out, "Fig 1 and 7 p-values.csv")


## ----------
## Fig 8 
## ----------
fig8ab.df <- read.formatted.filelist( list.files(path = "data/2021-08-17/", pattern = "fig 8(a|b)", full.names = T), var.rows = 4:5, id.cols = 1)

fig8a <- Reduce(rbind, by( fig8ab.df, fig8ab.df[,c("var2","vid")], function(.df){
  data.frame( trt = .df$var1[1], max = max(.df$value, na.rm=T),  min =  min(.df$value, na.rm=T), panel = .df$vid[1] )
}))

fig8a[fig8a$panel == "Figure 8a, Top Left (CD4 Memory T cell Counts)", 2:3] <- fig8a[fig8a$panel == "Figure 8a, Top Left (CD4 Memory T cell Counts)", 2:3] - 100

## Between treatment
out <- Reduce(rbind, by(fig8a, fig8a$panel, function(.df){
  data.frame( panel = .df$panel[1], test = c( "Wilcoxon one-sided test (increase from baseline)",  "Wilcoxon one-sided test (decrease from baseline)"), p.value = c( wilcox.test(max~trt,data=.df)$p.value, wilcox.test(min~trt,data=.df)$p.value))
}))

## Within treatment
out <- Reduce(rbind, by(fig8a, fig8a[,c("panel","trt")], function(.df){
  data.frame( panel = .df$panel[1], trt = .df$trt[1], test = c( "Wilcoxon one-sided test (increase from baseline)",  "Wilcoxon one-sided test (decrease from baseline)"), p.value = c( wilcox.test(.df$max)$p.value, wilcox.test(.df$min)$p.value))
}))


fig8c.df <- read.formatted.filelist( list.files(path = "data/2021-08-17/", pattern = "fig 8c", full.names = T), var.rows = 4:5, id.cols = 1)
fig8c.df$id1 <- as.numeric(as.character(fig8c.df$id1))
fig8c.df <- fig8c.df[fig8c.df$id1 >= 0,]


fig8c <- Reduce( rbind, by(fig8c.df, fig8c.df$var2, function(.df){
  data.frame( id = .df$var2[1], trt = .df$var1[1], blips = sum( .df$value > 15, na.rm=T))
})) 
out <- rbind( out, data.frame(panel = "Fig 8c", test="Wilcoxon one-sided test, # blips after treatment", p.value=wilcox.test( blips~trt, data=fig8c)$p.value))


write.csv( out, "results/fig8.csv")


## ----------
## Fig 9
## ----------
fig9.out <- data.frame( figure = c(), analysis = c(), p.value = c())

fig9a.df <- read.formatted.filelist( "data/2021-08-17/fig 9a.csv", var.rows = 4:5, id.cols = 1)
library(survival)

fig9a.df$status <- !is.na( fig9a.df$value )
fig9a.sdf <- survdiff( Surv(value,status) ~ var1, data = fig9a.df)

fig9.out <- rbind(fig9.out, data.frame( figure = "9A", analysis = "Logrank (Mantel-Haenszel test)", p.value = 1 - pchisq(fig9a.sdf$chisq, length(fig9a.sdf$n) -1  )))

fig9b.df <- na.omit( read.formatted.filelist( "data/2021-08-17/fig 9b.csv", var.rows = 4:5, id.cols = 1) ) 
fig9b.df$days <- as.numeric(as.character(fig9b.df$id1))
fig9b.df$log10pvl <- log10(fig9b.df$value)
  
.df.summary <-  Reduce(rbind, by( fig9b.df, fig9b.df$var2, function(.df.x){
  auc <- sum((.df.x$log10pvl[-length(.df.x$log10pvl)] + .df.x$log10pvl[-1]) * diff(as.numeric(as.character(.df.x$days)))/2)
  peak <- max(.df.x$log10pvl, na.rm = T)
  
  .df.early <- subset( .df.x, days <= 28)
  
  early.auc <- sum((.df.early$log10pvl[-length(.df.early$log10pvl)] + .df.early$log10pvl[-1]) * diff(as.numeric(as.character(.df.early$days)))/2)
  early.peak <- max(.df.early$log10pvl, na.rm = T)
  
  data.frame( id = .df.x$var2[1], trt = .df.x$var1[1], auc, peak, early.auc, early.peak)
})) 

fig9.out <- rbind(fig9.out, data.frame( figure = "9B", analysis = "PVL (whole curve AUC)", p.value = wilcox.test( auc~trt, data = .df.summary)$p.value))
fig9.out <- rbind(fig9.out, data.frame( figure = "9B", analysis = "PVL (whole curve peak)", p.value = wilcox.test( peak~trt, data = .df.summary)$p.value))
fig9.out <- rbind(fig9.out, data.frame( figure = "9B", analysis = "PVL (day 0-28 AUC)", p.value = wilcox.test( early.auc~trt, data = .df.summary)$p.value))
fig9.out <- rbind(fig9.out, data.frame( figure = "9B", analysis = "PVL (day 0-28 peak)", p.value = wilcox.test( early.peak~trt, data = .df.summary)$p.value))


fig9cde.df <- na.omit( read.formatted.filelist( list.files(path = "data/2021-08-17/", pattern = "fig 9(c|d|e).csv", full.names = T), var.rows = 4:5, id.cols = 1) )
fig9cde.df$days <- as.numeric(as.character(fig9cde.df$id1))

.df.summary.9cde <- Reduce(rbind, by( fig9cde.df, fig9cde.df[,c("var2","vid")], function(.df.x){
  auc <- sum((.df.x$value[-length(.df.x$value)] + .df.x$value[-1]) * diff(as.numeric(as.character(.df.x$days)))/2)
  early.peak <- max(.df.x$value[.df.x$days <= 28], na.rm = T)

  
  data.frame( id = .df.x$var2[1], trt = .df.x$var1[1], panel = .df.x$vid[1], auc, early.peak)
})) 


fig9.out <- rbind(fig9.out, data.frame( figure = "9C", analysis = "CD14+ (day 0-28 peak)", p.value = wilcox.test( early.peak~trt, data = subset(.df.summary.9cde, panel == "Figure 9c (CD14+ monocyte monocyte in blood)"))$p.value))
fig9.out <- rbind(fig9.out, data.frame( figure = "9C", analysis = "CD14+ (whole curve AUC)", p.value = wilcox.test( auc~trt, data = subset(.df.summary.9cde, panel == "Figure 9c (CD14+ monocyte monocyte in blood)"))$p.value))
fig9.out <- rbind(fig9.out, data.frame( figure = "9D", analysis = "Proliferating CD4+ (day 0-28 peak)", p.value = wilcox.test( early.peak~trt, data = subset(.df.summary.9cde, panel == "Figure 9d (Proliferating CD4+ TM in blood)"))$p.value))
fig9.out <- rbind(fig9.out, data.frame( figure = "9D", analysis = "Proliferating CD4+ (whole curve AUC)", p.value = wilcox.test( auc~trt, data = subset(.df.summary.9cde, panel == "Figure 9d (Proliferating CD4+ TM in blood)"))$p.value))
fig9.out <- rbind(fig9.out, data.frame( figure = "9E", analysis = "Proliferating CD8+ (day 0-28 peak)", p.value = wilcox.test( early.peak~trt, data = subset(.df.summary.9cde, panel == "Figure 9e (Proliferating CD8+ TM in blood)"))$p.value))
fig9.out <- rbind(fig9.out, data.frame( figure = "9E", analysis = "Proliferating CD8+ (whole curve AUC)", p.value = wilcox.test( auc~trt, data = subset(.df.summary.9cde, panel == "Figure 9e (Proliferating CD8+ TM in blood)"))$p.value))


fig9cor1 <- cor.test( .df.summary$early.peak, subset( .df.summary.9cde, panel == "Figure 9c (CD14+ monocyte monocyte in blood)" )$early.peak, method = "spearman")
fig9cor2 <- cor.test( .df.summary$early.peak, subset( .df.summary.9cde, panel == "Figure 9d (Proliferating CD4+ TM in blood)" )$early.peak, method = "spearman" )
fig9cor3 <- cor.test( .df.summary$early.peak, subset( .df.summary.9cde, panel == "Figure 9e (Proliferating CD8+ TM in blood)" )$early.peak, method = "spearman" )

fig9.out <- rbind(fig9.out, data.frame( figure = "9", analysis = "Spearman correlation test - day 0-28 peak PVL vs. peak CD14+", p.value = fig9cor1$p.value) )
fig9.out <- rbind(fig9.out, data.frame( figure = "9", analysis = "Spearman correlation test - day 0-28 peak PVL vs. peak proliferating CD4+", p.value = fig9cor2$p.value) )
fig9.out <- rbind(fig9.out, data.frame( figure = "9", analysis = "Spearman correlation test - day 0-28 peak PVL vs. peak proliferating CD8+", p.value = fig9cor3$p.value) )


fig9.out$misc <- c( rep("",11), paste("Spearman rho =", round( c(fig9cor1$estimate,fig9cor2$estimate,fig9cor3$estimate), 3)))
write.csv( fig9.out, "results/fig9.results.2021_10_01.csv")

### Supplementary Figures

## ----------
# Fig S1 
## ----------

figs1.df <- na.omit( read.formatted.filelist( list.files( "data/2021-08-17/", pattern = "fig s1", full.names = T), var.rows = 4:5, id.cols = 1 ))
# fig7a.df$log10pvl <- log10(fig7a.df$value)
figs1.df$day <- as.numeric(as.character(figs1.df$id1))

# fig7a.df.subset <- subset( fig7a.df, day >= 0 & day <= 245 )

### auc and blips
.df.auc <- Reduce(rbind, by( figs1.df , figs1.df[,c("var2","vid")], function(.df.x){
  auc <- sum((.df.x$value[-length(.df.x$value)] + .df.x$value[-1]) * diff(as.numeric(as.character(.df.x$id1)))/2)
  blips <- sum( .df.x$value > log10(15))
  data.frame( id = .df.x$var2[1], trt = .df.x$var1[1], panel = .df.x$vid[1], auc, blips)
}))

out <- Reduce( rbind, by( .df.auc, .df.auc$panel, function(.df){
  data.frame( panel = .df$panel[1], test = "Wilcoxon rank-sum (AUC, two-sided)", p.value = wilcox.test( auc~trt, data = .df)$p.value)
}))

## ----------
# Fig S2
## ----------

figs2 <- na.omit( read.formatted.filelist( list.files( "data/2021-08-17/", pattern = "fig s2", full.names = T), var.rows = 4:5, id.cols = 1 ))
# fig7a.df$log10pvl <- log10(fig7a.df$value)
out <- rbind( out, Reduce(rbind, by( figs2, figs2$id1, function(.df){
  data.frame( panel = paste("Fig S2", .df$id1[1]), test = "Wilcoxon rank-sum (two-sided)", p.value = wilcox.test( value ~ var1, data = .df)$p.value)
})))

## ----------
# Fig S6
## ----------

figs6 <- na.omit( read.formatted.filelist( list.files( "data/2021-08-17/", pattern = "fig s5", full.names = T), var.rows = 4:5, id.cols = 1))
figs6$id1 <- as.numeric(as.character(figs6$id1))
# fig7a.df$log10pvl <- log10(fig7a.df$value)

.df.auc <- Reduce(rbind, by( figs6 , figs6[,c("var2","vid")], function(.df.x){
  auc <- sum((.df.x$value[-length(.df.x$value)] + .df.x$value[-1]) * diff(as.numeric(as.character(.df.x$id1)))/2)
  blips <- sum( .df.x$value > log10(15))
  data.frame( id = .df.x$var2[1], trt = .df.x$var1[1], panel = .df.x$vid[1], auc, blips)
}))

out <- rbind( out, Reduce(rbind, by( .df.auc, .df.auc$panel, function(.df){
  data.frame( panel = paste("Fig S5", .df$panel[1]), test = "Wilcoxon rank-sum (two-sided)", p.value = wilcox.test(auc ~ trt, data = .df)$p.value)
})))


## ----------
# Fig S8
## ----------

figs8 <- na.omit( read.formatted.filelist( list.files( "data/2021-08-17/", pattern = "fig s8", full.names = T), var.rows = 5:6, id.cols = 1))
figs8$id1 <- as.numeric(as.character(figs8$id1))
# fig7a.df$log10pvl <- log10(fig7a.df$value)

.df.auc <- Reduce(rbind, by( figs8 , figs8[,c("var2","vid")], function(.df.x){
  auc <- sum((.df.x$value[-length(.df.x$value)] + .df.x$value[-1]) * diff(as.numeric(as.character(.df.x$id1)))/2)
  blips <- sum( .df.x$value > log10(15))
  data.frame( id = .df.x$vid[1], trt = .df.x$var1[1], panel = .df.x$vid[1], auc, blips)
}))

out <- rbind( out, Reduce(rbind, by( .df.auc, .df.auc$panel, function(.df){
  data.frame( panel = .df$panel[1], test = "Wilcoxon rank-sum (two-sided)", p.value = wilcox.test(auc ~ trt, data = .df)$p.value)
})))


## ----------
# Fig S9
## ----------

figs9 <- read.formatted.filelist( list.files( "data/2021-08-17/", pattern = "fig s9", full.names = T), var.rows = 4:5, id.cols = 1)
figs9$id1 <- as.numeric(as.character(figs9$id1))
figs9 <- subset(figs9, id1 <= 21)


.df.auc <- na.omit( Reduce(rbind, by( figs9 , figs9[,c("var2","vid")], function(.df.x){
  auc <- sum((.df.x$value[-length(.df.x$value)] + .df.x$value[-1]) * diff(as.numeric(as.character(.df.x$id1)))/2)
  peak <- max(.df.x$value, na.rm = T )
  data.frame( id = .df.x$var2[1], trt = .df.x$var1[1], panel = .df.x$vid[1], auc, peak)
})) ) 

out <- rbind( out, Reduce(rbind, by( .df.auc, .df.auc$panel, function(.df){
  data.frame( panel = .df$panel[1], test = "Wilcoxon rank-sum (two-sided, day 7-21 peak)", p.value = wilcox.test(peak ~ trt, data = .df)$p.value)
})))


## ----------
# Fig S11
## ----------

figs11 <- read.formatted.filelist( list.files( "data/2021-08-17/", pattern = "fig s11", full.names = T), var.rows = 4:5, id.cols = 1)
figs11$id1 <- as.numeric(as.character(figs11$id1))
# figs11 <- subset(figs11, id1 <= 21)


.df.auc <- na.omit( Reduce(rbind, by( figs11 , figs11[,c("var2","vid")], function(.df.x){
  auc <- sum((.df.x$value[-length(.df.x$value)] + .df.x$value[-1]) * diff(as.numeric(as.character(.df.x$id1)))/2)
  peak <- max(.df.x$value, na.rm = T )
  data.frame( id = .df.x$var2[1], trt = .df.x$var1[1], panel = .df.x$vid[1], auc, peak)
})) ) 

out <- rbind( out, Reduce(rbind, by( .df.auc, .df.auc$panel, function(.df){
  data.frame( panel = .df$panel[1], test = "Wilcoxon rank-sum (two-sided, AUC)", p.value = wilcox.test(auc ~ trt, data = .df)$p.value)
})))
out$p.value <- round(out$p.value, 4)


## ----------
# Fig S12
## ----------

figs12 <- read.formatted.filelist( list.files( "data/2021-08-17/", pattern = "fig s12", full.names = T), var.rows = 4:5, id.cols = 1)
figs12$id1 <- as.numeric(as.character(figs12$id1))
# figs12 <- subset(figs12, id1 <= 21)


.df.auc <- na.omit( Reduce(rbind, by( figs12 , figs12[,c("var2","vid")], function(.df.x){
  auc <- sum((.df.x$value[-length(.df.x$value)] + .df.x$value[-1]) * diff(as.numeric(as.character(.df.x$id1)))/2)
  peak <- max(.df.x$value, na.rm = T )
  data.frame( id = .df.x$var2[1], trt = .df.x$var1[1], panel = .df.x$vid[1], auc, peak)
})) ) 

out <- rbind( out, Reduce(rbind, by( .df.auc, .df.auc$panel, function(.df){
  data.frame( panel = .df$panel[1], test = "Wilcoxon rank-sum (two-sided, AUC)", p.value = wilcox.test(auc ~ trt, data = .df)$p.value)
})))


###-----
## OUTPUT for supplementary figures!
###-----
out$p.value <- round(out$p.value, 4)
write.csv( out, "results/supplemental_figure_analyses.csv")
