# Supplementary material for: Rapamycin limits CD4+ T cell proliferation in simian immunodeficiency virus–infected rhesus macaques on antiretroviral therapy
Source: J Clin Invest. 2022 May 16;132(10):e156063. doi: 10.1172/JCI156063 (PMC9106346; doi:10.1172/JCI156063)
Supplement: Supplemental data set 1 [file jci-132-156063-s077.zip › Supplementary Code and Data/data/Rapamycin paper (Final stats).xlsx]

## Sheet: Figure 1 - Study Design
Figure 1a (EXPERIMENTAL TIMELINE)
No stats
Figure 1b (ACUTE INFECTION, SIV PVL
	RNA copies/ml
	Rapamycin							Control
Time post-SIV (days)	C1=30230	C2=30377	C3=31186	C4=32406	C5=31782	C6=34098	C7=32388	D1=32393	D2=32140	D3=32566	D4=32804	D5=31188	D6=34117	D7=34118
0	15	15	15	15	15	15	15	15	15	15	15	15	15	15
5	1000	270	2500	3400	340	3600	1700	65	3600	1200	1400	940	830	4200
7	29000	10000	65000	280000	18000	250000	38000	8600	110000	24000	46000	22000	24000	56000
9	630000	170000	1100000	5200000	200000	7700000	520000	130000	2400000	620000	690000	420000	370000	2400000
11	14000000	2600000	7600000	63000000	2000000	74000000	6100000	1600000	30000000	10000000	6300000	5100000	3200000	7100000
12	53000000	7000000	14000000	110000000	5900000	120000000	26000000	8300000	65000000	30000000	26000000	16000000	12000000	82000000
14	63000000	11000000	5900000	76000000	4400000	25000000	41000000	8900000	63000000	44000000	13000000	28000000	20000000	110000000
15	22000000	2600000	2100000	32000000				3500000		9300000		8300000
16					790000	3700000	5900000		11000000		750000		7700000	13000000
19	310000	27000	59000	920000	100000	550000	190000	120000	970000	73000	58000	130000	400000	710000
21	67000	10000	13000	230000	26000	240000	58000	19000	270000	17000	12000	25000	57000	150000
23	18000	2800	4300	100000	5800		12000	3100	68000	3600	3300	5800		40000
28	2600	170	790	22000	900	11000	2900	650	11000	680	760	17000	13000	1200
35
42	300	15	65	3000	180	1100	520	25	1000	220	180	25	1200	2800
49
56	25	15	25	1600	15	510	460	25	380	65	140	40	940	1400
63
70	40	15	15	5200	65	65	25	15	200	15	40	15	380	780
77	15	15	15	7500	15	65	25	15	65	15	15	440	450	25
84	15	15	15	7800	25	140	15	15	40	15	15	15	380	850
91	25	15	15	1300	15	25	40	15	110	15	40	15	210	390
98	25	15	40	340	15	120	40	15	25	15	25	15	300	500
105	25	15	15	120	15	40	25	15	25	15	65	15	65	280
112	15	15	15	40	15	65	25	15	190	15	25	15	260	65
119	15	15	15	40	15	25	25	15	40	15	15	15	130	25
126	15	15	15	65	15	40	25	15	40	15	15	15	65	1800
133	30	15	15	30	15	20	20	15	30	15	15	15	190	630
140	20	15	15	30	15	34	60	15	150	15	15	15	26	80
147	15	15	15	300	15	1500	19	15	15	100	500	15	510	370
161	540	120	220	30	90	15	20	15	290	20	15	60	230	240
175	15	15	15	16	15	15	15	15	20	15	15	15	30	15
189	15	15	15	20	15	15	15	15	100	15	15	15	80	50
203	15	15	15	20	15	16	15	15	100	15	15	15	110	50
210.5	15	15	15	20	15	15	15	15	10	15	15	15	70	16
211
217	15	15	15	15	15	15	15	15	15	15	16	15	130	20
224
224.5	15	15	15	15	15	15	15	15	30	15	15	15	90	60
231	15	15	15	30	15	15	15	15	20	15	15	15	90	50
Figure 1C (Cell-associated SIV)
			Log Copies/10e6 cell equivalent
			Rapamycin							Control
Time post-ART treatment (days)	Tissue	RNA or DNA	C1=30230	C2=30377	C3=31186	C4=32406	C5=31782	C6=34098	C7=32388	D1=32393	D2=32140	D3=32566	D4=32804	D5=31188	D6=34117	D7=34118
3	PMBC	RNA	6.34242	5.65128	5.75205	6.65031	5.62014	5.80753	6.03743	6.27875	6.11394	6.17319	5.89708	6.23805	6.21748	6.22272
3	LN	RNA	6.76343	5.68574	6.01284	6.80753	5.7332	7.0607	6.14922	5.92942	6.56467	6.08279	5.64836	6.32222	6.29885	6.4624
3	PMBC	DNA	3.36549	2.93952	3.02531	3.13033	2.8651	2.54158	2.93044	2.48714	3.00432	3.17026	2.74036	3.13033	3.11059	3.02938
3	LN	DNA	3.78032	3.20412	2.72673	3.63949	3.47276	3.68931	3.64836	3.06819	3.77159	3.74507	3.63649	3.56229	3.5172	3.76268
210	PMBC	RNA	1.02938	0.541579	1.04922	2.52375	1.81225	2.02119	2.63849	0.737193	1.99034	1.77887	1.8704	0.872739	2.42651	2.55145
210	LN	RNA	2.07918	1.38382	2.26007	1.83885	0.997823	1.50379	2.32015	0.537819	1.7364	1.32222	1.4843	1.27875	2.25285	2.98182
210	PMBC	DNA	1.89597	1.62941	1.80889	1.97035	1.90146	2.0569	2.10037	1.47712	1.94151	2.02938	1.94645	1.74819	1.89042	2.17609
210	LN	DNA	1.68305	1.42813	1.60959	2.19313	2.35983	2.3784	2.21748	1.47712	2.19866	2.00432	2.02531	1.90902	1.70501	2.51587
Figure 1D (Rapamycin levels in blood)
	Rapamycin (ng/mL blood)
	Rapamycin							Control
Time post-rapamycin (days)	C1=30230	C2=30377	C3=31186	C4=32406	C5=31782	C6=34098	C7=32388	D1=32393	D2=32140	D3=32566	D4=32804	D5=31188	D6=34117	D7=34118
0	0	0	0	0	0	0	0	0	0	0	0	0	0	0
14	6.4	7.3	9.6	9.5	7.9	8.3	7.6	0	0	0	0	0	0	0
28	11.8	9.2	12.8	12.1	8.8	9.7	9.7	0	0	0	0	0	0	0
77	10.8	11.4	15.8	12.2	12.2	13.1	11.7	0	0	0	0	0	0	0
98	9	11.9	13.3	9.6	12.5	11.9	8.9	0	0	0	0	0	0	0
147	11.4	10.3	15.1	11.6	10.1	10.9	10.6	0	0	0	0	0	0	0
217	14.1	11.2	16.7	12.7	11.3	13	14.7	0	0	0	0	0	0	0
252	11.9	10.9	12.8	11.1	13.5	13	11.4	0	0	0	0	0	0	0
287	12.5	12.4	17	12.7	17.4		15.4	0	0	0	0	0	0	0
Figure 1E (Cholesterol levels in plasma)
	Cholesterol (% of baseline)
	Rapamycin							Control
Time post-rapamycin (days)	C1=30230	C2=30377	C3=31186	C4=32406	C5=31782	C6=34098	C7=32388	D1=32393	D2=32140	D3=32566	D4=32804	D5=31188	D6=34117	D7=34118
0	100	100	100	100	100	100	100	100	100	100	100	100	100	100
29	119.63	106.03	122.34	124.81	117.92	110.83	120.55	96.88	110.49	98.26	100	97.56	99.12	103.64
62	109.35	100.86	107.45	104.65	122.64	106.37	112.33	100.78	97.2	95.65	91.67	80.49	94.74	106.36
91	104.67	90.52	104.26	106.2	130.19	102.55	115.75	99.22	91.61	92.17	93.18	71.95	94.74	105.45
119	117.76	100.86	109.57	113.18	127.36	114.65	119.86	112.5	100.7	96.52	88.64	82.93	114.91	100
147	123.36	108.62	131.91	124.81	127.36	110.19	110.96	110.94	95.8	92.17	93.18	90.24	93.86	104.55
181	123.36	95.69	131.91	105.43	124.53	114.65	113.01	101.56	89.51	89.57	99.24	84.15	92.11	113.64
245	157.01	109.48	126.6	109.3	110.38	115.29	117.12	99.22	95.8	100	92.42	93.9	90.35	92.73
287	157.94	115.52	137.23	111.63	131.13	98.09	114.38	109.38	86.71	95.65	93.94	101.22	100.88	105.45
313		114.66	151.06	125.58	148.11	127.39	119.18	114.84	89.51	100.87	96.97	90.24	100.88	103.64
Figure 1F (Metabolic hormones in plasma)
	Concentration (pg/mL plasma)
	Rapamycin							Control
Hormone	C1=30230	C2=30377	C3=31186	C4=32406	C5=31782	C6=34098	C7=32388	D1=32393	D2=32140	D3=32566	D4=32804	D5=31188	D6=34117	D7=34118
Ghrelin	277.011	958.172	286.526	135.949	437.911	58.597	143.953	93.4678	101.19	84.6548	18.7482	18.2892	67.5731	55.5379
Peptide YY	128.321	73.4679	166.798	248.804	114.723	160.727	140.121	82.2408	38.4882	13.7174	59.4935	96.5879	148.13	53.8235

## Sheet: Figure 2 - Gene Expression
	TBD

## Sheet: Figure 3-miRNA
Figure 3a (miRNA microarray data)
Heat map (stats by R. Skalsky et al)
Figure 3b (qPCR confirmation)
		Relative expression
		Rapamycin							Control
miRNA	Time post-rapamycin treatment (days)	C1=30230	C2=30377	C3=31186	C4=32406	C5=31782	C6=34098	C7=32388	D1=32393	D2=32140	D3=32566	D4=32804	D5=31188	D6=34117	D7=34118
miR-155	-14	0.125395	2.30639	3.99583	0.793431	1.56466	0.647689		0.701127	0.90219	0.893037	0.465998	3.59933	0.909386	1.1606
	42	4.54041	4.69163	4.99976	2.00093	3.48351	3.99745		0.481814	2.97255	3.95391	0.894853	2.01707	2.19058	1.1079
miR-21	-14	0.218917	1.06367	1.38384	0.939613	1.23445	0.458389		0.628352	0.820724	1.1108	0.624136	2.50834	1.14577	0.973198
	42	6.84624	5.4333	4.85846	4.80942	4.21746	6.28843		0.595147	2.90581	4.12803	1.23215	1.67359	2.13205	1.18547
miR-26a-5p	-14	0.0932004	1.32846	1.79672	0.872706	1.16167	0.423002		0.542622	0.922384	1.23968	0.873583	1.91197	0.89424	1.07905
	42	5.93303	4.47794	3.26186	3.99913	3.37003	4.79738		0.485011	2.94251	4.36974	1.20571	1.33018	1.65546	0.921519
miR-103-5p	-14	0.116826	1.21562	1.54999	0.722048	1.04611	0.473477		0.571303	1.05146	0.985547	0.689456	2.61233	0.974819	0.962067
	42	4.81804	3.61308	3.61304	4.02719	3.27985	6.31597		0.593865	3.54732	4.06576	1.00307	1.80289	1.7559	0.776688
miR-23a-3p	-14	0.11135	0.747514	0.757164	0.98721	0.9106	0.30617		0.552931	0.597393	1.54104	1.14344	1.97069	1.47537	0.590912
	42	1.79814	1.29771	2.79907	2.85745	1.76319	3.40097		0.237592	1.9887	3.14959	0.957493	1.40683	2.76111	0.811874
miR-28	-14	0.0429217	1.63451	2.06416	0.397094	1.32507	0.501669		0.514066	1.3004	0.99015	0.675046	2.96087	0.807047	0.936599
	42	1.39286	1.85727	1.33251	0.453087	1.64524	1.45473		0.197996	1.77725	2.28554	0.537979	1.06186	1.11229	0.546425

## Sheet: Figure 4-CD4 T Homeostasis
Figure 4
CD4 Naïve T cell Proliferation																CD4 Naïve T cell Counts
	Ki67+ Change from baseline (% of total)																Counts (% of baseline)
	Rapamycin							Control									Rapamycin							Control
Time post-rapamycin (days)	C1=30230	C2=30377	C3=31186	C4=32406	C5=31782	C6=34098	C7=32388	D1=32393	D2=32140	D3=32566	D4=32804	D5=31188	D6=34117	D7=34118		Time post-rapamycin (days)	C1=30230	C2=30377	C3=31186	C4=32406	C5=31782	C6=34098	C7=32388	D1=32393	D2=32140	D3=32566	D4=32804	D5=31188	D6=34117	D7=34118
0	0	0	0	0	0	0	0	0	0	0	0	0	0	0		0	100	100	100	100	100	100	100	100	100	100	100	100	100	100
2	0.34	1.01	2.13	2.04	-0.35	0.56	-1.37	0.66	0.12	-0.47	-0.03	1.97	1.01	0.2		2	125.28	100.66	219.71	304.73	112.95	281.88	104.07	134	131.4	52.5	115	214.2	140.9	226.1
7	-0.48	-2.73	-1.52	-0.89	-0.42	-1.55	-1.15	-0.38	0.25	-0.41	-2.31	-0.99	-0.37	0.04		7	66.06	35.08	60.15	86.25	131.87	136.25	111.18	88.2	142.5	42.7	69.4	76.6	128.8	136.2
14	-1.3	-2.24	-1.96	0.1	-0.22	-2.54	-2.29	-0.23	-0.87	-0.58	-2.09	-0.81	-0.81	-0.28		14	25.55	35.24	36.23	116.96	105.33	71.75	63.56	68.4	84.2	43.5	88.5	67.7	42.6	130.7
21	0.1	-0.44	-1.35	-0.64	0.53	-1.7	0.04	0.62	0.5	0.45	1.67	1.06	0.79	-0.16		21	94.17	103.36	55.99	51.62	211.29	117.83	173.7	81.3	147.1	87	159.9	188	133.8	54
28	-1.36	-1.04	-0.04	-1.08	-0.34	-3.28	-1.75	-0.69	-1.1	0.43	-1.26	-0.28	-1.06	-0.53		28	35.03	127.14	105.16	28.37	149.09	47.21	95.08	52.4	82.4	168.3	100.9	97.7	63.7	116.9
35	-1.21	-2.11	-1.31	-1.58	-1.47	-2.42	-3.13	-0.94	-1.14	-0.52	-1.93	-0.64	-0.74	0.11		35	40.46	77.36	71.49	23.36	46.2	70.88	33.7	39.1	78.3	82.3	78.2	81	70	183.4
42	0.55	-0.13	0.13	-0.43	0.55	3.97	0.68	-0.15	0.24	0.3	-0.69	-0.43	-0.29	-0.1		42	119.4	106.68	91.84	42.67	99.87	135.2	50.28	73.5	114.5	114.9	93.7	83.4	63.5	115.1
56	-0.81	-2.4	-1.37	-1.05	-1.27	-1.91	-1.45	-0.38	0.6	0.01	-2.22	2.21	-0.58	0		56	45.42	78.07	43.79	44.09	86.92	87.6	76.92	77.2	136.4	121.6	64.3	174.4	64.5	125.4
70	-0.62	-2.61	-1.69	-1.28	-0.61	-2.02	-2.3	-0.24	-0.03	0.26	-1.26	-0.5	-1.16	-0.12		70	36.58	54.58	49.86	48.65	40.1	85.35	29.33	84.4	91	72.8	89.9	82.4	49.3	142.4
77	-1.42	-0.65	-1.78	-0.72	-0.3	-2.62	-2.22	0.44	0.87	0.12	-1.56	0	-0.91	0.37		77	10.58	92.49	30.47	57.51	108.06	40.15	72.9	89.2	150.2	62.2	85.6	76.1	64.5	143.5
84	-1.12	-0.95	-2.16	-1.29	-0.34	-2.5	-0.92	0.01	0.64	0.37	-1.19	-0.2	2.6	0.01		84	32.85	116.38	27.27	44.8	75.69	113.09	70.34	93.5	160.4	138	102.3	78.6	359.9	174.8
98	0.51	-2.42	-1.24	-0.73	-0.91	-0.73	-1.62	0.27	0.01	-0.09	-2.03	0.1	-0.12	-0.15		98	116.24	47.98	56.67	84.21	105.14	159.29	103.36	84.5	109.8	126.8	65.9	90.3	108.1	133.1
119	-1.24	-2.94	-1.25	-0.97	-0.91	-1.49	-2.09	-0.91	-0.97	0.06	-1.5	0	-0.87	-0.41		119	26.31	37.25	56.39	55.13	77.99	110.86	66.67	29.9	66.4	74.5	83.2	79.4	60.4	85.4
133	-0.45	-2.01	-1.93	-0.95	-0.55	-0.85	-2.65	-0.4	-0.49	-0.61	-1.78	-0.87	-0.46	-0.39		133	68.18	75.27	41.05	65.25	93.65	139.97	46.24	49.8	104.5	95.7	84.1	66.1	77	117.7
147	-1.12	-2.94	-0.06	-1.26	-1.03	-2.11	-3.2	-0.48	-0.82	-0.35	-0.97	-0.46	-1.21	0.28		147	31.18	49.27	98.95	47.07	116.86	95.01	25.76	54.2	87	101.7	104.9	64.7	42.6	180.4
161	0.16	-1.75	-0.35	-0.05	0.36	0.1	-0.26	0.27	1.24	0.29	-1.68	0.81	-0.17	1.27		161	98.04	61.99	79.28	119.86	182.36	150.48	133.4	57.7	165.2	114.3	60.5	98.1	95.9	162.1
167	-1.53	-2.94	-2.53	-1.46	-0.58	-1.33	-2.36	-0.74	-1.27	-0.54	-0.31	-0.4	-0.58	0.15		167	20.28	27.57	19.21	30.55	63.98	114.23	23	29.5	37.2	55.5	77.7	58.1	41.9	121.7
181	-1.33	-1.58	-1.92	-0.41	-0.78	-2.06	-1.51	-0.17	0.58	-0.77	-2.31	-0.78	-0.76	0.27		181	32.63	77.17	33.41	78.91	70.07	63.5	34.78	46.8	110.6	26.7	36.7	46	40.5	101.4
196	-1.25	-2.83	-2.37	-1.08	-1.01	-3.21	-2.6	1.08	-1.21	-0.37	-2.21	-0.44	-1.12	-0.11		196	27.17	32.85	22.41	41.96	49.92	40.58	33.59	105.3	52.2	48	54.3	72.4	50.4	75.1
217	-1.3	-2.2	-2.24	-0.65	-0.17	-2.58	-3.18	-0.43	-1.53	0.07	-2.26	-0.37	-1.22	-0.45		217	16.75	40.37	22.47	66.63	99.32	75.09	32.3	51.8	43	91.2	61.1	89.3	44	62.8
230	-0.93	-2.28	-1.91	-1.59	0.82	-2.47	-1.89	-1.37	-1.34	-0.41	-0.62	-0.06	-1.03	0.79		230	44.6	46	40.52	20.44	193.59	60.31	38.92	17	46.8	65.8	60.8	82.1	36.5	167.6
238	-0.46	-2.19	-1.3	-0.57	0.14	-1.65	-2.3	-0.56	-1.28	-0.13	-1.88	-0.36	-0.73	0.88		238	92.52	50.9	60.37	91.95	144.8	96.49	53.71	47.3	54.5	86.5	78.9	99.8	57.4	179.2
245	-0.32	-1.04	-1.63	1.76	0.85	-0.34	0.41	0.42	-0.75	-0.28	-2.95	-0.67	-0.23	-0.08		245	72.79	42.67	60.39	263.1	178.99	182.43	130.55	83.4	86.6	96.5	39.9	98	122.7	104.2
CD4 Memory T cell Proliferation																CD4 Memory T cell Counts
	Ki67+ Change from baseline (% of total)																Counts (% of baseline)
	Rapamycin							Control									Rapamycin							Control
Time post-rapamycin (days)	C1=30230	C2=30377	C3=31186	C4=32406	C5=31782	C6=34098	C7=32388	D1=32393	D2=32140	D3=32566	D4=32804	D5=31188	D6=34117	D7=34118		Time post-rapamycin (days)	C1=30230	C2=30377	C3=31186	C4=32406	C5=31782	C6=34098	C7=32388	D1=32393	D2=32140	D3=32566	D4=32804	D5=31188	D6=34117	D7=34118
0	0	0	0	0	0	0	0	0	0	0	0	0	0	0		0	100	100	100	100	100	100	100	100	100	100	100	100	100	100
2	-2.07	-5.23	-3.4	-5.9	-2.23	0.53	1.83	-0.73	-2	2.53	0.5	0.67	-3.27	-4.23		2	107.67	62.93	104.42	108.09	109.09	138.93	98.57	88	89.2	64.5	92.6	127.3	79.9	139.7
7	-4.47	-9.93	-11.89	-16.41	-8.35	-7.77	-5.97	-3.83	3.8	-2.47	-6.8	-2.63	0.73	-0.53		7	79.49	120.32	96.92	121.04	146.6	116.92	103.46	123.9	119.4	50.7	106.8	146.4	132.5	94.3
14	-10.77	-10.73	-8.03	-13.77	-8.12	-8.07	-1.87	-3.13	3.6	2.43	-10.8	-4.93	0.33	-3.43		14	57.49	65.91	73.65	75.94	83.71	93.34	89.26	81.8	127.6	57.4	125.1	121.5	67.4	136.3
21	-11.84	-7.53	-11.52	-9.7	-4.23	-7.17	3.03	-2.23	0	6.53	-3.6	-1.63	-2.27	0.47		21	80.75	85.94	70.53	49.72	114.22	101.21	90.25	71.7	84.3	51.8	82.3	161.2	89.9	57.1
28	-11.47	-8.13	-7.24	-11.3	-4.63	-7.37	-5.47	-1.33	0.8	-1.97	-6.2	-1.23	-4.97	-4.93		28	77.31	154.53	72.37	48.48	148.15	110.56	114.26	124.1	160.9	129	104.3	136.4	129.5	163.4
35	-13.83	-10.73	-9.71	-16.93	-10.53	-7.17	-5.87	-3.43	-3	-0.77	-2.9	-4.33	1.23	3.37		35	73.97	129.33	65.63	67.22	129.12	85.12	89.21	110.1	138.9	98.6	110.2	140.6	103.3	132
42	-10.47	-7.73	-5.1	-11.2	-4.63	-8.17	-4.37	6.67	-2.7	3.43	4.8	-4.53	3.03	3.27		42	69.91	74.12	54.23	34.48	63.85	39.13	23.99	112.2	118.7	96.5	100.1	122.9	81.4	112.6
56	-3.27	-6.23	-4.6	-11	-4.03	-9.27	-6.97	-0.23	-6	1.63	-9.5	5.67	-8.87	3.37		56	47.79	159.14	48.45	68.82	171.19	84.28	76.95	126.4	109.7	102.6	106.7	107.9	87.8	91.5
70	-6.27	-10.73	-5.59	-9.7	-5.83	-3.77	-3.57	-4.23	-1.7	5.43	-14.4	4.67	-9.37	-2.13		70	36.26	151.99	65.43	96.25	46.34	89.46	51.12	115.3	98.1	58.7	99.8	136.1	112.1	117.1
77	-14.23	-10.63	-4.5	-8	-5.43	-2.77	-8.95	-7.03	3.2	5.43	-2	-0.83	1.03	2.57		77	27.59	104.77	46.6	66	105.49	59.93	118.27	104.7	118.4	52.1	122.5	97.9	112.3	94
84	-9.57	-10.73	-3.2	-12.5	-4.43	-5.57	-6.57	-11.23	-0.8	-1.27	-14	-3.63	-0.47	-1.73		84	57.26	111.43	57.63	96.7	66.21	159.25	68.96	114.1	122	119.7	118.2	115.7	140.5	150.8
98	-6.77	-11.93	-5.3	-9.3	-2.53	-2.47	-8.7	1.37	-1.2	2.83	-1.5	2.57	1.33	0.57		98	56.7	85.54	51.71	93.59	137.47	91.22	108.74	92.6	101.9	109.6	101	108.9	117.3	116.8
119	-4.67	-7.83	-4.9	-9.5	-3.73	-6.07	-9.17	-0.83	4.7	0.43	-3.2	-0.93	-2.47	0.57		119	59.32	130.1	59.84	82.26	103.71	88.58	97.15	98.7	118.7	64.4	106.3	104.9	105.1	114.1
133	-9.27	-11.33	-6.1	-7.8	-2.73	-4.87	-4.77	-1.53	-6	3.63	-6.7	-8.13	-4.27	-2.53		133	72.19	141.72	79.04	93.29	118.4	95.52	105.61	90.5	145.6	138	129.5	131.6	100.9	160.5
147	-8.47	-9.83	-3.9	-11.2	-9.57	-6.07	-7.47	4.57	4.2	-0.07	-10.5	-3.93	-1.87	5.77		147	60.49	208.3	74.49	99.79	174.53	102.37	102.99	110.2	124.7	128.9	119.4	98.1	103.8	145.4
161	-8.57	-11.33	-4.6	-9.7	-5.43	-4.17	-7.89	-6.23	-0.3	-3.27	-17.37	-3.23	-5.17	-4.53		161	60.5	75.13	54.78	84.47	108.27	70.11	83.54	71.1	87.7	88.5	73.6	82.1	91.3	86.7
167	-12.35	-13.52	-8.7	-14.87	-7.97	-9.27	-1.87	1.97	-5.9	-0.47	-4.2	1.97	3.33	6.07		167	56.06	125.19	68.42	86.24	70.47	101.4	47.02	77.2	85.2	70.1	71.5	81.9	52.9	103.5
181	-8.07	-14.21	-1	-13.97	-1.13	-3.87	-9.15	-6.83	-0.9	-1.07	-7.1	-2.73	-2.27	1.87		181	77.77	124.83	63.72	74.8	98.33	75.2	41.72	79.4	92.1	40.2	67.6	77.3	63.8	91.5
196	-8.97	-9.93	-4.2	-8.8	-4.73	-4.37	-0.97	3.27	2.8	2.23	-2.6	2.37	3.53	3.77		196	48.5	93.55	61.45	70.13	79.98	83.84	68.2	85.2	108.5	57.4	74.3	94.3	94.2	80.7
217	-7.57	-8.63	-5.52	-14.18	-6.93	-0.77	-6.57	-2.53	3.2	-0.47	-8.4	-2.03	-1.07	-2.33		217	43.73	81.15	58.36	78.49	89.86	104.47	114.67	89.9	104.6	88.9	103	122.7	109.3	108.3
230	-12.12	-11.53	-6.57	-13.97	-5.03	7.53	-3.87	-5.83	1.7	-0.67	-9.3	0.97	1.73	7.07		230	65.54	91.54	68.34	68.06	117.64	79.68	52.1	102.9	88.8	72.7	60.5	90.4	80.3	91.1
238	-6.57	-8.73	-5.48	-8.7	-4.43	-0.77	-4.47	5.37	7.9	2.53	-5.2	3.37	6.53	2.57		238	92.86	114.5	63.26	84.41	98.61	88.25	84.34	89.1	114.7	89.3	113.2	123.9	77.3	101.7
245	-11.07	-11.33	-2.6	-10.9	-8.26	-6.67	-7.67	-6.63	-0.7	0.53	3.4	-2.73	1.73	-1.53		245	54.65	40.22	81.75	65.18	88.69	104.57	70.88	86	123.4	102.1	93	148.7	142.8	116.2
CD4 Central Memory T cell Proliferation																CD4 Central Memory T cell Counts
	Ki67+ Change from baseline (% of total)																Counts (% of baseline)
	Rapamycin							Control									Rapamycin							Control
Time post-rapamycin (days)	C1=30230	C2=30377	C3=31186	C4=32406	C5=31782	C6=34098	C7=32388	D1=32393	D2=32140	D3=32566	D4=32804	D5=31188	D6=34117	D7=34118		Time post-rapamycin (days)	C1=30230	C2=30377	C3=31186	C4=32406	C5=31782	C6=34098	C7=32388	D1=32393	D2=32140	D3=32566	D4=32804	D5=31188	D6=34117	D7=34118
0	0	0	0	0	0	0	0	0	0	0	0	0	0	0		0	100	100	100	100	100	100	100	100	100	100	100	100	100	100
2	-0.43	4.63	-5.01	3.43	4.39	-1.37	-3.13	4.42	4.97	4.43	4.6	5.29	5.31	2.4		2	95.86	41.74	99.99	82.54	92.57	108.43	83.4	69.9	75.1	61.6	77.9	89.4	63.2	103.3
7	-3.93	-2.67	-7.24	-7.96	-0.13	-8.97	-6.95	4.32	8.47	1.73	-2.9	4.19	8.01	6.8		7	84.81	121.33	119.7	104.57	142.78	110.93	107.11	111.2	108.2	50.6	94.4	123.2	111.9	79.3
14	-1.83	-3.9	-3.12	-4.57	-2.67	-1.97	1.37	4.82	8.67	6.73	1.6	2.49	5.51	4.8		14	59.26	67.95	80.77	67.14	83.23	88.46	83.08	68.9	120	60.7	111.6	91.2	59.9	109.1
21	-6.34	-2.17	-5.98	-1.87	1.99	-6.77	-2.03	0.92	-0.23	5.73	1.8	4.59	2.31	5.8		21	80.98	87.8	82.11	52.76	101.38	96.4	88.23	60.9	75.8	63.4	74.8	111.3	81.4	54.6
28	-5.99	-2.97	-7.97	-2.67	0.35	-9.71	-5.72	4.42	6.47	1.13	-0.7	0.09	-2.95	1.7		28	96.02	153.12	104.5	52.86	162.9	114.66	122.83	113.1	147.5	121.5	87.8	111.2	111.8	134.5
35	-7.28	-5.41	-7.01	-6.24	-3.29	-7.69	-4.08	-1.28	5.17	5.83	3.8	2.19	5.01	8.7		35	81.59	132.45	97.69	68.55	129.16	86.15	90.28	92.3	134.4	92.6	92.2	102.7	91.4	104.8
42	1.37	0.83	0.56	-0.57	-0.1	-6.17	-0.13	5.02	0.67	7.53	9.2	1.99	10.91	5		42	74.63	69.72	83.91	35.84	62.02	39.26	23.34	88.8	106.6	95.5	81	94.6	72.1	99.7
56	-4.13	-4.64	-6.84	0.63	2.49	-10.05	-5.13	-0.88	-0.63	2.53	-5.27	5.39	-0.39	7.9		56	61.82	168.59	90.61	79.66	194.62	92.29	76.49	114.2	107.5	106.4	96.5	82.5	79.4	86.8
70	-2.43	-6	-6.28	-1.57	-2.5	-9.15	-6.13	4.52	2.27	3.03	-6.67	8.09	0.81	-0.8		70	45.7	171.15	111.13	105.45	51.79	94.5	55.33	99.5	92.1	61	89.8	112.7	106.1	105.1
77	-8.59	-5.52	-7.48	0.63	-1.23	-5.97	-6.73	7.22	6.97	1.53	-1.1	3.49	8.01	7.5		77	34.16	117.2	89.68	78.19	117.86	64.95	130.17	84.7	110.2	67.1	98	82.4	99.5	90.1
84	-1.73	-4.52	-7.49	-2.47	0.16	-8.12	-6.35	-2.08	5.67	1.43	-5.13	0.69	7.41	4.6		84	76.68	109.7	99.43	99.85	70.88	163.75	75.88	103	109.5	100.3	103.1	82.1	122.7	112.2
98	-2.63	-6.26	-8.1	-2.07	-0.82	-7.3	-4.43	-1.98	1.17	5.03	-0.2	5.09	4.41	7.9		98	74.59	91.26	82.5	101.3	142.02	97.46	112.06	75	94.6	108.7	88.1	78.6	97.3	112
119	-2.93	-4.37	-7.17	-0.87	0.89	-6.57	-5.87	5.32	10.47	0.33	-4.02	4.39	1.21	5.8		119	72.21	133.88	93.37	99.55	97.41	89.21	95.92	87	108.5	62.5	85	77.5	93.8	91
133	-4.7	-7.42	-7.19	-2.27	0.42	-7.72	-7.56	2.42	3.17	5.23	0.9	-4.75	-2.19	-1.1		133	88.6	149.17	123.16	119.29	126.5	100.54	108.59	83.3	144.7	137.6	120.1	123.9	97.6	138.4
147	-3.53	-4.89	-4.99	-4.67	-3.04	-5.47	-8.2	7.42	9.97	3.23	-1.6	0.79	1.31	9.4		147	69.7	208.71	102.62	122.68	181	103.11	103.58	98.4	116.2	120.8	99.2	86	97.2	127.7
161	-2.53	-7.34	-8.77	-5.96	2.89	-8.33	-7.53	-1.98	10.37	4.23	-7.71	0.79	-2.97	4.3		161	66.92	61.35	75.32	87.89	99.63	70.14	82.42	60.5	68.4	73.5	67.3	70.8	79.5	72
167	-5.29	-8.7	-7.01	-8.28	-3.3	-7.07	-1.23	4.62	-1.23	0.83	-1	0.99	7.51	5.2		167	72.24	138.65	114.46	106.99	73.51	114.12	48.65	73.4	80.1	82.2	71.2	81.6	54.1	97.1
181	-5.78	-7.33	-7.76	-5.3	0.89	0.13	-7.26	1.22	8.67	4.73	-5.45	1.79	-1.49	5.8		181	100.58	139.27	91.5	98.18	103.44	79.63	43.85	71.3	92.6	60	66.1	68.5	66.6	90.5
196	-5.86	-5.92	-5.67	-1.57	0.45	-7.17	2.07	9.02	17.57	2.83	3.8	4.49	4.51	10.7		196	57.11	90.61	87.89	67.69	80.7	87.27	71.48	77	94.1	62.5	68.1	90.1	90.9	72.8
217	-3.23	-2.07	-5.84	-8.67	1.49	-3.57	-2.93	5.02	7.17	3.33	1.5	-1.51	-0.99	5.1		217	47.7	72.97	83.72	77.9	86.77	107.87	117.14	79.2	92.3	75.1	85.1	98	98.2	70.6
230	-6.47	-7.68	-7.22	-9.01	3.29	-3.17	-2.83	-1.18	8.47	5.33	4.2	1.69	4.81	11.3		230	84.82	97.75	111.87	88.93	126.12	88.25	55.35	94.1	85.5	88.6	55.9	89.8	77.2	95.1
238	-0.63	-3.99	-6.99	-1.97	3.19	-3.87	-2.13	10.32	18.97	0.93	-3.9	4.09	11.31	17.1		238	106.75	127.83	87.24	92.97	104.91	99.29	87.43	80.9	100.5	89.1	99.4	121.9	75.9	90.4
245	-3.23	-5.26	-4.26	-7.18	-1.3	-5.77	-7.22	-1.48	4.77	2.23	2.1	-1.11	2.71	3.4		245	78.02	47.13	125.31	74.24	98.56	122.48	73.13	81.3	131.9	104.6	86.8	132.3	131.9	104.8
CD4 Transitional Memory T cell Proliferation																CD4 Transitional Memory T cell Counts
	Ki67+ Change from baseline (% of total)																Counts (% of baseline)
	Rapamycin							Control									Rapamycin							Control
Time post-rapamycin (days)	C1=30230	C2=30377	C3=31186	C4=32406	C5=31782	C6=34098	C7=32388	D1=32393	D2=32140	D3=32566	D4=32804	D5=31188	D6=34117	D7=34118		Time post-rapamycin (days)	C1=30230	C2=30377	C3=31186	C4=32406	C5=31782	C6=34098	C7=32388	D1=32393	D2=32140	D3=32566	D4=32804	D5=31188	D6=34117	D7=34118
0	0	0	0	0	0	0	0	0	0	0	0	0	0	0		0	100	100	100	100	100	100	100	100	100	100	100	100	100	100
2	-8.03	-10.77	-3.47	-4.53	4.43	-2.77	-9.47	2.47	12.9	7.5	-9.97	2.53	-18.23	-6.37		2	102.64	50.98	77.87	95.23	101.12	139.74	84.45	91.1	85.3	57.7	94.3	98	58.7	116.1
7	-23.13	-8.27	-15.57	-19.63	-14.57	-11.77	-12.17	2.87	6.9	-1.3	-5.87	10.33	2.27	-8.27		7	73.67	92.5	80.29	105.76	139.13	91.45	95.03	119.8	116.4	40	112.3	105	119.8	97.4
14	-21.03	-10.37	-7.97	-18.43	-9.07	-10.57	4.93	0.47	7	5.7	-0.17	6.63	-3.63	-8.07		14	49.62	58.2	65.37	72.39	70.21	69.1	84.74	92.5	126.7	64.4	118.2	93.5	64.3	98.7
21	-26.83	-14.87	-13.07	-17.23	3.23	5.83	-5.17	-7.73	1.6	1.5	4.53	1.53	7.07	8.23		21	62.13	75.89	64.48	44.52	102.52	81.44	85.68	90.5	90.5	73.8	96.4	150	81.3	69
28	-18.33	-10.57	-12.77	-15.63	-2.97	-13.17	0.63	-2.13	10.6	0.8	1.53	2.03	-14.73	-5.17		28	83.57	116.68	53.76	36.41	98.64	69.12	80.07	137.1	159.8	107	88.1	123	106.2	157.8
35	-28.63	-16.17	-18.52	-18.53	-17.17	-10.07	-6.47	-2.13	6.3	2	10.23	3.63	3.07	9.63		35	75.72	86.44	50.02	53.4	102.59	60.13	75.74	134.9	134.5	87.7	113.7	114.4	99.2	127.4
42	-13.53	-9.47	-10.67	-14.13	-8.77	-0.27	1.73	-3.33	3.7	-2.8	-2.37	-0.07	3.37	-4.97		42	49.4	52.78	35.41	25.64	60.13	28.15	18.21	127.6	130.4	104.4	95.9	100.9	75.4	120
56	-23.23	-9.57	-11.17	-16.03	-9.67	-13.37	-1.17	-11.13	-5.2	-5.7	-5.27	4.33	-8.93	-1.17		56	37.98	96.18	33.76	49.7	112.6	48.02	62.36	144.5	112.3	128.6	112.2	103.6	85.7	96.3
70	-13.53	-14.97	-8.77	0.07	-4.47	-11.77	-8.87	-5.83	7.6	2.8	-4.47	4.13	-15.33	-5.07		70	30.49	93.71	47.93	79.24	42.28	68.82	43.4	131.1	101.1	81.4	94.2	128.7	109.3	117.8
77	-21.03	-14.77	-5.57	-3.93	-5.87	-1.37	-8.07	-11.43	7	4.3	4.53	8.83	2.27	4.33		77	19.59	59.5	27.72	48.61	74.58	36.12	73.12	111.1	104.4	67.9	106.8	70.7	98.4	101.5
84	-20.33	-3.67	-2.57	-12.23	-6.97	-6.07	-1.77	-10.23	11.6	-0.6	-9.47	-1.27	-1.93	-13.27		84	48.03	79.8	39.34	68.99	54.07	93.16	44.5	119.7	115.1	117.7	114	78.4	106.2	148.6
98	-13.13	-11.97	-4.97	-10.43	5.03	2.33	0.63	-0.03	14.2	2.3	2.93	10.23	17.37	-3.37		98	49.11	47.19	39.25	67.58	120.36	74.87	96.52	112.8	108.2	102.9	88.7	87	111.9	119.8
119	-8.83	5.63	-3.17	-4.33	0.43	-8.37	-3.37	3.67	15.6	7.2	9.13	4.93	-1.93	3.33		119	60.52	101.5	49.94	70.69	82.4	76.27	88.48	113.5	123.1	73	91.9	101.5	101	110.1
133	-13.43	-19.67	-10.17	-2.23	-1.17	-0.87	-1.37	-3.13	10.3	-5.9	-3.27	-4.57	-0.33	-0.07		133	71.27	97.94	74.27	80.17	101.04	83.01	80.13	99.5	148.2	172.9	124.9	119.6	98.4	136.7
147	-23.23	-17.27	-2.77	-13.13	-10.97	-6.77	-7.77	7.27	9.9	-2.4	-5.47	-1.77	-4.53	8.73		147	47.27	125.89	58.37	68.38	106.83	84.02	77.58	114.1	119.2	125	93	87	72.9	118.9
161	-27.23	-18.77	-9.17	-8.33	-6.77	-12.77	-11.07	-7.73	0.5	4.4	-17.47	-5.27	-2.43	-11.87		161	42.62	53.02	44.66	59.9	74.87	45.92	64.48	76.8	92	75.9	63.2	83.7	73.5	71.5
167	-25.23	-14.57	-18.89	-18.93	-15.07	-10.27	-8.67	-2.53	-1.5	-5.1	3.33	1.63	2.47	6.43		167	53.13	96.56	74	74.11	67.92	86.49	44.28	108.7	84	97	80.9	97.8	67	113.8
181	-12.73	-15.47	-9.87	-15.83	-8.87	1.53	-13.57	-10.73	12.5	-3.6	-12.17	-2.87	-5.63	-12.07		181	62.74	86.87	63.97	63.2	83.92	63.54	35.1	90.3	100.6	60.6	78.8	93.5	72.1	110.5
196	-17.03	-4.07	-8.27	-6.83	-12.67	-2.07	0.33	1.87	7.5	0.8	5.33	9.43	4.67	2.33		196	40.26	69.65	54.36	65.33	64.14	67.46	53.69	97.4	100.4	66.2	68.7	95.4	81.9	77.4
217	-15.33	-19.07	-13.27	-14.53	-15.37	14.53	-5.87	0.67	16.9	4.5	-5.37	5.23	9.37	-1.47		217	26.18	41.88	47.93	60.08	57.65	82.04	79.21	101.7	89.6	61.6	74	99.9	94.3	80.6
230	-23.63	-5.97	-9.07	-14.63	-10.97	11.33	-14.97	-8.53	13.4	-0.4	-9.17	8.93	9.97	7.03		230	63.7	78.61	76	59.47	116.84	64.76	46.24	111.1	85.5	105.8	74.4	101.3	92	100.8
238	-12.43	-9.37	-13.17	-8.73	-1.27	-2.57	1.13	5.67	2.5	-1.6	-4.87	12.73	10.57	-3.87		238	76.05	93.69	66.48	71.32	89.24	59.79	64.64	114.8	99	118.2	129.5	138.1	85.2	107
245	-11.93	-11.17	-1.77	-6.23	-10.17	2.63	-6.17	-4.53	17.8	-6	0.03	-2.97	-7.53	2.23		245	51.01	34.86	78.24	59.3	66.55	66.73	63.46	114.6	135.6	149.6	129.9	156.9	145.3	116.8
CD4 Effector Memory T cell Proliferation																CD4 Effector Memory T cell Counts
	Ki67+ Change from baseline (% of total)																Counts (% of baseline)
	Rapamycin							Control									Rapamycin							Control
Time post-rapamycin (days)	C1=30230	C2=30377	C3=31186	C4=32406	C5=31782	C6=34098	C7=32388	D1=32393	D2=32140	D3=32566	D4=32804	D5=31188	D6=34117	D7=34118		Time post-rapamycin (days)	C1=30230	C2=30377	C3=31186	C4=32406	C5=31782	C6=34098	C7=32388	D1=32393	D2=32140	D3=32566	D4=32804	D5=31188	D6=34117	D7=34118
0	0	0	0	0	0	0	0	0	0	0	0	0	0	0		0	100	100	100	100	100	100	100	100	100	100	100	100	100	100
2	-2.23	3.33	3.43	-2.87	0.18	-1.88	-2.93	-7.6	-2.9	3.82	-2.37	-0.67	-1.13	-1.3		2	151.7	351.08	114.86	216.37	220.16	539.74	348.53	193.6	371.7	72.1	199.1	274.9	182.7	404.4
7	-6.13	-4.17	-3.08	-6.77	-3.44	-3.38	-6.89	-7.1	-0.5	2.52	-6.67	0.13	-0.03	-5		7	84.71	292.17	88	213.97	221.9	306.67	122.35	236.9	343.8	55.3	207.6	265.6	290.8	186.7
14	-10.04	-3.97	-6.5	-13.65	-1.18	-8.49	-9.04	-7.5	5.6	2.12	-2.87	-3.27	-0.23	-3.9		14	62.42	86.3	73.16	127.14	127.37	247.88	193.54	151.2	314.3	35.2	245.9	256	129.5	359.3
21	-14.88	-8.97	-4.03	-13.04	-5.45	-8.29	-7.51	-4.7	-2.8	6.42	0.33	1.63	-2.53	-3.4		21	88.63	81.08	61.71	45.75	180.99	194.12	95.14	84	138.1	23.8	85.5	322.2	130.3	28.1
28	-11.62	-6.82	-3.57	-12.71	-1.61	-8.92	-6.38	-7	-0.3	-0.56	-9.7	1.73	-8.53	-10.47		28	36.41	314.41	55.18	51.93	147.16	165.1	84.42	152.2	414.1	147.5	257.1	226.4	276.7	357.6
35	-15.39	-6.06	-5.77	-11	-1.14	-5.38	-4.54	-9.4	-3.8	1.02	-2.07	-2.17	-4.83	-0.4		35	62.59	248.28	48.89	80.73	188.32	164.64	119.18	165.8	288.1	111.1	240.6	294.8	188.2	289.8
42	-9.42	-7.09	-5.01	-9.86	-1.32	-9.39	-5.87	-3.9	-4.1	4.62	0.63	-2.37	-2.43	-4.9		42	66.41	138.64	37.87	36.93	70.98	42.21	25.77	174.1	222.3	91	209.8	231.7	136.9	153.6
56	-12	0.73	-1.51	-7.87	-1.25	-8.85	1.27	-9.9	-3.4	2.12	-5.87	1.63	-10.91	-1.1		56	24.6	221.94	24.63	65.84	159.26	83.59	116.28	169.8	146.9	87.3	159.9	205.2	143.3	118
70	-7.33	-0.07	-3.14	-3.57	1.2	-5.38	2.07	-9.1	0.3	1.32	-5.87	2.33	-7.43	-6		70	20.55	184.05	39.73	101.09	38	105.73	36.58	168.4	213.8	49.7	195	223.8	182	207.6
77	-11.42	3.33	3.03	-2.97	5.9	-5.48	2.47	-4	-2.5	-1.01	-2.87	-5.76	-8.03	-3.7		77	15.85	93.34	24.05	46.67	106.45	47.85	125.26	182.3	359	27.6	352.6	179.7	214.8	110.3
84	-8.73	-3.47	-1.13	-13.2	0.67	-6.18	0.17	-16.24	-3.9	1.82	-7.77	-3.37	-7.03	-3.8		84	23.31	210.26	33.43	127.7	65.24	220.06	69.24	177	353.9	149.1	231	261.7	302.5	394
98	-4.43	-0.17	6.53	-8.51	7	-5.68	4.17	-4.2	6.8	4.32	-1.97	2.13	-2.93	-4.9		98	23.76	145.97	33.41	109	170.15	88.82	129.86	169.5	212.3	116.4	245.8	226.1	255.6	146.8
119	4.57	3.73	11.73	-4.97	0.92	-9.47	3.67	-8.9	-4.3	1.02	-1.17	-1.17	-7.03	-6.5		119	32.91	281.77	40.17	61.16	190.5	159.73	149.56	160.2	305.6	66.9	301.3	207	195.9	266.7
133	-1.43	1.33	10.93	-5.77	4.7	-4.38	6.17	-10.5	0.5	3.32	-6.27	-3.27	-8.63	-9.1		133	40.91	200.92	51.67	48.5	121.34	99.59	140.56	98	180.7	136.1	227.7	182	133.8	323.1
147	-0.03	1.13	1.63	-3.17	4.3	-2.18	-1.73	-6.2	6.6	0.72	-6.47	-5.68	-8.73	-3.5		147	53.35	461.41	58.24	79.9	271.07	172.85	160.09	163	337.2	144.6	324.3	151.3	188.3	284.2
161	-7.13	-1.77	0.36	-4.27	2.5	-10.45	-0.13	-14.04	-0.4	0.72	-12.18	-5.04	-12.67	-8.1		161	61.57	321.75	41.88	107.16	211.68	156.29	150.47	112.2	353.8	112.8	132.7	114.4	183	164.5
167	-9.65	-5.43	-1.23	-9.64	-1.78	-11.72	-0.23	-6.3	-3.5	2.72	0.53	-0.67	-5.93	-6.2		167	22.38	114.42	36.64	53.8	75.01	45.05	45.8	36.3	185.7	46.2	68.1	77.8	42.6	133.4
181	-5.93	-0.07	3.33	-1.27	3.3	-7.08	-4.88	-12.1	2.7	-0.11	-9.67	-6.07	-12.66	-7.6		181	37.87	107.33	43.89	29.95	93.02	65.7	34.37	116	106.5	8.5	56.2	91	52	80
196	-9.85	-0.57	0.94	-3.67	1.1	-3.18	0.07	1.4	1.1	2.12	-3.57	3.93	-1.83	-1.2		196	38.33	201.07	43.04	102.09	109.09	109.26	83.72	102.2	383.4	48.1	129.8	109.1	150.5	127
217	-8.23	-1.07	1.05	-10.29	3.7	-5.38	-4.92	-7.9	-2.6	1.02	2.93	1.83	-8.13	-6.3		217	46.95	331.55	42.35	111.82	188.44	169.71	193.16	136.2	390	116	294.2	218.9	210.1	365
230	-12.05	1.63	4.33	-10.03	2.6	-0.28	-3.03	-5.9	-3.6	1.82	6.23	-0.37	-5.23	-2.8		230	28.25	103.49	35.53	31.6	126.13	41.14	40.32	150.3	175.2	45.8	67	80.3	99.1	57
238	-7.93	-0.77	1.83	-0.27	1.7	-3.88	2.57	3.9	1.4	5.82	-2.97	8.73	-5.03	-5.7		238	84.14	84.17	46.27	88.65	90.18	57.14	111.41	97.2	435.2	80.8	181.9	121.6	82.5	146.3
245	-3.03	5.53	2.53	-1.47	0.77	-1.58	1.77	-9	2.9	3.12	-8.41	1.03	-9.13	-9.2		245	12.85	10.95	54.56	58.62	84.6	41.48	81.57	83.8	90.4	91.9	74.3	207.1	240	176.9

## Sheet: Figure 5 - CD4 Differentiation
Figure 5
Figure 5A - CCR5 Expression on CD4 Total Memory
	Change from baseline (% of total)
	Rapamycin (n=7)							Vehicle Control (n=7)
Time post-rapamycin (days)	C1=30230	C2=30377	C3=31186	C4=32406	C5=31782	C6=34098	C7=32388	D1=32393	D2=32140	D3=32566	D4=32804	D5=31188	D6=34117	D7=34118
0	0	0	0	0	0	0	0	0	0	0	0	0	0	0
2	-0.79	-0.83	-4.37	-1.29	0.58	2.07	-0.39	-0.41	0.1	-0.15	-0.12	-3.15	-4.29	-0.31
7	-1.13	0.53	-4.41	-1.13	-0.1	-1.57	-1.51	-0.59	-0.6	-1.08	1.06	-3.74	-2.25	1.02
14	-0.75	-0.75	-1.09	-0.67	-0.35	-1.02	-0.27	4	0.9	2.36	2.36	-0.48	1.23	-1.71
21	-1.97	-2.63	-2.3	-0.88	-0.76	-3.14	-1.69	2.5	0	3.52	1.16	-0.14	-2.14	0.06
28	-0.76	-2.53	-4.2	-2.76	-2.9	-3.05	-3.16	1.1	0.6	-0.19	-1.1	-0.76	-1.73	0.25
35	-1.73	-2.74	-3.13	-1.38	-1.07	-1.33	-2.23	3.2	0.5	-0.07	1.56	-1.09	0.34	1.42
42	-2.03	-2.63	-4.46	-1.74	-2.15	-1.51	-2.79	3.3	1.9	1.98	0.85	-0.05	-0.27	1.62
56	-2.17	-3.56	-4.38	-1.88	-3.05	-3.72	-2.01	2.7	0.6	2.12	0.92	0.3	-0.72	0.06
70	-1.88	-3.05	-2.19	-1.55	-0.09	-0.98	-2.38	3.4	1.5	5.64	1.46	1.81	0.51	1.52
77	-2.15	-4.1	-4.13	-2.63	-2.28	-2.51	-3.69	2.8	-0.5	2.54	0.54	-1.25	-1.11	1.72
84	-2.01	-2.59	-4.89	-3.2	-0.93	-2.36	-2.88	1.9	-0.4	0.93	0.94	1.33	-1.27	1.11
98	-2.81	-3.74	-4.05	-4.64	-1.6	-1.75	-2.49	2.4	0.9	0.72	-0.1	1.7	0.22	1.22
119	-0.02	-1.65	-3.01	-1.98	-1.63	0	-0.2	3.7	1.6	2.57	0.51	1.32	0.37	0.73
133	-0.3	-2.48	-1.98	-0.94	-1.17	-0.28	-1.32	2.2	1.7	3.41	1.36	0.35	1	-0.88
147	-1.72	-3.29	-3.55	-3.08	-3.52	-1.48	-2.52	3.9	1.3	1.34	1.86	0.92	0.13	1.92
161	-2.32	-3.11	-3.33	-2.69	-2.76	-2.28	-1.61	3.4	1.9	0.69	1.36	2.01	1.51	1.11
167	-1.18	-2.24	-1.39	-1.8	-1.03	-0.31	-1.01	4.4	-0.94	2.93	2.16	5.41	4.33	2.52
181	-1.77	-2.79	-1.52	-1.15	-1.56	-0.69	-1.52	1.5	1	4.14	2.26	3.21	1.43	2.32
196	-1.62	-2.19	-1.88	-1.35	-2.24	-2.05	-2.64	2.3	0.2	1.72	0.58	-0.57	-1.79	-0.89
217	-3.26	-4.32	-3.52	-1.62	-3.88	-0.34	-1.04	1.3	-0.74	-0.8	1.56	1.04	-0.56	0.74
230	-1.51	-1.02	-1.55	-1.6	-0.47	-0.38	-1.28	1.5	-2.13	4.24	3.86	2.81	3.13	2.02
238	0.44	-1.38	-1.68	-1.49	-0.7	-1.92	-2.13	5.6	0.1	5.04	2.06	2.91	2.02	1.12
Figure 5A - CXCR5 Expression on CD4 Total Memory
	Change from baseline (% of total)
	Rapamycin (n=7)							Vehicle Control (n=7)
Time post-rapamycin (days)	C1=30230	C2=30377	C3=31186	C4=32406	C5=31782	C6=34098	C7=32388	D1=32393	D2=32140	D3=32566	D4=32804	D5=31188	D6=34117	D7=34118
0	0	0	0	0	0	0	0	0	0	0	0	0	0	0
2	-6.25	-11.05	0.4	-9	-1.55	-4.05	-6.1	-3.5	-3	-6.15	-7.75	-16.15	-7.2	-7.45
7	-1.45	1.45	5.6	-4.5	3.85	4.15	3.5	-1.4	2.1	-2.65	-0.65	-10.15	-6.1	0.15
14	-2.75	-1.55	4.3	-2.1	3.75	1.35	1.7	-1.5	0.9	1.55	-1.35	-9.35	-2.8	-4.85
21	-3.45	6.75	7.8	4.5	0.85	2.75	2.1	0.7	1.3	6.95	-0.05	-10.55	-2.6	0.05
28	7.15	-0.45	9.3	1.1	4.55	5.85	6.3	-6.6	-3.8	-2.05	-4.65	-12.05	-4.8	-1.75
35	1.05	2.65	12.6	4.4	1.65	7.45	5.2	-5.4	-0.4	-3.95	-2.55	-9.95	-3.8	-3.45
42	0.25	1.35	12.5	5.9	5.05	11.15	5.6	-3.9	0.2	-0.75	-5.15	-7.85	-4.2	-0.35
56	8.95	1.25	17.4	2.8	6.65	10.55	1.8	1.6	0.9	0.15	-2.25	-10.85	-3.8	-0.15
70	4.85	5.95	15.6	6.5	3.55	11.75	6.9	-1	0.6	2.35	-5.15	-9.15	-4.6	-2.45
77	5.65	8.15	20.1	8.4	6.85	7.65	7	-3.9	-0.1	4.95	-5.35	-12.35	-7.9	-0.15
84	6.45	-0.35	14.2	2.6	7.65	6.55	7.2	-1.8	-0.6	-6.55	-2.95	-15.05	-6.6	-6.55
98	13.05	7.15	21.1	4.4	10.35	14.95	7.4	-3	1.2	1.55	0.25	-9.55	-3.5	0.25
119	4.45	-0.55	11.9	4.8	-0.15	10.25	0.9	-6.5	0.4	-4.85	-8.05	-13.65	-7.1	-7.25
133	5.15	7.45	13.2	12.4	5.05	10.85	5.4	3.6	0.6	-2.85	-2.25	-6.65	-0.4	-4.85
147	0.25	3.65	8.9	10.8	3.15	10.55	8.6	-2	-1	-3.35	-0.95	-7.05	-0.6	-4.85
161	0.55	-0.55	9.9	3.5	0.05	10.75	7.2	-1.9	-3.7	-7.25	-1.55	-4.35	-5.2	-7.55
167	9.35	1.75	13.1	11	9.55	18.65	8.9	0.7	5.8	3.25	-1.55	1.45	-3.5	-2.45
181	7.25	6.65	11.4	9.2	2.95	12.25	8.2	-0.8	4.7	5.55	-1.35	-1.95	-4.7	-0.85
196	9.15	3.25	7.6	-0.5	4.35	12.05	7	-3.3	-5.1	-0.05	-5.55	-4.75	-2.2	-6.15
217	5.65	-0.85	9.3	7	0.25	12.75	7.8	-1.1	1	-6.65	-6.25	-10.95	-3.3	-11.45
230	12.95	5.25	23.1	12.2	1.55	15.25	11.7	3.6	3.6	13.05	-1.95	-4.75	-2.7	0.35
238	10.45	13.35	14.4	10.3	10.15	13.15	12.3	1.7	6.7	4.25	-0.65	1.85	-4.1	-4.05
245	12.75	3.75	12.6	10	3.45	14.65	8.2	-1.5	5.1	-3.95	-3.15	-4.05	-1.3	-2.95
Figure 5A - CXCR3 Expression on CD4 Total Memory
	Change from baseline (% of total)
	Rapamycin (n=7)							Vehicle Control (n=7)
Time post-rapamycin (days)	C1=30230	C2=30377	C3=31186	C4=32406	C5=31782	C6=34098	C7=32388	D1=32393	D2=32140	D3=32566	D4=32804	D5=31188	D6=34117	D7=34118
0	0	0	0	0	0	0	0	0	0	0	0	0	0	0
2	-6.25	-10.2	-5.6	-7.95	-2.05	-4.5	-2.8	-2.05	-3.85	-6.15	-8.7	-10.05	-7.95	-12.45
7	-6.75	-7.8	-2.8	-8.15	-5.85	-7.6	-1.2	-3.75	-4.25	-9.55	-4.8	-10.95	-8.95	-4.65
14	-6.85	-6.9	-4.4	-4.65	-4.05	-9.7	-5.8	-1.45	-3.95	-0.45	-5.2	-15.05	-5.35	-12.35
21	-9.85	-7.1	1.5	-3.55	-5.25	-7.8	-5	3.75	-2.25	4.95	0.9	-8.85	-3.65	3.95
28	-4.75	-13.6	-4.2	-7.85	-8.15	-12.4	-7.9	-0.75	-3.15	-5.85	-5.8	-6.05	-5.15	-8.05
35	-8.45	-10.6	-4.6	-4.85	-10.05	-8.2	-7.3	-1.55	0.05	-8.45	-4.8	-12.85	-7.55	-9.05
42	-8.95	-10.5	-9.5	-4.05	-7.15	-17.6	-9.7	-4.95	-4.05	-2.85	-6.5	-10.35	-5.75	-4.75
56	-3.95	-12.2	-4.7	-12.55	-14.55	-17.3	-10.7	-6.35	-0.95	-4.75	-2.1	-13.25	-5.75	-5.85
70	-5.15	-10.5	-4.2	-2.75	-6.05	-11.4	-7.9	-5.35	-3.55	1.15	-3.5	-8.95	-5.45	-4.75
77	-5.95	-9.2	-7.1	-6.45	-7.65	-11.6	-11.6	-0.85	-5.45	1.45	-9.6	-12.85	-6.85	-1.55
84	-3.35	-10.9	-10.9	-8.75	-9.15	-12.9	-9.4	-5.45	-5.15	-9.75	-6.2	-18.65	-9.95	-10.85
98	-9.25	-9.8	-8.7	-7.65	-14.15	-15.9	-9.4	-4.35	0.35	-7.55	-7.5	-12.35	-6.95	-5.75
119	-1.85	-9.9	-13.3	-1.55	-18.95	-9.9	-10.7	-6.85	-1.55	-7.05	-12.3	-15.55	-11.75	-9.95
133	-4.95	-7.9	-7.4	-2.35	-8.05	-9.2	-10.8	-3.45	-1.55	-2.25	-3	-9.35	-4.05	-10.45
147	-5.55	-11.3	-9.9	-0.75	-13.75	-8.8	-9.7	-3.05	-3.75	-6.75	-8.2	-8.45	-4.85	-7.05
161	-4.85	-10.5	-4.5	-3.75	-11.85	-12.2	-9.3	-1.15	-2.25	-9.45	-3.6	-5.45	-7.25	-6.75
167	-6.55	-10.7	-5.3	-5.15	-7.55	-6	-6	5.05	1.65	-3.25	0.4	-0.45	0.25	-2.55
181	-4.55	-6.8	-4.5	-1.25	-11.85	-9.2	-10.4	0.35	-3.45	8.55	0.8	-3.85	-1.85	1.65
196	-0.65	-4	-3.9	-6.45	-8.85	-10.2	-12.6	-0.25	-0.55	-0.65	-5.4	-5.95	-8.25	-5.25
217	-10.65	-8.1	-4.4	-2.85	-15.65	-9.8	-7.1	1.25	-3.05	-12.25	-9.2	-8.55	-6.35	-15.75
230	-5.85	-2.7	-1.2	-2.55	-5.05	-9.1	-5.7	1.05	-4.35	10.55	4.3	1.95	-1.95	-1.15
238	-6.15	-6.1	1.8	-1.05	-4.05	-11.2	-5.6	2.75	-2.45	9.85	2.9	2.85	-0.55	-3.05
245	-1.95	-3.3	-2.8	2.75	-3.55	-6.1	-5.5	2.25	3.55	5.05	0.6	-0.75	-0.05	-0.75
Figure 5B - CD4+ Memory Tregs in blood
	% of total
	Rapamycin (n=7)							Vehicle Control (n=7)
Time post-rapamycin (days)	C1=30230	C2=30377	C3=31186	C4=32406	C5=31782	C6=34098	C7=32388	D1=32393	D2=32140	D3=32566	D4=32804	D5=31188	D6=34117	D7=34118
91	50	48	58.7	54	45	26.7	43.5	52.9	39.3	27.8	29.5	49.7	34	20.8
167	50.7	57.2	58.9	59.7	53	53.1	41.1	63.6	36	56.8	50.8	61.6	45.2	40.7
217	43	40.9	49.9	50.1	45.1	34.2	47.6	45.2	25.5	24.5	35.1	41.8	45.1	27.3
Figure 5B - CD4+ Memory Tregs Proliferation in blood
	Ki67+ (% of total)
	Rapamycin (n=7)							Vehicle Control (n=7)
Time post-rapamycin (days)	C1=30230	C2=30377	C3=31186	C4=32406	C5=31782	C6=34098	C7=32388	D1=32393	D2=32140	D3=32566	D4=32804	D5=31188	D6=34117	D7=34118
91	37.7	47	48	60.7	43.2	66.1	52.6	71.2	77.2	65.5	60.1	63.8	55.5	73.8
167	37.8	35.8	48.4	47.6	67	68.1	63.7	41.5	70.2	54.9	60.5	53	68.2	65.7
217	31.6	31.4	21.7	40.1	40.7	58.8	34	63.7	58.6	51.6	49.4	56.8	65	65.2
Figure 5B - CD4+ Naive Tregs in blood
	% of total
	Rapamycin (n=7)							Vehicle Control (n=7)
Time post-rapamycin (days)	C1=30230	C2=30377	C3=31186	C4=32406	C5=31782	C6=34098	C7=32388	D1=32393	D2=32140	D3=32566	D4=32804	D5=31188	D6=34117	D7=34118
91	50.2	52.4	41.5	45.8	54.7	72.9	56.5	46.9	59.8	71.4	67.4	49.4	65.5	78.9
167	49.7	42.4	41.5	40.6	46.1	46.3	58.8	36.6	63.9	43.6	48.3	38.6	54.5	59
217	56.8	57.7	50.1	49.1	54.4	64.7	51	53.5	73.5	73.9	64	56.8	54.2	71.2
Figure 5B - CD4+ Naive Treg Proliferation in blood
	Ki67+ (% of total)
	Rapamycin (n=7)							Vehicle Control (n=7)
Time post-rapamycin (days)	C1=30230	C2=30377	C3=31186	C4=32406	C5=31782	C6=34098	C7=32388	D1=32393	D2=32140	D3=32566	D4=32804	D5=31188	D6=34117	D7=34118
91	5.52	4.26	13.9	7.4	7.14	11.4	10.1	9.81	14.7	8.14	9.54	15.2	7.82	9.58
167	5.56	4.37	12	5.81	8.14	9.01	6.26	6.32	10.5	7.25	6.13	5.48	5.75	6.58
217	3.24	3.02	2.73	5.66	3.61	7.08	3.26	7.04	5.49	4.78	3.12	7.71	10.5	5.33

## Sheet: Figure 6-CD8 T Homeostasis
Figure 4
CD8 Naïve T cell Proliferation																CD8 Naïve T cell Counts
	Ki67+ Change from baseline (% of total)																Counts (% of baseline)
	Rapamycin							Control									Rapamycin							Control
Time post-rapamycin (days)	C1=30230	C2=30377	C3=31186	C4=32406	C5=31782	C6=34098	C7=32388	D1=32393	D2=32140	D3=32566	D4=32804	D5=31188	D6=34117	D7=34118		Time post-rapamycin (days)	C1=30230	C2=30377	C3=31186	C4=32406	C5=31782	C6=34098	C7=32388	D1=32393	D2=32140	D3=32566	D4=32804	D5=31188	D6=34117	D7=34118
0	0	0	0	0	0	0	0	0	0	0	0	0	0	0		0	100	100	100	100	100	100	100	100	100	100	100	100	100	100
2	0.74	3.31	-0.13	-1.16	-0.6	-0.25	0.02	0.71	0.54	1.11	1.44	1.12	1.07	-1.67		2	109.98	95.14	132.93	143	143.27	162.36	116.28	110.79	145.7	56.43	89.99	95.18	79.02	165.31
7	-0.74	-1.89	-1.35	-1.68	-1.04	-1.44	-0.19	-0.83	0.35	1.37	-0.8	-0.45	-1.15	-1.43		7	103.44	165.24	116.12	153.04	104.09	156.8	114.36	140.78	170.95	40.75	123.42	137.04	166.59	92.27
14	1.08	-1.12	-1.5	-2.03	-1.56	-0.81	2.52	-0.32	1.42	1.54	-1.11	-0.51	0.11	-1.41		14	95.48	136.46	109.06	136.71	124.43	132.38	131	105.41	191.69	57.61	154.45	90.58	69.02	132.41
21	1.52	-1.3	-1.81	-0.18	-0.68	-1.7	-0.42	0.79	0.09	-0.19	0.29	-0.41	0.58	-1.73		21	95.15	176.39	104.15	86.73	130.27	147.58	105.66	67.26	136.95	50.23	74.12	90.5	71.45	44.68
28	-0.48	-1.26	-1.8	-3.17	-0.79	-1.79	-0.81	0.55	-0.14	0.3	-0.77	4.26	-0.5	-1.89		28	139	275.83	122	0	158.79	141.64	106.48	117.16	185.54	121.22	122.56	86.76	133.72	183.49
35	-0.58	-1.41	-1.09	-1.94	-0.53	-1.4	-1.46	-0.87	-0.65	-0.23	-0.83	-0.39	-0.84	-0.93		35	107.83	285.16	141.73	138.3	179.61	133.18	112.96	111.56	206.78	96.66	122	82.18	96.59	137.81
42	-0.17	-0.97	-0.86	-2.37	1.75	-0.44	0.63	-0.12	1.09	0.18	1.85	-0.12	-0.18	-1.68		42	124.25	168.76	102.2	35.53	49.77	55.79	26.2	101.25	127.88	91.63	73.07	65.99	55.91	88.64
56	-0.67	-1.94	1.35	-2.12	-1.11	0.02	-0.08	-0.35	-0.54	1.17	-1	2.2	-0.86	-1.36		56	124.53	604.56	90.08	136.34	332.31	126.43	88.12	147.03	159.11	130.53	91.31	58.96	85.11	69.2
70	-0.14	-1.69	-1.71	-2.85	-1.35	-1.81	-0.9	-0.24	-0.25	-0.21	0.81	-1.34	-0.84	-0.85		70	70.3	313.05	129.8	186.41	47.65	131.78	49.36	122.11	105.39	47.61	102.86	74.74	117.86	126.35
77	1.34	-1.38	-1.66	-2.93	-1.13	-1.68	-1.26	1.23	0.48	-0.31	-0.18	-0.59	-1.53	-1.13		77	44.19	177.35	73.39	113.38	103.04	88.13	120.3	84.96	133.32	50.14	81.7	42.5	100.66	93.99
84	0.92	-0.27	-0.94	-1.46	-0.26	-1.18	-0.78	-0.75	1.85	0.44	-0.64	-1.04	-1.26	-1.15		84	94.57	307.62	100.1	153.78	111.49	240.52	67.72	113.67	129.18	80.4	103.85	51.06	181.71	124.77
98	-0.9	-1.62	-1.54	-2.7	1.36	-1.31	-0.88	-0.25	0.11	0.71	-0.29	-1.37	1.35	-1.51		98	154.47	210.91	96.2	150.25	178.23	147.87	146.69	97.08	139.64	111.72	92.3	63.02	91.15	114.18
119	-0.86	-1.16	-1.16	-3.18	-0.34	-0.76	0.37	-0.15	0.41	1.27	0.93	0.38	-0.85	-1.24		119	98.56	398.71	108.86	172.35	153.06	156.21	110.23	75.74	166.71	65.5	87.73	46.49	97.57	116.1
133	-0.45	-1.74	-1.52	-2.51	-0.38	-1.82	-0.18	0.81	-0.77	0.47	-1.03	-0.87	0.28	-0.5		133	133.22	304.76	111.65	186.54	129.15	170.22	101.89	104.01	189.78	158.53	112.58	110.87	97.15	138.85
147	-0.73	-1.1	1.02	-3.34	-0.83	-1.91	-1.14	0.16	0.25	0.36	-0.64	-0.89	-0.81	-0.87		147	79.3	400	104.22	166.28	245.82	152.63	106.18	95.01	189.1	111.36	102.1	61.64	97.28	90.42
161	-0.23	-1.47	-0.8	-1.92	-0.57	-0.82	-0.26	0.35	0.71	1.31	-0.67	-0.56	-0.47	-0.57		161	113.09	186.72	82.27	106.47	124.65	118.98	96.25	58.68	149.55	79.2	72.27	46.69	84.11	39.2
167	-0.95	-1.7	-2.16	-2.62	-0.31	-1.66	0.04	-0.68	0.24	0.38	0.59	0.14	-1.02	-0.79		167	131.22	229.09	116.49	156.94	91.17	165.15	46.99	84.46	91.99	83.96	80.84	74.99	69.58	83.34
181	-0.15	-0.48	0.07	-1.98	-0.82	-1.02	0.04	0.28	-0.35	0.88	-1.17	2.32	-0.44	-0.91		181	141.33	230.17	75.62	126.11	119.18	98.58	50.83	65.84	112.78	33.41	58.53	84.46	63.81	61.53
196	-0.79	-1.9	-1.53	-3.08	-0.39	-0.92	-0.83	-0.62	0.28	0.71	-1.07	-1	-0.97	-1.52		196	127.01	294.04	109.01	115.79	114.33	157.69	76.01	84.01	134.77	51.7	120.47	118.76	133.63	53.44
217	-0.09	-1.88	-1.08	-2.75	2.46	-0.11	-1.13	1.25	0.07	2.5	-0.63	0.66	-1.65	0.75		217	51.14	191.66	80.79	115.9	82.79	167.03	139.18	86.64	154.77	66.38	114.35	116.95	116.32	71.2
230	-1.13	-1.66	-2.32	-2.45	0.18	-0.51	-0.88	-1.01	-0.62	-0.15	0.06	0.29	0.34	-0.12		230	133.3	292.22	121.67	160.72	89.15	145.79	72.57	137.78	154.06	101.38	59.31	105.85	62.62	91.29
238	-0.71	-1.56	0.02	-2.55	0.11	-0.05	-0.27	0.47	1.32	0.8	-0.29	0.22	-1.26	-1.04		238	163.23	182.41	126.94	163.2	167.97	130.94	133.4	99.18	149.89	105.97	128.23	177.1	94.26	66.91
245	-0.34	-0.56	0.92	-0.49	0.79	1.02	2.26	1.43	1.62	0.82	-0.83	-0.51	0.44	-1.84		245	136.35	143.66	130.96	248.58	151.84	220.57	121.79	83.61	169.39	128.1	106.18	141.41	120.6	84.17
CD8 Total Memory T cell Proliferation																CD8 Total Memory T cell Counts
	Ki67+ Change from baseline (% of total)																Counts (% of baseline)
	Rapamycin							Control									Rapamycin							Control
Time post-rapamycin (days)	C1=30230	C2=30377	C3=31186	C4=32406	C5=31782	C6=34098	C7=32388	D1=32393	D2=32140	D3=32566	D4=32804	D5=31188	D6=34117	D7=34118		Time post-rapamycin (days)	C1=30230	C2=30377	C3=31186	C4=32406	C5=31782	C6=34098	C7=32388	D1=32393	D2=32140	D3=32566	D4=32804	D5=31188	D6=34117	D7=34118
0	0	0	0	0	0	0	0	0	0	0	0	0	0	0		0	100	100	100	100	100	100	100	100	100	100	100	100	100	100
2	-2.47	0	-2.93	1.77	1.27	0	-0.22	-6.33	2.1	0.73	-5.93	-8.3	3	-0.87		2	138.77	124.89	115.81	177.09	111.3	274.46	150.63	176.3	194.67	66.03	111.17	201.25	102.38	219.6
7	-6.37	-7.2	-6.49	-3.4	-5.93	-8.61	-2.9	-9.83	-0.8	0.13	4.07	-8.5	2.1	-0.87		7	79.48	135.39	83.81	157.24	119.67	142.6	85.7	189.79	196.84	44.6	149.29	179.34	138.69	112.34
14	-14.12	-13.76	-8.95	-7.43	-8.06	-11.39	1.48	-0.03	-0.6	7.83	-6.31	-10.2	5	4.93		14	56.93	66.75	67.4	107.24	79.28	124.42	104.81	125.09	171.88	59.74	157.91	166.19	71.55	180.1
21	-14.59	-11.4	-7.69	-5.1	-6.89	-6.3	1.98	0.87	-2.6	3.03	-3.43	-11	5.3	1.73		21	79.2	78.94	67.27	42.82	133.61	120.5	90.38	85.14	132.46	46.77	95.31	216.7	87.94	41.32
28	-15.22	-9.4	-9.4	-5.53	-4.73	-3.2	4.58	0.67	1.9	1.33	-3.43	-8.5	-2	-1.57		28	46.93	147.43	58.51	0	118.01	109.48	70.89	136.92	217.66	131.94	136.55	167.16	134.32	200.93
35	-16.3	-11.4	-8.56	-8.99	-6.86	-8.17	-1.49	-4.03	4.4	-0.87	-1.53	-10.5	4.2	5.43		35	58.31	124.33	54.69	67.39	118.74	88.74	82.75	137.75	166.54	85.9	121.88	187.95	94.79	166.67
42	-15.55	-11.1	-9.75	-3.64	-4.53	-4.6	-2.54	0.47	0.5	-0.87	1.07	-12.7	2.2	2.53		42	54.73	74.22	40.07	32.26	45.38	37.35	17	137.58	143.49	100.09	120.54	148.14	78.7	116.75
56	-12.85	-5.4	-6.58	-5.89	-1.03	-0.2	4.18	-0.43	-1.3	7.53	-1.33	-2.2	-11.33	6.93		56	31.25	148.99	31.36	68.11	165.95	72.63	70.46	162.51	140.8	124.38	118.69	125.07	85.41	85.35
70	-12.59	-11	-6.7	-3.49	-0.63	-1.3	-0.62	-8.33	0.8	7.43	-4.93	-11.1	-7.7	3.73		70	23.11	129.61	47.14	87.93	31.88	88.6	30.05	140.74	146.4	66.44	111.38	142.59	102.12	122.66
77	-15.52	-8	-3.83	-1.53	0.47	-1.3	0.78	5.57	-1.7	6.63	1.37	-10.7	0.1	4.13		77	15.7	79.73	28.78	41.38	79.85	50.33	83.16	153.96	205.52	47.66	168.31	108.85	100.89	85.96
84	-13.79	-11.5	-3.93	-4.65	-1.03	-2.1	-0.52	-10.03	-4.3	3.13	-4.63	-10.2	-5.1	3.43		84	25.99	113.65	34.19	94.87	55.7	184.1	43.92	169.09	209.31	128.73	155.61	137.43	142.7	196.71
98	-0.77	-8.8	-0.03	-3.31	5.17	0	7.78	-0.53	-3.3	-1.27	-0.33	-5.3	4.2	1.23		98	31.34	98.3	41.59	89.71	132.4	93.86	87.17	161.9	162.99	128.29	124.3	158.84	100.81	118.51
119	9.53	4	3.27	4.27	4.67	-7.13	5.98	-8.93	8	2.53	-3.43	0.9	-2.3	1.83		119	41.94	135.41	44.27	60.89	106.49	124.88	81.69	136.05	189.19	69.31	126.38	117.5	99.15	142.13
133	-5.67	-8.8	3.47	0.57	5.27	-2.3	-0.32	-10.63	0.5	2.13	3.27	-12.5	-6.4	-0.87		133	54.14	134.05	70.62	53.01	97.05	108.65	87.48	91.46	154.11	164.42	162.38	123.48	82.52	168.75
147	-4.57	-5.7	1.27	-1.33	-2.03	-0.8	-0.42	-0.73	2.8	-2.27	-5.23	-11.3	-3.5	3.73		147	59.32	223.77	66.87	64.85	177.84	145.84	81.8	124.73	188.62	137.15	148.62	93.97	84.99	147.84
161	-4.87	-6	-4.97	0.07	-1.03	-8.39	3.28	-9.43	4.4	-0.07	-10.37	-8.4	-4.6	-2.07		161	58.19	108.19	52.25	75.21	126.03	107.41	72.83	93.97	181.46	103.25	85.54	79.17	79.3	81
167	-15.4	-13.68	-7.55	-2.33	-6.23	-5.9	2.58	1.37	-3	2.33	-1.33	-5.5	-1.1	-0.87		167	38.79	106.51	67.46	49.87	58.99	99.7	35.94	57.14	123.89	83.22	90.24	68.12	48.9	100.37
181	-10.87	-10.8	-3.33	1.87	-0.63	-4.9	-2.91	-9.23	1.3	-1.67	-4.03	-13.3	-6.3	2.73		181	53.7	124.24	64.42	34.42	70.33	71.4	28.89	91.04	99.7	33.33	77.28	68.92	47.5	89.04
196	-8.57	-5.3	-1.63	1.77	0.77	-2.9	9.38	2.37	6.3	1.83	0.67	-5.4	4.2	8.73		196	48.95	134.65	61.9	74.6	75.21	97.1	52.15	98.67	182.02	64.42	94.04	84.36	79.63	74.28
217	-10.97	-6.3	-2.43	-2.63	-2.73	-4.2	4.78	-5.53	-2.6	0.53	-0.23	-8.3	-2	1.43		217	38.93	107.28	52.06	74.33	163.98	138.26	98.04	125.79	150.25	95.1	126.73	131.44	96.77	134.54
230	-9.37	-8.3	-0.73	-2.23	-3.43	-1.3	0.28	-9.13	2	3.63	-6.71	-5.1	0.8	6.13		230	42.51	91.39	70.79	38.66	143.39	74.39	43.46	133.49	125.75	105.38	73.49	65.21	69.23	74.32
238	-3.57	-4.1	0.17	3.77	-1.53	-2.4	2.28	3.37	1.1	7.73	-3.73	-2.4	8.8	2.93		238	88.01	104.19	69.88	68.07	97.97	78.05	66.83	101.03	191.28	117.69	117.7	101.04	61.14	133.39
245	-5.47	-8.2	3.87	2.47	-4.43	1.3	4.98	-7.43	17.6	0.03	1.87	-5.2	0.1	-2.67		245	42.46	46.2	103.14	63.84	72.95	86.43	80.71	81.99	124.99	168.32	103.53	149.62	127.06	128.07
CD8 Central Memory T cell Proliferation																CD8 Central Memory T cell Counts
	Ki67+ Change from baseline (% of total)																Counts (% of baseline)
	Rapamycin							Control									Rapamycin							Control
Time post-rapamycin (days)	C1=30230	C2=30377	C3=31186	C4=32406	C5=31782	C6=34098	C7=32388	D1=32393	D2=32140	D3=32566	D4=32804	D5=31188	D6=34117	D7=34118		Time post-rapamycin (days)	C1=30230	C2=30377	C3=31186	C4=32406	C5=31782	C6=34098	C7=32388	D1=32393	D2=32140	D3=32566	D4=32804	D5=31188	D6=34117	D7=34118
0	0	0	0	0	0	0	0	0	0	0	0	0	0	0		0	100	100	100	100	100	100	100	100	100	100	100	100	100	100
2	3.1	4.3	0.93	-0.37	9.8	2.3	-2.3	-1	3.67	1.8	2.3	1.63	-3.87	0.07		2	69.2	53.17	101.12	82.91	94.99	165.44	87.57	142.04	98.9	63.67	83.38	122.59	63.22	121.13
7	-4.1	-10.49	-5.07	-10.47	-6.32	-12.4	-7.5	-4.1	5.77	6.3	9.5	0.93	1.63	3.77		7	51.01	99.13	83.57	71.07	129.57	95	70.37	148.57	107.86	30.69	86.86	113.08	95.84	77.62
14	-13.3	-12.05	-0.07	-15.14	-7.37	-7.4	-0.6	-3	5.77	1.7	6.7	-4.07	3.53	7.57		14	57.48	71.24	78.37	78.75	95.44	90.98	109.91	135.27	138.06	57.49	114.96	73.95	55.86	101.54
21	-11.6	-7.5	-11.18	-6.27	-3.87	-1.5	3.7	-15.1	-7.03	11.4	4.2	-6.17	4.33	5.87		21	64.27	88.5	99.66	49.43	103.89	117.35	99.56	151.9	143.18	63.53	99.01	102.09	81.37	67.39
28	-12.1	-9.34	-3.77	-13.4	-3.78	-7.7	1.8	1	5.87	9.6	2.1	3.13	-3.27	-0.93		28	75.98	126.77	77.92	0	169.56	101.28	104.58	145.51	147.31	97.43	91.11	85.04	93.25	144.58
35	-18.2	-10.73	-4.47	-20.38	-6.74	-0.3	-10.63	-12.6	-0.13	0.6	11.8	-4.67	6.23	10.07		35	68.94	129.55	107.37	64.14	140.23	73.22	111.57	153.71	140.77	65.63	111.54	75.88	71.39	125.96
42	-14.78	-11.3	-4.97	-14.86	-4.77	-2.9	-4.7	-2.7	-4.43	-0.3	7.6	-8.87	2.23	3.77		42	65.94	47.12	64.17	44.76	66.63	46.4	24.64	149.71	135.87	104.38	90.74	87.42	74.85	100.11
56	-14	-11.34	-1.77	-13.77	0.3	-3.3	-9.46	-12.6	-1.13	-0.4	3.8	-1.77	-9.99	7.27		56	56.58	128.7	71.86	87.94	153.01	88.12	98.62	202.97	156.7	94	109.68	91.73	89.64	56.4
70	-11.1	-12.69	-7.55	-8.27	-8.37	-1.3	-1.2	-16.7	11.17	-4.87	-1.3	3.43	-2.77	-0.53		70	40.74	140.53	82.52	96.23	40.8	93.54	43.12	202.71	107.07	58.75	87.95	90.65	102.29	103
77	-17.44	-8.56	3.13	-14.74	-5.97	-8.1	-3.4	-16.2	9.57	6.2	6.7	3.53	7.23	5.07		77	22.44	90.79	60.38	67.09	89.08	54.89	102.43	146.29	135.93	63.32	107.13	74.11	98.83	91.12
84	-10.5	-13.08	-4.17	-10.27	-7.07	0.4	-1.3	-25	-0.83	0.7	0.6	1.13	1.33	-0.13		84	39.45	75.17	65.26	96.87	78.14	128.41	72.82	171.38	115.2	90.9	105.71	71.59	130.49	119.09
98	-15.33	-9.29	-4.67	-9.17	-3.83	-8.5	1.4	-9.3	-0.43	-0.8	15.8	-4.47	2.83	3.07		98	75.93	91.87	83.38	107.56	158.03	108.76	113.79	129.16	136.41	113.74	89.32	101.96	103.34	125.27
119	-5.5	1.3	0.93	-3.87	-6.32	4.4	0.3	-15.5	13.67	-3	18.7	-5.57	1.73	5.97		119	51.85	84.14	56.81	62.74	82.08	77.57	71.16	152.36	127.34	56.29	85.25	74.94	97.41	103.71
133	-13.6	-9.83	-7.41	0.83	-1.8	-2.9	-12.29	-15.8	-0.03	-0.4	-1	-9.17	-2.07	4.87		133	64.39	103.27	88.86	78.55	111.44	108.72	115.2	106.9	139.18	129.84	112.7	93.68	87.84	131.93
147	-12.1	-11.96	7.73	-10.77	-6.38	-8.7	-8.2	-2	13.57	-0.5	-2.9	-6.17	3.63	1.87		147	62.54	187.36	55.13	98.43	124.98	90.28	95.65	129.17	102.22	101.33	95.65	83.94	93.72	122.29
161	-17.99	-9.78	-5.53	-8.37	3.3	-10.5	-4.1	-10.5	6.17	-2.8	-5.2	-7.57	1.93	3.07		161	76.24	47.33	45.5	76.26	92.55	63.52	72.88	78.71	98.33	82.41	71.73	81.25	61.85	65.27
167	-9.1	-8.26	-5.99	-13.34	-5.57	-4.2	-1.6	-11.2	0.57	4.3	17	-3.07	4.13	2.47		167	43.23	65.14	64.77	66.47	56.38	93.08	41.46	117.28	82.11	81.74	73.95	68.28	44.62	83.43
181	-8.9	-5.5	-4.37	-15.48	-2.4	-9.9	-8.3	-12.2	12.97	-0.4	-1.3	-5.87	2.23	8.97		181	63.18	122.42	63.45	69.11	85	59.03	35.04	85.98	88.39	44.44	81.31	56.37	51.57	93.98
196	-13.8	-9.35	-7.17	-7.47	-5.44	-12.2	-1.9	-5.6	7.47	-2.1	15.1	0.63	1.53	10.27		196	60.38	106.32	67.77	56.98	62.16	80.98	63.97	106.89	99.3	66.29	82.83	68.65	86.17	72.59
217	-7.5	-1.7	-1.27	-14.43	-6.42	-5.3	-1.4	-4.2	0.27	-1.6	9.4	-3.17	3.33	-0.53		217	34.05	42.72	43.11	53.86	43.31	92.26	70.29	91.2	83.63	86.74	95.59	79.66	78.19	66.37
230	-11.2	-7.4	-4.07	-15.77	-2.9	2.7	-5	-14.7	14.07	-4.2	-4.6	-4.37	3.23	1.57		230	59.38	58.61	61.18	75.15	54.74	81.78	51.31	105.57	89.31	91.18	49.74	68.01	59.9	81.49
238	-6.3	-7.1	-3.67	-7.47	-2.5	0.5	-2.8	-6.8	8.17	-5.32	11.2	7.43	9.73	1.97		238	69.44	89.8	49.61	62	90.68	85.69	78.54	97.02	97.72	122.17	92.42	83.71	78.5	94.23
245	-12.2	-6.9	-0.77	-13.09	-8.57	-4.1	-5.7	-6.7	14.87	0.2	6.6	-5.67	5.23	7.37		245	46.24	36.92	90.12	66.58	82.26	147.83	72.12	100.98	111.41	152.72	108.74	125.96	112.98	98.76
CD8 Transitional Memory T cell Proliferation																CD8 Transitional Memory T cell Counts
	Ki67+ Change from baseline (% of total)																Counts (% of baseline)
	Rapamycin							Control									Rapamycin							Control
Time post-rapamycin (days)	C1=30230	C2=30377	C3=31186	C4=32406	C5=31782	C6=34098	C7=32388	D1=32393	D2=32140	D3=32566	D4=32804	D5=31188	D6=34117	D7=34118		Time post-rapamycin (days)	C1=30230	C2=30377	C3=31186	C4=32406	C5=31782	C6=34098	C7=32388	D1=32393	D2=32140	D3=32566	D4=32804	D5=31188	D6=34117	D7=34118
0	0	0	0	0	0	0	0	0	0	0	0	0	0	0		0	100	100	100	100	100	100	100	100	100	100	100	100	100	100
2	-6.93	-3.57	-10.8	-2.23	-2.2	-8.53	-4.5	-14.2	-3.1	-2.63	-3.96	-1	-6.87	1.5		2	127.7	82.71	128.29	123.96	121.21	195.7	106.11	140.61	119.45	63.13	86.01	129.78	76.47	146.13
7	-6.93	-9.47	-16.68	-4.95	-10.24	-9.23	-5.06	-7.2	-2.1	-1.23	-3.76	-2.2	3.53	-1.5		7	88.03	126.82	103.47	132.47	121.34	108.82	93.78	137.8	134.19	42.64	118.53	101.39	117.89	95.19
14	-21.14	-15.24	-17.89	-8.28	-10.19	-11.23	-1.8	-9.5	10.1	2.47	-4.6	-5.1	-0.97	6		14	65.01	70.31	78.93	102.4	90.51	97.28	92.57	101.25	131.09	62.37	120.17	100.51	65.74	97.43
21	-22.13	-18.42	-15.84	-7.23	-10.92	-7.63	-4.73	-4.8	-9.2	-2.83	-2.56	-7.3	-2.27	-1.3		21	72.88	83.9	77.53	55.61	104.37	83.66	80.15	80.44	116.83	59.72	83.89	135.67	70.87	51.04
28	-23.04	-17.32	-17.51	-9.61	-8.41	-9.13	7.9	-2	3.2	-4.63	-1.56	-6	-1.97	-0.8		28	69.98	128.79	77.47	0	113.9	78.06	79.35	124.7	165.08	117.84	89.02	116.17	110.88	146.21
35	-23.93	-13.71	-15.88	-10.08	-11.17	-11.03	0.5	-7.5	3.1	-1.53	3.14	-8	7.03	5.5		35	61.12	109.79	71.8	71.91	132.43	67.16	77.82	121.94	127.73	64.29	98.63	103.55	73.59	118.89
42	-24.25	-18.01	-16.55	-8.66	-7.33	-7.83	-7.78	-7.1	2	-7.03	4.04	-11	4.93	0.9		42	50.83	58.28	52.01	31.71	49.08	33.87	15.68	122.96	119.22	106.39	85.01	95.53	70	110.67
56	-23.11	-11.97	-14.88	-6.98	-7.81	-7.03	-3.1	-8.2	-3.3	6.57	0.74	-2.8	-6.77	2.9		56	40.47	135.32	46.44	77.47	143.34	56.79	60.97	156.3	127.19	132.21	92.44	79.87	80.57	70.69
70	-17.63	-14.31	-16.2	-4.28	-6.7	-11.23	-2.1	-1.3	1.2	8.87	-4.58	-5.4	-4.77	2.2		70	29.14	121.4	67.34	83.34	40.59	79.8	28.37	114.16	98.56	90.26	78.55	100.88	100.36	113.33
77	-21.23	-13.17	-11.1	-6.71	-4.7	-7.73	-3	-1.3	2.8	12.27	5.94	-6.4	-1.97	5.3		77	17.13	85.24	40.89	55.2	82.16	47.54	83.27	112.04	126.97	67.75	100.34	64.67	90.72	104.12
84	-18.03	-16.63	-15.66	-6.35	-11.12	-8.43	-5.2	-15.1	-5.6	-0.33	-1.86	-8.7	-3.57	4.5		84	40.75	89.24	45.9	70.6	70.5	82.45	47.9	139.89	127.54	124.69	112.5	63.07	120.6	128.07
98	-14.83	-14.93	-13.12	-6.07	-6.4	-4.93	2.3	-1.7	-4.2	-4.73	5.74	-7	8.53	-0.6		98	33.91	83.39	48.86	69.91	109.39	72.8	70.45	113.55	118.76	126.69	78.83	87.31	76.78	106.66
119	-3.53	1.23	-8.4	1.37	-9.08	-11.33	-2.1	-4.1	3.3	-1.83	1.94	3.2	2.83	6.4		119	52.53	111.46	35.99	77.38	79.58	96.85	68.36	120.43	128.17	81.95	83.67	68.49	92.07	95.25
133	-19.1	-11.07	-14.12	0.77	-1.3	-2.83	-6.55	-12.7	-8.8	-4.63	7.34	-8.4	-3.97	3.9		133	57.2	112.45	52.68	75.55	86.02	79.51	73.82	90.3	137.9	160.29	144.58	96.63	81.51	107.44
147	-17.93	-9.97	-14.72	-8.11	-8.68	-7.53	-1.7	-1.4	2.5	-6.03	-2.66	-6.1	-3.77	1		147	40.08	145.38	38.41	61.01	97.51	88.76	60.55	102.56	97.25	125.08	96.14	72.36	71.83	99.79
161	-17.93	-10.77	-7.8	-2.43	-7.98	-11.03	-1.7	-6.6	0.4	2.77	-7.32	-6.2	-1.07	6.2		161	36.89	48.45	26.89	57.02	64.84	57.78	47.4	78.63	91.23	84.43	63.36	58.99	61.17	56.61
167	-19.32	-16.01	-11.3	-5.73	-7.63	-10.93	-1.7	2.7	-4.8	1.77	5.34	-4.1	6.73	11.6		167	44.29	104.13	48.81	49.72	61.37	89.8	37.78	104.56	81.29	81.13	85.62	92.12	59.83	111.48
181	-20.65	-12.27	-12.75	-4.03	-7.97	-2.83	-7.46	-11.5	-2.1	-5.43	-4.1	-10.8	-2.77	1.8		181	50.78	114.01	43.97	55.09	66.56	60.74	29.65	86.01	85.38	35.84	68.23	69.9	55.08	102.73
196	-17.23	-12.57	-12.98	-4.38	-8.86	-8.43	-2.5	2.5	5.1	-1.93	2.34	1.6	3.03	1.9		196	38.79	93.84	44.32	53.95	60.16	66.81	36.92	110.87	92.29	73.74	70.85	78.69	71.99	68.27
217	-10.53	-2.27	-16.01	-9.9	-9.64	1.27	3.2	-0.6	0.8	-0.23	-4.63	-2.1	-3.77	6.4		217	19.94	39.58	27.96	54.27	31.96	97.72	62.4	119.91	106.27	79.56	74.91	90.52	82.26	72.14
230	-17.73	-7.57	-11	-11.06	-10.41	-3.63	-6.63	-15.9	1.9	-1.63	-4.84	-2.5	2.03	4.6		230	35.71	88.48	53.33	55.92	70	80.96	48.95	130.67	94.3	106.05	66.18	89.41	75.18	111.72
238	-11.33	-11.37	-14.54	-2.43	-8.67	-10.23	-3.8	-6.2	0.8	5.87	0.04	-1.2	6.63	-0.4		238	62.92	83.13	45.61	67.86	105.23	78.6	61.42	128.99	105.13	140.65	93.15	120.19	75.41	114.94
245	-11.83	-13.37	-2	-2.23	-8.11	-8.43	-1.6	-13.3	18.7	1.07	3.34	-5.7	3.03	-3.6		245	37.26	40.21	59.24	72.61	69.04	89.2	68.4	98.4	125.68	145.04	90.08	119.9	124.24	104.84
CD8 Effector Memory T cell Proliferation																CD8 Effector Memory T cell Counts
	Ki67+ Change from baseline (% of total)																Counts (% of baseline)
	Rapamycin							Control									Rapamycin							Control
Time post-rapamycin (days)	C1=30230	C2=30377	C3=31186	C4=32406	C5=31782	C6=34098	C7=32388	D1=32393	D2=32140	D3=32566	D4=32804	D5=31188	D6=34117	D7=34118		Time post-rapamycin (days)	C1=30230	C2=30377	C3=31186	C4=32406	C5=31782	C6=34098	C7=32388	D1=32393	D2=32140	D3=32566	D4=32804	D5=31188	D6=34117	D7=34118
0	0	0	0	0	0	0	0	0	0	0	0	0	0	0		0	100	100	100	100	100	100	100	100	100	100	100	100	100	100
2	3.8	-4.27	-4.38	-1.17	-0.23	-2.57	2.76	-3.33	0.7	3.67	-4.4	-4.93	-6.9	0.2		2	176.97	137.1	80.79	203.69	106.24	250.65	273.11	148.81	231.23	99.75	127.37	163.14	77.11	267.95
7	-3	-8.17	-5.82	-7.26	-8.56	-2.57	0.28	-5.83	-2	3.37	0.7	-5.83	-5.2	1.5		7	68.23	91.24	45.15	91.4	57.32	125.47	92.4	138.75	192.58	67.86	241.84	139.21	113.49	132.49
14	-9.86	-13.57	-4.49	-8.02	-9.12	-10.06	-3.07	-0.63	1.6	5.47	-0.2	-7.43	-0.1	2.7		14	26.69	21.8	42.29	53.31	32.26	52.75	75.34	118.63	196.66	94.99	236.84	115.53	72.54	254.07
21	-11.79	-10.67	-8.11	-8.14	-7.43	-8.4	2.06	0.77	-0.9	4.27	1.2	-8.03	1.9	-2.5		21	29.93	34.69	23.61	18.99	85.07	60.43	117.55	81.2	117.23	63.63	127.35	142.53	98.32	26.5
28	-10.94	-9.17	-9.43	-8.37	-4.23	-5.67	1.76	-0.63	5.8	0.37	-3.1	-1.93	-11.5	-3.4		28	17.71	93.75	15.1	0	79.04	72.97	73.37	128.59	308.83	163.6	194.2	161.54	67.98	192.09
35	-14.25	-10.37	-1.87	-9.51	-5.63	-2.67	0.04	-5.73	1.7	0.37	3.2	-8.83	-4.1	3.4		35	13.51	67.35	37.55	24.28	67.54	73.03	80.46	96.87	185.49	108.76	201.61	118.34	81.48	227.48
42	-12.87	-10.87	-9.07	-7.88	-3.23	-2.77	-2.25	2.37	-2.4	-1.03	6.5	-8.83	-5.6	2.7		42	17.17	45.37	11.02	15.89	29.74	27.45	12.64	149.4	123.37	104.85	272.91	89.98	56.99	137.67
56	-9.69	-7.27	0.83	-3.84	-0.53	-0.37	5.96	-3.53	-3.4	5.17	-5.1	-0.63	-13.12	7.8		56	14.04	107.79	24.51	55.85	163.98	64.69	129.49	129.22	107.97	197.05	114.67	129.06	31.66	129.26
70	-4.9	-3.47	-0.07	-3.47	2.97	-2.87	-0.07	-0.13	2.6	6.87	-9.21	-1.73	-8.4	7.6		70	16.21	106.67	38.15	76.03	29.12	67.59	29.19	133.62	179.68	105.9	74.36	136.98	59.4	177.67
77	-12.5	-6.17	7.53	-3.67	4.47	-0.37	2.66	1.57	2	9.67	2.7	-3.83	-5.6	7.3		77	5.04	50.31	34.98	32.5	94.5	45.8	112.73	165.94	254.94	82.44	358.85	95.17	72.94	108.2
84	-6	-8.17	-0.17	-6.87	4.97	-0.27	-0.33	-8.83	-6	5.97	-4.9	-8.53	-6.8	-0.6		84	16.22	86.88	27.9	58.04	54.61	197.63	34.25	96.51	156.5	223.95	170.42	89.48	99.59	227.47
98	2.9	-7.67	11.53	-3.67	15.47	2.13	11.66	-1.03	2.2	0.37	-4.3	-2.63	-2.8	-0.5		98	34.02	67.72	68.79	79.01	247.08	98.18	227.15	156.52	189.98	152.79	153.02	149.62	89.9	113.96
119	16.2	4.23	9.83	0.63	5.47	-2.57	7.66	-6.43	6.3	4.57	-6.2	4.47	-5.9	2.7		119	77.21	199.71	88.02	71.21	157.53	111.51	186.06	91.83	279.39	107.52	129.17	154.83	70.45	190.04
133	-2.5	-6.57	3.63	-0.77	6.17	-1.37	4.86	-9.63	0.8	3.37	-3.5	-10.98	-9.5	-2.4		133	47.57	105.86	105.28	51.77	128.95	99.23	149.72	47.06	156.63	239.32	176.2	58.86	42.88	172.17
147	-1.4	-3.07	-0.37	-3.47	-3.93	3.63	1.06	-0.53	6.6	-0.53	-4.2	-9.53	-9.2	1.3		147	58.75	240.9	81.8	55.86	172.93	191.07	109.43	119.59	300.04	156.55	186.07	50.91	46.07	179.88
161	-2.1	-5.47	1.23	1.63	-1.73	-7.95	2.46	-9.83	3.6	-0.43	-10.63	-5.73	-11	-1.3		161	54.95	123.57	73.43	102.93	144.33	63.41	119.75	49.32	253.66	122.61	43.82	57.56	40.94	84.21
167	-6.8	-9.27	-7.35	-3.37	-7.53	-7.53	-0.73	1.17	-2.4	1.37	2.3	-2.43	-6.7	5.6		167	24.56	66.08	34.69	42.77	32.14	53.05	33.26	45.65	113.92	103.44	130.86	53.5	29.34	127.43
181	-7.6	-9.57	-1.37	-1.67	-2.53	-1.57	0.55	-7.03	-1.2	-1.33	-9.18	-10.91	-10.9	-0.2		181	32.49	71.19	70.63	30.24	55.1	63.59	31.01	58.9	89.72	30.9	40.32	31.43	20.22	81.3
196	-6.4	-3.77	-4.43	2.23	1.87	-3.87	9.86	3.17	2.6	-1.33	-3.2	-4.93	-0.6	6.4		196	33.2	133.43	48	106.83	90.4	75.66	129.98	105.19	239.37	62.76	104.89	61.99	73.68	97.96
217	-8.2	-6.17	-3.96	-4.13	-2.33	-1.97	5.36	-5.93	-3.3	-0.33	-2.4	-6.23	-3.4	1.6		217	23.92	119.32	46.79	64.13	218.9	130.49	207.37	87.08	130.45	109.26	182.47	95.31	84.16	180.31
230	-7.4	-7.87	1.33	-3.27	-3.13	-3.57	4.46	-6.83	-2.4	4.27	-7.98	-0.23	-3.5	4.5		230	25.85	62.51	89.91	29.35	162.66	49.23	60.14	87.3	110.78	158.69	49.27	55.36	54.16	71
238	-1.7	1.63	3.93	1.33	0.07	1.73	5.86	6.37	1.4	6.87	-9.5	0.37	-2.3	8.4		238	85.74	127.34	113.15	87.46	92.77	76.38	120	118.88	235.33	193.02	69.33	95.09	45.03	204.68
245	-2.8	-6.27	1.83	3.83	-4.23	9.63	6.16	-7.83	14.8	1.97	-5.5	-0.33	-3.6	-2.6		245	37.94	37.87	153.34	94.44	54.58	112.07	164.74	47.39	220.22	235.49	84.28	150.4	108.49	125.1

## Sheet: Figure 7-SIV Virology
Figure 7a SIV Plasma Viral Loads
	RNA copies/ml									RNA copies/ml
	Rapamycin (n=7)									Control (n=7)
Time post-Rapamycin (days)	C1=30230	C2=30377	C3=31186	C4=32406	C5=31782	C6=34098	C7=32388		Time post-Rapamycin (days)	D1=32393	D2=32140	D3=32566	D4=32804	D5=31188	D6=34117	D7=34118
-21	5	1	8	20	1	10	1		-21	1	100	1	5	2	110	50
-14	5	1	6	10	3	3	5		-14	1	10	3	5	1	70	16
-7	7	1	2	7	2	1	7		-7	1	10	2	16	3	130	20
0	3	1	2	30	3	6	12		0	1	30	1	4	3	90	60
2	10	1	1	30	3	11	1		2	10	20	1	3	1	90	50
7	2	1	3	17	2	1	3		7	1	8	1	6	1	30	22
14	22	1	6	13	5	11	17		14	1	11	3	7	1	90	26
21		1	17	11	2	22	5		21	2	70	1	40	1	55	22
28	2	1	6	7	2	19	2		28	1	5	1	1	2	22	11
35	4	1	7	19	1	1	6		35	1	9	2	6	9	12	19
42	1	1	1	1	2	1	1		42	1	4	1	1	1	1	1
49	1	1	1	12	1	12	12		49	1	1	1	1	1	1	1
										1	1	1	3	1	19	15
56	3	3	3	9	6	9	15		56
										3	26	1	4	1	130	19
63	1	1	1	7	7	6	6		63
70	2	1	2	12	1	15	1		70	2	7	1	1	1	6	7
147	1	1	7	7	10	7	13		147	4	8	1	1	1	10	28
168	5	1	4	5	1	1	1		168	1	5	1	1	1	1	5
196	2	1	1	6	1	6	6		196	1	6	1	1	1	5	8
217	6	1	6	2	3	1	8		217	1	2	3	2	2	8	1
231	1	1	1	16	1	5	10		231	1	1	1	1	1	360	8
245	2	1	5	1	2	2	3		245	1	5	1	5	1	8	10
Figure 7b Cell-associated SIV DNA in PBMC
	Log SIV copies/10e6 cell equivalent
	Rapamycin (n=7)							Control (n=7)
Time post-Rapamycin (days)	C1=30230	C2=30377	C3=31186	C4=32406	C5=31782	C6=34098	C7=32388	D1=32393	D2=32140	D3=32566	D4=32804	D5=31188	D6=34117	D7=34118
-21	1.89597	1.62941	1.80889	1.97035	1.90146	2.0569	2.10037	1.47712	1.94151	2.02938	1.94645	1.74819	1.89042	2.17609
49	2.31806	1.94792	2.52153	2.55413	2.35851	2.53237	2.6149	1.55871	2.28601	2.3294	2.31555	1.78032	2.30984	2.33264
91	2.49831	2.03423	2.37603	2.45225	2.56632	2.73102	2.82184	1.68305	2.88309	2.24329	2.75603	1.76268	2.50174	2.84874
105	2.5563	1.32222	2.43136	2.49136	2.41497	2.43136	2.70757	2.04139	2.47712	2.43136	2.47712	2.11394	2.17609	2.4624
167	2.31175	1.49276	2.54158	2.78497	2.81238	2.64137	3.01051	1.5563	2.49872	2.17638	2.12678	2.44185	2.44264	2.82112
231	1.51587	1.58883	0.592177	1.28103	1.82543	1.68753	1.91328	1.26482	1.94645	1.7364	1.6637	1.53403	1.52504	1.96802
Figure 7b Cell-associated SIV DNA in LN
	Log SIV copies/10e6 cell equivalent
	Rapamycin (n=7)							Control (n=7)
Time post-Rapamycin (days)	C1=30230	C2=30377	C3=31186	C4=32406	C5=31782	C6=34098	C7=32388	D1=32393	D2=32140	D3=32566	D4=32804	D5=31188	D6=34117	D7=34118
-21	1.68305	1.42813	1.60959	2.19312	2.35984	2.3784	2.21748	1.47712	2.19866	2.00432	2.02531	1.90902	1.70501	2.51587
49	1.95713	2.38238	2.77283	3.0645	3.16876	2.86664	2.23325	2.44091	2.94822	2.52257	1.77815	2.79734	2.18893	3.12437
91	3.10965	2.22167	2.60347	2.98784	1.72016	2.64355	2.1271	1.83378	1.97864	3.11876	2.2418	1.80414	2.01578	3.06251
167	2.60724	2.24527	2.28307	2.72558	2.73247	2.15259	2.92526	0.70757	2.98195	2.87181	2.68422	2.91403	2.31471	2.88252
231	1.29226	1.07188	2.40993	2.45637	1.19033	2.54777	2.32634	0.641474	1.54158	1.62634	2.65514	1.54531	2.55023	0.632457
Figure 7b Cell-associated SIV DNA in gut
	Log SIV copies/10e6 cell equivalent
	Rapamycin (n=7)							Control (n=7)
Time post-Rapamycin (days)	C1=30230	C2=30377	C3=31186	C4=32406	C5=31782	C6=34098	C7=32388	D1=32393	D2=32140	D3=32566	D4=32804	D5=31188	D6=34117	D7=34118
49	1.44716	0.819544	2.5563	2.41497	2.36173	1.14613	2.5563	2.20412	1.81291	2.23045	2.34242	1.77815	2.23045	2.36173
231	1.17609	0.447158		2.04139	2.04139	1.20412	2.07918	1.72428		2.25527	1.76343	1.32222	1.70757	2
Figure 7b Cell-associated SIV RNA in PBMC
	Log SIV copies/10e6 cell equivalent
	Rapamycin (n=7)							Control (n=7)
Time post-Rapamycin (days)	C1=30230	C2=30377	C3=31186	C4=32406	C5=31782	C6=34098	C7=32388	D1=32393	D2=32140	D3=32566	D4=32804	D5=31188	D6=34117	D7=34118
-21	1.02938	0.541579	1.04922	2.52375	1.81224	2.02119	2.63849	0.737193	1.99034	1.77887	1.8704	0.872739	2.42651	2.55145
49	1.23955	0.40824	1.81224	1.63155	1.89575	2.41591	1.71054	0.4843	0.947434	1.52892	0.608526	0.123852	0.68842	0.775246
91	0.684845	0.338456	0.854913	1.82302	1.33806	1.05192	1.69399	0.161368	0.64836	1.25139	0.450249	0.0253059	0.924796	2.31631
105	0.579784	-0.69897	1.17609	1.5682	1.68124	2.11394	1.716	-1.2*	0.681241	0.690196	-0.200659	0.462398	0.70757	1.30103
167	0.726727	-1.2*	0.552668	2.65076	1.03019	1.11227	0.644439	0.212188	1.51081	0.662758	0.741152	0.0569049	1.21405	1.46805
231	1.64147	0.840106	1.59218	1.54407	1.72263	1.27646	2.25527	0.230449	1.53782	1.11059	1.71265	0.891537	1.71349	1.23553
Figure 7b Cell-associated SIV RNA in LN
	Log SIV copies/10e6 cell equivalent
	Rapamycin (n=7)							Control (n=7)
Time post-Rapamycin (days)	C1=30230	C2=30377	C3=31186	C4=32406	C5=31782	C6=34098	C7=32388	D1=32393	D2=32140	D3=32566	D4=32804	D5=31188	D6=34117	D7=34118
-21	2.07918	1.38382	2.26007	1.83885	0.997823	1.50379	2.32015	0.537819	1.7364	1.32222	1.4843	1.27875	2.25285	2.98182
49	0.862728	0.876795	0.786041	1.86794	1.77627	0.802774	1.90119	0.478566	1.25624	1.64953	1.73592	-0.22184875*	1.85101	2.31534
91	0.693727	0.531479	1.12516	1.89154	1.4936	1.39933	1.88087	0.332438	1.69117	1.72575	1.86581	0.91803	1.67302	2.02572
167	0.658965	-1.2*	1.64316	1.65944	0.87564	1.74679	1.00604	0.448706	1.28171	1.2927	1.13577	1.44248	1.28398	1.90222
231	1.3075	0.62941	1.5611	2.42488	1.21748	1.19866	1.15836	0.819544	1.37107	1.24551	1.77525	1.64738	2.3483	2.24551
Figure 7b Cell-associated SIV RNA in gut
	Log SIV copies/10e6 cell equivalent
	Rapamycin (n=7)							Control (n=7)
Time post-Rapamycin (days)	C1=30230	C2=30377	C3=31186	C4=32406	C5=31782	C6=34098	C7=32388	D1=32393	D2=32140	D3=32566	D4=32804	D5=31188	D6=34117	D7=34118
49	-0.136677	-0.420216	0.0413927	1.27875	0.39794	-0.508638	0.447158	-0.508638	-0.187087	0.462398	0.447158	0.230449	1.41497	0.812913
231	-0.236572	-0.522879		1.11394	0.531479	0.869232	0.832509	0.662758		1.07918	0.0791812	0.0791812	0.50515	0.672098

## Sheet: Figure 8-CD3lala
Figure 8a, Top Left (CD4 Memory T cell Counts)																Figure 8a, Top Right (CD4 Memory T cell Proliferation)
	Counts (% of baseline)																Relative Ki67 expression (Change from baseline, % of total)
	Rapamycin							Control									Rapamycin							Control
Time post-antibody (days)	C1=30230	C2=30377	C3=31186	C4=32406	C5=31782	C6=34098	C7=32388	D1=32393	D2=32140	D3=32566	D4=32804	D5=31188	D6=34117	D7=34118		Time post-antibody (days)	C1=30230	C2=30377	C3=31186	C4=32406	C5=31782	C6=34098	C7=32388	D1=32393	D2=32140	D3=32566	D4=32804	D5=31188	D6=34117	D7=34118
0	100	100	100	100	100	100	100	100	100	100	100	100	100	100		0	0	0	0	0	0	0	0	0	0	0	0	0	0	0
1	16.02	35.75	14.85	9.47	16.98	25.49	34.95	125.6	125.9	118	135	158.6	126.3	124		1	9.75	1.7	12.38	0.19	0.78	-2.2	9.27	6.93	-8.87	0.33	-0.6	-3.87	-0.1	-1.73
2	13.85	39.8	32.66	13.76	3.65	26.69	41.56	113.8	102.6	54.8	107	100.8	95.3	117		2	5.05	3.7	5.78	9.59	7.28	-3.3	7.87	-2.87	-8.17	0.33	1.1	-0.97	2.8	-2.23
7	72.93	85.74	60.45	70.83	34.14	81.17	139.02	61.9	145.5	60.4	102.6	91.8	91.4	132.4		7	1.55	0.3	4.88	8.89	3.08	-2.6	-1.53	-4.17	-14.27	-6.57	-12.06	-6.87	-3.3	-1.13
14	75.07	196.97	84.9	56.97	100.77	87.94	130.88	78.4	103.6	90	116.5	102.4	97.1	130.5		14	16.15	11.8	2.18	14.79	5.78	-1.1	7.97	3.93	-5.67	0.83	5.4	1.23	8.7	2.67
21	76.69	76.54	81.65	79.71	100.89	135.47	121.9	138.2	82.7	91.5	120.3	80.3	135.5	117.5		21	5.85	0.8	4.18	0.19	-3.75	-10.99	-4.88	-10.77	-12.77	-5.47	-7	-4.07	-9.8	-6.13
22	8.05	54.58	28.32	10.29	13.66	38.94	11.91	142.9	107.1	111.5	149.2	146.4	154	105.9		22	11.75	7.5	6.08	6.19	14.38	-2.9	3.97	-5.07	-10.27	-1.17	-7.5	-0.17	-3.6	-5.13
26	22.87	29.42	46.23	20.11	18.99	70.65	104.46	113.8	90.3	52.8	98.6	171.3	115.7	107.2		26	7.65	2.5	10.18	10.29	8.38	-6.3	6.27	-1.87	-8.17	-5.87	-5.6	-1.57	-6.7	-2.93
28	40.1	55.17	56.26	19.19	22.02	82.54	111.04	96.8	63.4	80.4	129.4	169.5	119.3	102.8		28	4.15	3.2	16.48	13.89	3.38	-5.6	-1.53	-8.47	-13.87	-3.17	-8.2	-4.37	-4.1	2.07
34	100.94	107.41	73.52	50.07	43.23	37.63	56.91	46.5	122.8	125.7	72	51.8	49.7	79.1		34	21.15	11.5	5.28	12.29	8.78	2.8	4.37	-3.77	-1.77	-7.54	2.2	-7.67	-13.1	3.77
42		95.63	82.11	74.81	69.16	86.54	80.15	84.7	102.8	71.8	120.4	101.4	85	81.6		42	30.9	10.3	-17.7	-7.5	-8.4	-16.5	-17.6	-4.6	-2.1	1.2	-7.5	-3.1	1.2	-2.5
55		68.17	59.38	33.38	62.77	74.85	50.5	54.3	63.6	40.8	56.6	56.3	66.4	56.5		55	30.4	6.4	-3.5	-9	-6	-6	-20.6	-8.5	-0.1	0.8	-17.1	-8.4	-5.3	-6.5
Figure 8a, Bottom Left (CD4 Memory T cell CD69+)																Figure 8a, Bottom Right (CD4 Memory T cell CD69+)
	Relative (Change from baseline, % of total)																Relative (Change from baseline, % of total)
	Rapamycin							Control									Rapamycin							Control
Time post-antibody (days)	C1=30230	C2=30377	C3=31186	C4=32406	C5=31782	C6=34098	C7=32388	D1=32393	D2=32140	D3=32566	D4=32804	D5=31188	D6=34117	D7=34118		Time post-antibody (days)	C1=30230	C2=30377	C3=31186	C4=32406	C5=31782	C6=34098	C7=32388	D1=32393	D2=32140	D3=32566	D4=32804	D5=31188	D6=34117	D7=34118
0	0	0	0	0	0	0	0	0	0	0	0	0	0	0		0	0	0	0	0	0	0	0	0	0	0	0	0	0	0
1	1.36	7.5	14.46	7.09	8.11	6.02	8.03	3.56	3.28	2.83	0.5	2.05	0.85	0.91		1	-1.57	-1.1	0.69	-1.89	-3.15	-0.61	-0.66	0.22	-2.24	-0.92	-3.52	-2.59	-4.29	-4.2
2	12.95	11.7	15.36	9.49	12.31	1.82	12.03	-0.19	1.09	1.21	1.38	-0.25	0.87	-0.32		2	9.65	7.05	3.24	19.27	5.81	3.89	3.52	0.32	-0.97	-0.31	3.6	-0.84	-1.92	1.07
7	11.35	11.8	3.67	6.09	2.95	1.87	-0.38	0.03	0.43	1.98	1.6	-0.98	-1.2	1.35		7	-0.17	-0.85	-3.36	1.33	2.36	1.54	0.46	-2.62	-1.39	0.74	-2.77	-1.42	-3.87	-1.49
14	2.01	5.66	2	0.39	1.94	0.41	-0.21	-0.62	0.69	0.97	1.07	-1.51	0.08	1.36		14	-0.59	-0.3	-2.37	-0.6	0.62	-2.38	-0.5	-2.61	-1.36	-1.45	-1.92	-2.95	-2.35	-1.55
21	-1.07	1.67	2	3.14	-0.5	3.14	1.46	2.3	1.45	1.58	1.59	2.17	0.59	1.74		21	2.85	-0.85	1.54	1.39	3.12	2.19	0.69	-1.86	-3.3	0.3	-0.28	-1.06	-3.86	1.07
22	10.25	12	14.46	14.79	10.81	9.95	7.23	0.36	1.56	1.15	2.38	-0.27	0.6	-0.33		22	9.25	10.65	7.94	2.27	9.11	3.42	3.92	-0.79	-1.05	1.54	1.1	1.35	0.3	-0.39
26	7.45	10	3.52	7.79	4.25	2.1	4.67	-1.69	-0.71	-1.35	-0.02	-0.87	-1.81	-1.22		26	5.35	5.25	-1.27	3.27	-0.87	-3.59	-3.32	-1.93	-1.99	-5.54	-2.82	-5.48	-3.97	-4.52
28	2.74	17.1	4.26	13.69	8.21	3.15	5.21	7.37	2.89	6.27	3.88	2.4	4.37	3.27		28	5.35	6.15	2.84	2.27	0.72	-1.12	4.02	1.02	3.22	7.44	3.1	5.35	-3.4	4.47
34	1	4.14	2.18	3.68	0.94	9.45	1.99	-2.67	0.31	1.3	1.45	0.63	-1.15	-2.4		34	3.7	2.82	0.77	-0.77	5.91	3.6	-0.55	-1.74	0.92	2.64	0.05	3.05	-1.04	0.32
42	3.79	-2.34	-0.02	1.5	0.51	-4.64	-4.73	-1.7	-1.71	-5.45	-0.7	-1.1	3.3	-4.76		42	7.87	-2.4	-3.6	-2.6	-2.2	2.64	-1.4	-6.1	-2.6	0.9	-3.5	-0.2	-0.2	0.4
55	5.16	-3.81	-0.25	-2.74	-0.13	0.2	-4.48	-0.1	0.28	-3	-5.46	-5.21	0.8	-2.6		55	26.3	-5.7	-4.1	-12.15	-7.43	0.16	-7.94	-10.76	-3.5	-4.94	-8.8	-5.72	-0.5	-4.29
Figure 8b (SIV pVL during CD3lala treatment)
	RNA copies/ml
	Rapamycin							Control
Time post-antibody (days)	C1=30230	C2=30377	C3=31186	C4=32406	C5=31782	C6=34098	C7=32388	D1=32393	D2=32140	D3=32566	D4=32804	D5=31188	D6=34117	D7=34118
-28	6	1	6	2	3	1	8	1	2	3	2	2	8	1
-15	1	1	1	16				1	1	1
-14					1	5	10				1	1	360	8
0	2	1	5	1	2	2	3	1	5	1	5	1	8	10
1	30	2	20	30	10	16	20	1	1	1	1	1	12	6
2	330	2	28	30	10	20	20	1	10	1	1	1	10	8
7	16	1	6	10	3	20	8	1	5	1	1	1	5	6
21	12	1	20	6	6	30	3	3	2	1	2	1	30	6
22	250	1	16	6	12	30	16	1	1	1	1	1	10	1
28	260	1	160	8	16	170	100	3	1	1	1	1	12	2
35	30	2	30	5	16	12	6	1	10	1	1	1	2	5
55	12	1	12	5				1	6	1
56					20	1	16				1	3	6	7
Figure 8c (Cell-associated SIV RNA)
	RNA copies/1e6 cell equivalent
	Rapamycin							Control
Time post-antibody (days)	C1=30230	C2=30377	C3=31186	C4=32406	C5=31782	C6=34098	C7=32388	D1=32393	D2=32140	D3=32566	D4=32804	D5=31188	D6=34117	D7=34118
0	12.5	1.55	11.8	48.3	8.44	76.7	282	370	63.4	16.3	3.15	144	347	115
7	43.2	3.54	15.5	200	18.3	77.2	20.9	2	23.8	57	27.3	24.6	184	84.4
21	9.37	13.8	2270	79	53.8	23.8	51.2	29	14.5	26	15.7	8.62	46.8	70.4
28	50.5	5.99	45.5	52.5	11	56.4	65.8	3.3	30.3	62.1	27.8	5.29	174	148
Figure 8d (Cell-associated SIV DNA)
	DNA copies/1e6 cell equivalent
	Rapamycin							Control
Time post-antibody (days)	C1=30230	C2=30377	C3=31186	C4=32406	C5=31782	C6=34098	C7=32388	D1=32393	D2=32140	D3=32566	D4=32804	D5=31188	D6=34117	D7=34118
0	54.9	14.2	46.6	78.8	59.8	55	93.1	22.8	63.5	86.7	59	43.9	119	51.2
7	110	44	96.6	122	102	63	132	24.4	99	91.6	89.5	44.8	58.9	119
21	91.6	39.1	60	119	134	105	137	16.6	69.5	59.4	45.6	40.3	31.2	110
28	104	32.5	87.2	78.4	84.8	63.5	107	19.3	80	62.3	67.1	25	35.5	98.4

## Sheet: Figure 9-ART Release
Figure 9a (Time to SIV rebound)
No stats
	Rapamycin							Control
	C1=30230	C2=30377	C3=31186	C4=32406	C5=31782	C6=34098	C7=32388	D1=32393	D2=32140	D3=32566	D4=32804	D5=31188	D6=34117	D7=34118
Time to rebound (days):	n/a	11	7	7	4	4	7	9	4	7	7	11	7	4
Figure 9b (SIV plasma viral loads)
	RNA copies/ml
	Rapamycin							Control
Time post-ART Release (days)	C1=30230	C2=30377	C3=31186	C4=32406	C5=31782	C6=34098	C7=32388	D1=32393	D2=32140	D3=32566	D4=32804	D5=31188	D6=34117	D7=34118
0		15	15	15	15	15	15	15	15	15	15	15	15	15
2		15	15	15	15	15	15	15	15	15	15	15	15	15
4		15	15	15	40	65	15	15	25	15	15	15	15	25
7		15	40	960	8400	54000	580	15	170	4100	65	15	480	190
9		15	980	11000	47000	620000	23000	170	1900	21000	650	15	10000	2200
11		730	16000	79000	250000	3600000	250000	1600	32000	46000	4900	230	150000	23000
14		1600	150000	560000	280000	2500000	540000	9300	200000	3400	13000	580	870000	74000
16		800	220000	3100000	190000	590000	460000	12000	230000	820	16000	1800	1300000	58000
18		65	180000	7700000	210000	250000	550000	15000	200000	460	13000	3100	1200000	50000
23		15	42000	8200000	410000	2300000	1400000	14000	300000	990	90000	4300	470000	74000
30		15	15000	6200000	410000	1400000	310000	4300	710000	8200	46000	11000	700000	250000
37		15	5200	2400000	320000	1300000	86000	1700	240000	8700	20000	5300	740000	210000
44		15	9600	3600000	430000	1000000	160000	6800	1000000	4600	73000	14000	1400000	510000
52		15	9800	2100000	330000	1100000	360000	100000	3000000	800	120000	460000	890000	26000
57		15	20000	2900000	330000	1400000	640000	60000	3000000	390	210000	51000	1300000	990000
79		15	78000	1700000	250000	1600000	650000	170000	1400000	160	410000	39000	2300000	540000
100		15	180000	3200000	250000	2000000	1500000	210000	1900000	290	600000	14000	3900000	1200000
128		290	180000	2800000	220000	1700000	1400000	290000	1600000	2000	650000	8400	4900000	1900000
163		15	240000	2900000	450000	1700000	65*	530000	1700000	25	910000	65*	6800000	3000000
170		15	170000	3100000	520000	2000000	2100000	900000	1500000	65	1100000	9600	7500000	2900000
191		15	660000	6800000	1100000	4200000	5500000	6000000	3700000	1500	2500000	26000	11000000	4000000
205		15	1200000	1400000	540000	1400000	1800000	4700000	720000	65	1300000	10000	5100000	1700000
219		15	2200000	1000000	860000	1200000	1900000	5700000	1100000	65	1600000	8800	8200000	970000
Figure 9c (CD14+ monocyte monocyte in blood)
	Change from baseline (% of total)
	Rapamycin							Control
Time post-ART Release (days)	C1=30230	C2=30377	C3=31186	C4=32406	C5=31782	C6=34098	C7=32388	D1=32393	D2=32140	D3=32566	D4=32804	D5=31188	D6=34117	D7=34118
0		0	0	0	0	0	0	0	0	0	0	0	0	0
2		2.56	1.77	1.77	0.84	2.36	2.36	1.6	0.56	1.39	0.24	3.93	1.87	1.6
4		9.91	14.22	14.22	2.53	33.89	7.82	31.2	0.62	1.98	7.1	4.33	5.02	31.2
7		34.91	24.62	24.62	28.04	63.19	41.27	11.3	1.32	10.38	3.41	-2.07	10.17	11.3
9		53.01	14.82	14.82	75.84	92.79	66.87	8.4	1.18	31.68	6.22	1.55	14.27	8.4
11		8.81	18.12	18.12	67.84	78.29	80.77	1.5	1.07	10.58	5.03	-2.1	78.97	1.5
14		10.31	40.02	40.02	37.64	8.21	36.17	13	0.94	0.69	6.04	-1.73	81.37	13
16		-0.07	4.82	4.82	19.24	6.22	51.47	-0.6	0.26	0.23	0.82	-3.07	48.97	-0.6
18		-0.16	1.13	1.13	12.34	37.09	52.47	7.3	0.35	1.11	3.72	-0.75	41.37	7.3
23		1.85	0.06	0.06	21.74	37.29	49.67	3.6	0.56	0.04	11.07	-4.55	-0.23	3.6
30		4.89	0.39	0.39	32.84	13.59	20.67	-7.46	1.66	0.88	1.87	2.28	33.37	-7.46
37		-0.21	2.26	2.26	50.74	32.49	37.17	-1.7	1.35	0.44	40.67	11.63	49.97	-1.7
44		2.67	4.35	4.35	52.04	39.79	59.57	16.4	15.38	14.58	53.07	31.03	69.07	16.4
52		0.22	2.63	2.63	42.44	35.39	61.57	30.8	28.18	0.37	49.37	45.23	64.17	30.8
58		3.14	7.98	7.98	62.84	58.29	68.27	33.7	27.68	1.05	60.87	37.23	79.57	33.7
65		0.13	4.49	4.49	30.54	47.39	65.77	42.8	21.78	0.27	52.87	34.13	75.27	42.8
79		2.72	14.62	14.62	56.04	55.49	67.27	59.8	18.28	0.51	59.57	35.23	84.97	59.8
86		1.65	45.72	45.72	50.54	64.19	73.87	59.2	40.28	1.16	67.57	38.63	86.47	59.2
93		-0.24	42.52	42.52	48.94	74.49	69.37	41.6	34.08	2.86	60.47	30.83	86.67	41.6
114		-0.22	51.52	51.52	51.14	67.09	75.27	54.2	34.48	0.58	64.27	38.43	93.17	54.2
128		1.19	42.02	42.02	52.14	57.99	73.67	64	26.98	1.5	74.77	32.23	94.17	64
142		-0.85	38.72	38.72	48.94	74.09	77.17	61.9	24.68	1.04	73.07	19.13	94.37	61.9
163		-0.49	29.22	29.22	67.14	65.39	82.57	72.9	37.48	1.32	74.47	17.23	95.17	72.9
170		-0.89	39.12	39.12	61.84	69.19	69.27	67	22.38	0.78	74.27	11.33	94.27	67
177		1.78	46.22	46.22	71.74	74.39	82.37	72.8	34.58	3.06	82.87	20.83	96.27	72.8
184		0.16	33.52	33.52	62.44	66.29	85.67	74.4	30.68	1.48	83.37	26.33	97.17	74.4
191		-0.52	38.72	38.72	75.54	76.09	83.97	76.5	28.58	-0.52	81.87	21.63	-1.03	76.5
Figure 9d (Proliferating CD4+ TM in blood)
	Change from baseline (% of total)
	Rapamycin							Control
Time post-ART Release (days)	C1=30230	C2=30377	C3=31186	C4=32406	C5=31782	C6=34098	C7=32388	D1=32393	D2=32140	D3=32566	D4=32804	D5=31188	D6=34117	D7=34118
0		0	0	0	0	0	0	0	0	0	0	0	0	0
2		0	-22.7	3.8	-8.7	-10.2	-27.4	-8.4	-8.4	-7.3	-29.4	-9.7	-4.1	-10.8
4		14.2	1.9	8.6	10	5.2	1.1	-5.4	1.2	-4	-5.7	-1.6	-1.4	-6.3
7		23.2	12	21	16.6	3.4	-11.1	-7.8	-2.7	-7.9	-14	-3.3	-6.6	-9.6
9		27.4	22.7	27.8	9.3	7.6	11.7	0.4	0.8	-0.9	-6.8	-2.1	0.7	-5.6
11		30.4	22.6	32.2	10.4	2.5	-0.6	-1.8	-4.8	-5.9	-4	-4.8	-6.9	-11.3
14		24	9.5	28.4	7	-17.9	-19.8	-7.7	-6.2	-8.5	-10.5	-9.9	-9.8	-8.6
16		13.4	-10.5	5	10.6	-27.9	-19.8	-12.1	-23.3	-7.4	-17.2	-16.9	-18.3	-10.9
18		18.5	-21.8	4	5.5	-11.4	-1.4	-17.6	-18.3	-12.9	-38.1	-8.3	-14.6	-18.1
23		16.7	19.1	-0.2	10.3	-10.4	-20.8	-4.5	1	-4.3	-15.4	-4.1	2.7	-10.9
30		12.8	3.7	17.6	3.8	-14.7	-5	-0.4	-8.3	-4.1	3.4	-4.5	-7.6	-3
37		11.8	2.1	9.4	6.6	-12.1	-22.9	7.1	6	-2.9	-21.9	-2.6	-1	-5.5
44		11.5	4.1	14	1	-9.2	-12.1	5.2	2.5	-3.3	-14.1	-9.8	-3.1	-6.5
52		20.6	7.4	13.8	7.5	2.5	-3.5	7.8	10.6	4.9	-12.1	11.4	2.8	-13.7
58		-2.3	-9.2	3.7	-6.9	-14.8	-23.8	-8.9	-1.2	0.6	-33.4	-4.9	-2.6	-21.5
65		6.3	0.8	5.4	3.9	-12.2	-12.8	5.7	9.1	5	-5.6	2.2	4.7	-5.2
72		15.9	-1.3	2.9	4.8	-0.6	-11.9	3.3	6	2.2	-7.6	2.1	1.2	-4.6
79		10.8	8.2	5.8	-0.7	-7.8	-13.2	5.2	12.1	-2	-6.6	3.1	-0.1	-1.3
86		5.9	4.4	10.1	0.3	-4.5	-7.1	5.1	4.7	-1.9	-7.7	0.3	3.9	1.1
93		-1.9	-30.1	-1.5	-8.3	-23.1	-24.3	1.1	-4.8	-5.6	-31.4	-8.4	-6.5	-13
100		7.3	-17.6	7.4	-2.9	-15.3	-21.8	12.8	7.5	3.6	-28.2	-4	-6	0.3
114		-3.2	-18.7	4.4	-2.8	-22.5	-35.7	2.6	1.2	-1.2	-30.6	-7.6	-7.2	-9.9
128		9.1	-11.8	6.5	-2.6	-5.3	-18.2	-4.9	12.8	-1.9	-30.4	-1	0.2	1.5
142		-3.2	-29	3	-6	-14.1	-22.6	-6.3	4.4	-3.7	-34.2	-5.2	-16.2	-11.6
163		2.6	-0.9	9.1	-3.1	-4.4	-19.9	-2.6	11.3	-4.3	-6.9	3.8	-1.4	-4
170		-0.4	-4.7	9.8	-8.5	-10.6	-16	15.9	7.3	-1.9	-6.1	4.9	3.9	1
177		-2	-5	9.1	-9.1	-9.9	-25.8	4.4	7.2	-6.8	-13.9	5.9	-2.9	-9.7
184		7.7	0.2	15.8	6.7	2.4	-7.2	18.1	17.4	5.7	-9.6	7.7	13.5	11
191		-6.8	-22.2	3.9	-4.1	-17.6	-34.3	0.5	8.6	-6.3	-28.1	-4.9	1	-1.1
205		5.8	-2.4	15.4	2	-4.1	-1.4	17	10.2	-3	-15.4	10.5	-1.6	1.8
Figure 9e (Proliferating CD8+ TM in blood)
	Change from baseline (% of total)
	Rapamycin							Control
Time post-ART Release (days)	C1=30230	C2=30377	C3=31186	C4=32406	C5=31782	C6=34098	C7=32388	D1=32393	D2=32140	D3=32566	D4=32804	D5=31188	D6=34117	D7=34118
0		0	0	0	0	0	0	0	0	0	0	0	0	0
2		-5.2	-30.2	-4.9	-13.5	-15.4	-23.7	-3.6	-7.3	-5.8	-32.9	-5.1	-5.9	-3
4		0.5	-6.2	2.1	-7.8	-0.9	-2.2	-0.4	-0.7	-2.8	-7.5	4.8	-1.5	2.8
7		11.1	3.7	9.3	4.2	-2.9	-6.2	-3.4	0.8	-2.8	-14.9	1.1	-4.9	-1.4
9		16.9	13.7	23.9	11.7	8.6	13.7	7.1	0.6	-2.1	-4.3	8.8	1.5	1.6
11		18.1	15.6	21.2	11.7	6.4	5.2	0.3	4	-6.2	-1	1.1	-1.3	-3.8
14		17.8	3.1	25	14.3	-1.2	-3.9	-7.6	3.4	-5.5	-12.4	-8.9	-0.8	-4.8
16		1.2	-8.4	2	12.1	-21.1	-1.1	-10	-10.7	-4.8	-16.8	-16.7	4.1	-5.7
18		1	-36.6	0.2	-0.6	-16.2	8.5	-7.7	-8.4	-7.1	-38.2	-7.8	4.7	-10.6
23		11.5	15.2	-5.4	7.2	-24.4	-10.9	1.6	6	-2.8	-8.3	-6.3	26.7	0.1
30		-3	-5.5	16.1	-13.2	-15	6.1	3.7	24.8	-8.3	2.2	-2.8	4.5	-0.2
37		-0.3	-6.9	2.8	-3.9	-8	-16.4	8.5	24.4	-2.6	-20.6	-1.1	11.2	0.3
44		5	-7.2	2.6	-5.2	-8	-6.5	11.3	16.8	-1.8	-9.6	-11.5	14.9	4.6
52		1	4.3	4.3	-3.5	5.8	4.3	23.8	31.8	8.1	-4	19.3	21.7	-1.5
58		-25	-7.9	-2.2	-18.9	-24	-13.3	1.8	17.3	6.7	-25.6	-4.3	7.8	-4.4
65		-11.6	-12.6	0.1	-5.4	-22.4	-6.8	18.4	30.6	8.3	4.4	4.9	24.2	7.5
72		0.4	-9.4	-5.2	-4	-4.8	-2.8	20.9	24.7	1.1	-8.6	3	23.6	6.7
79		-9.4	-3.5	-8.5	-11.1	-14.6	-2.7	25.6	26.4	-1.1	0.1	6.2	21	18
86		-5.7	-7.5	8.8	-15.4	-10.2	2.4	26.2	17	-2.8	4.4	3.1	18.3	19.1
93		-22.2	-37.2	-15.4	-19.3	-35.8	-12.8	14.1	4.3	-3.5	-20.6	-8.4	0.4	3.2
100		-15.8	-19.9	2.1	-9.1	-23.9	-23.5	29.8	15.6	6.8	-20.9	-3.3	5.9	19.2
114		-19.4	-27.4	-3.4	-15.6	-43.6	-43	19	3.4	4.5	-25.7	-5.8	3.6	7.3
128		-7.8	-22.9	-9.3	-18.8	-16.9	-15.1	17.6	14.8	-0.6	-15.7	-3.2	10.8	16.7
142		-18.9	-46.9	-11.6	-20.1	-31.5	-31.2	8	8.8	-8.7	-34.3	-5.2	-15.1	-7.3
163		-10.1	-7.7	0.9	-14.8	-12.5	-24.2	29.6	16.9	-2.3	5.9	5	16.8	11.1
170		-12.7	-10	-1.2	-13.8	-28.5	-21.4	34.4	22.1	0.1	7.9	5.4	17.8	14.9
177		-15.1	-23.6	2.6	-11.3	-23.3	-25.1	34.6	22.7	-0.3	-4.7	9.7	9.8	2.5
184		-6.3	-19.9	6.4	-5.2	-11.3	-16.1	37.8	27.3	2.9	-5.7	8.7	15.7	21.9
191		-24	-40.1	-11.6	-19.1	-51	-42.5	2.5	8.5	-3.5	-35	-5.3	0.2	6.3
205		-8.3	-11.5	8.9	-6.1	-15	-7.1	43.2	27.5	8	-12.9	19.7	13.4	8.9
Figure 9f (Cell-associated SIV RNA)
	Log copies/1e6 cell equivalent
	Rapamycin							Control
	C1=30230	C2=30377	C3=31186	C4=32406	C5=31782	C6=34098	C7=32388	D1=32393	D2=32140	D3=32566	D4=32804	D5=31188	D6=34117	D7=34118
PBMC Pre-ATI		0.646404	1.35025	2.18752	0.907949	1.29667	1.28556	0.313867	1.07188	1.89265	1.86688	0.58995	1.27875	2.11394
PBMC Post-ATI		3.92324	4.92012	5.32428	4.85854	5.0086	5.08991	3.83948	5.11394	3.28556	4.11059	3.12057	5.42651	4.57519
LN Pre-ATI		0.511883	1.43297	2.47567	1.27875	1.81358	2.233	1.13988	1.80956	1.46982	0.781755	1.76343	1.90146	2.84136
LN Post-ATI		2.83696	3.76492	6.01284	4.902	5.04532	4.75205	3.77452	4.89873	3.54033	2.90037	0.826723	5.34635	3.52114

## Sheet: Figure S1-Chem Panel
Figure S1 (Glucose)																Figure S1 (Triglycerides)
	Relative Units (% of baseline)																Relative Units (% of baseline)
	Rapamycin							Control									Rapamycin							Control
Time post-rapamycin (days)	C1=30230	C2=30377	C3=31186	C4=32406	C5=31782	C6=34098	C7=32388	D1=32393	D2=32140	D3=32566	D4=32804	D5=31188	D6=34117	D7=34118		Time post-rapamycin (days)	C1=30230	C2=30377	C3=31186	C4=32406	C5=31782	C6=34098	C7=32388	D1=32393	D2=32140	D3=32566	D4=32804	D5=31188	D6=34117	D7=34118
0	100	100	100	100	100	100	100	100	100	100	100	100	100	100		0	100	100	100	100	100	100	100	100	100	100	100	100	100	100
29	96.3636	91.3793	94.2308	68.6275	96.6667	58.6207	92.3077	67.8571	78.6885	77.193	84.375	62.8571	84.9057	100		29	91.1765	50	104.444	94.1176	88.7097	123.077	50	137.037	83.3333	70.8333	71.4286	73.3333	81.0811	67.4419
62	87.2727	77.5862	76.9231	88.2353	83.3333	93.1034	113.462	71.4286	85.2459	70.1754	92.1875	77.1429	109.434	100		62	173.529	68.75	82.2222	114.118	67.7419	75	67.5676	85.1852	68.75	54.1667	76.1905	86.6667	78.3784	62.7907
91	90.9091	105.172	82.6923	101.961	51.6667	53.4483	119.231	85.7143	75.4098	89.4737	76.5625	48.5714	71.6981	100		91	114.706	47.9167	113.333	103.529	67.7419	55.7692	64.8649	96.2963	129.167	58.3333	71.4286	100	70.2703	32.5581
119	110.909	112.069	115.385	109.804	123.333	110.345	119.231	119.643	101.639	110.526	137.5	85.7143	118.868	157.5		119	141.176	72.9167	135.556	104.706	77.4194	115.385	56.7568	88.8889	102.083	39.5833	47.619	82.2222	56.7568	53.4884
147	120	110.345	98.0769	100	103.333	70.6897	100	103.571	93.4426	94.7368	78.125	75.7143	88.6792	85		147	150	60.4167	142.222	90.5882	148.387	117.308	67.5676	118.519	116.667	47.9167	59.5238	62.2222	78.3784	72.093
181	92.7273	89.6552	86.5385	100	71.6667	77.5862	98.0769	83.9286	88.5246	82.4561	90.625	77.1429	92.4528	100		181	91.1765	54.1667	73.3333	50.5882	56.4516	63.4615	43.2432	59.2593	56.25	27.0833	50	44.4444	45.9459	32.5581
217	110.909	106.897	109.615	72.549	90	79.3103	128.846	107.143	106.557	114.035	84.375	87.1429	84.9057	102.5		245	105.882	79.1667	182.222	134.118	109.677	125	90.5405	181.481	127.083	97.9167	102.381	86.6667	148.649	81.3953
245	125.455	87.931	173.077	135.294	136.667	117.241	138.462	130.357	109.836	107.018	137.5	102.857	160.377	182.5
Figure S1 (Blood urea nitrogen)																Figure S1 (Potassium)
	Relative Units (% of baseline)																Relative Units (% of baseline)
	Rapamycin							Control									Rapamycin							Control
Time post-rapamycin (days)	C1=30230	C2=30377	C3=31186	C4=32406	C5=31782	C6=34098	C7=32388	D1=32393	D2=32140	D3=32566	D4=32804	D5=31188	D6=34117	D7=34118		Time post-rapamycin (days)	C1=30230	C2=30377	C3=31186	C4=32406	C5=31782	C6=34098	C7=32388	D1=32393	D2=32140	D3=32566	D4=32804	D5=31188	D6=34117	D7=34118
0	100	100	100	100	100	100	100	100	100	100	100	100	100	100		0	100	100	100	100	100	100	100	100	100	100	100	100	100	100
29	83.2	77.7143	67.2222	93.1677	82.1138	87.931	84.6154	101.183	116.667	95.3216	113.768	82.069	81.7073	97.7612		29	90.4762	79.5918	95.2381	93.0233	90	73.4694	97.561	105	97.8261	95.122	102.632	107.317	94.8718	87.5
62	101.6	98.8571	86.1111	78.2609	95.122	83.3333	95.3846	80.4734	99.2754	95.9064	101.449	100.69	101.22	132.09		62	83.3333	75.5102	102.381	90.6977	97.5	73.4694	102.439	102.5	91.3043	100	97.3684	112.195	102.564	105
91	108	93.1429	93.8889	76.3975	113.821	78.7356	84.6154	101.775	120.29	111.696	106.522	105.517	110.976	124.627		91	90.4762	81.6327	102.381	86.0465	97.5	83.6735	97.561	110	102.174	92.6829	105.263	126.829	112.821	97.5
119	94.4	84.5714	74.4444	69.5652	88.6179	75.8621	96.1538	92.8994	104.348	97.076	82.6087	96.5517	90.2439	94.0299		119	90.4762	81.6327	92.8571	106.977	90	79.5918	97.561	95	93.4783	90.2439	107.895	104.878	102.564	87.5
147	96	76.5714	75.5556	73.2919	104.065	83.3333	93.8462	87.574	105.072	109.942	104.348	110.345	85.9756	109.701		147	95.2381	85.7143	97.619	102.326	87.5	75.5102	102.439	97.5	89.1304	95.122	105.263	97.561	115.385	90
181	102.4	76	86.6667	73.2919	91.8699	83.908	97.6923	79.2899	115.217	102.924	111.594	106.897	73.7805	159.701		181	85.7143	73.4694	95.2381	86.0465	87.5	67.3469	92.6829	97.5	86.9565	87.8049	97.3684	92.6829	102.564	90
217	81.6	71.4286	78.3333	68.323	82.9268	86.7816	80	106.509	103.623	106.433	94.9275	100.69	89.0244	108.955		217	85.7143	85.7143	90.4762	97.6744	95	71.4286	90.2439	95	89.1304	102.439	105.263	97.561	97.4359	100
245	122.4	86.8571	68.3333	60.8696	86.1789	101.149	83.0769	86.3905	112.319	104.094	102.899	95.8621	87.1951	119.403		245	88.0952	73.4694	85.7143	81.3953	85	67.3469	95.122	92.5	110.87	87.8049	100	107.317	94.8718	85

[truncated: 8 more sheets: Figure S2-Metabolic Markers, Figure S3-miRNA, Figure S4-CD4 in Tissues, Figure S5-More CD4M Markers, Figure S6-B and NK cells, Figure S7-LCV and RRV, Figure S8-More ART Release, Figure S9-SIV+ T cells post-ART]
