# Supplementary material for: Rapamycin limits CD4+ T cell proliferation in simian immunodeficiency virus–infected rhesus macaques on antiretroviral therapy
Source: J Clin Invest. 2022 May 16;132(10):e156063. doi: 10.1172/JCI156063 (PMC9106346; doi:10.1172/JCI156063)
Supplement: Supplemental data set 1 [file jci-132-156063-s077.zip › Supplementary Code and Data/data/2021-08-17/fig8c.xlsx]

## Sheet: Inflammatory Cytokines
Figure S11 (More ART Release)
LPS
	Change from baseline (% of total)
	Rapamycin							Control
Time post-treatment (days)	C1=30230	C2=30377	C3=31186	C4=32406	C5=31782	C6=34098	C7=32388	D1=32393	D2=32140	D3=32566	D4=32804	D5=31188	D6=34117	D7=34118
0	12.35	20.74	12.35	12.35	12.35	38.23	12.35	12.35	13.73	14.92	22.15	254.33	12.35	12.35
77	23.52	28.44	17.15	18.36	23.64	29.79	19.17	21.41	24.98	15.93	26.31	228.14	12.35	15.06
161	15.53	18.66	18.9	18.72	19.94	28.21		57.51	57.26	44.89	68.49	624.57	24.77	37.21
181.5	30.25	26.73	21.29	12.35	15.23	43.07	27.09	24.46	31.98	14.31	15.26	111.64	12.35
238	21.37	22.66	16.18	30.49	18.3	24.75	23.9	24.93	38.22	18.26	33.92	196.05	13.85	13.79
287	33.2	32.88	44.46	23.24	45.59	52.02	34.22	20.55	58.42	20.97	38.85	231.74	19.16	23.58
D-Dimer
	Change from baseline (% of total)
	Rapamycin							Control
Time post-treatment (days)	C1=30230	C2=30377	C3=31186	C4=32406	C5=31782	C6=34098	C7=32388	D1=32393	D2=32140	D3=32566	D4=32804	D5=31188	D6=34117	D7=34118
0	573620	569000	619590	396420	296250	750000	876000	609000	780000	784000	833520	645000	760000	847000
77	1371000	1107000	1907000	1338000	1056000	1629000	1435000	813000	1080000	774000	701000	674000	821000	830000
161	1530000	1367000	1403000	1170000	936000	1353000		747000	799000	645000	708000	918000	685000	647000
181.5	1463000	840000	1329000	1297000	1248000	1598000	862000	921000	887000	429000	792000	936000	649000
238	1245000	849000	1293000	1002000	1096000	1439000	1156000	758000	999000	609000	649000	769000	347000	501000
287	1271000	721000	1167000	1147000	1015000	1438000	1093000	535000	944000	631000	520000	676000	360000	593000
CRP
	Change from baseline (% of total)
	Rapamycin							Control
Time post-treatment (days)	C1=30230	C2=30377	C3=31186	C4=32406	C5=31782	C6=34098	C7=32388	D1=32393	D2=32140	D3=32566	D4=32804	D5=31188	D6=34117	D7=34118
0	776.8	163.6	345.6	442.2	102.6	655.5	302.5	542.1	189.5	599.1	532.6	1035.5	835.5	1042.4
77	1332.2	1278.1	1455	1494.5	609.2	1505.3	986.4	381.6	348.6	828.4	642.5	1283.4	1098.8	993.4
161	1336.3	1084.5	1268.4	1328.1	1135.6	1427		860.6	505	1035.9	1009.8	1318.9	1278.1	1083.8
181.5	721.6	503.6	816.4	834.1	351.7	798	769.1	618.4	559.9	576.7	483.9	771.7	799.6
238	718.2	902.7	784.8	789.6	444.7	752.6	615.4	623.1	455.5	590.4	538.7	689	505.5	656.8
287	607.2	574.7	770.4	619.2	555.8	566	581.4	404.2	470.3	637.9	572.1	655.6	618.9	557
Soluble CD14
	Change from baseline (% of total)
	Rapamycin							Control
Time post-treatment (days)	C1=30230	C2=30377	C3=31186	C4=32406	C5=31782	C6=34098	C7=32388	D1=32393	D2=32140	D3=32566	D4=32804	D5=31188	D6=34117	D7=34118
0	452987	928697	598114	495722	298214	864757	612010	836617	831723	749413	925972	796946	886680	762088
77	1008981	1155739	1384746	1212942	877111	1101428	746904	766903	981332	746096	1139775	887025	1058413	844826
161	1000636	1233927	1330141	1303576	971018	1156602		761680	892574	833043	1119355	886964	1021321	814343
181.5	945804	998877	1304993	1013000	821223	1064351	713780	872157	877362	709737	958409	1121345	1000694
238	1020418	1236705	1482327	1194222	960012	913328	759561	1013640	1024183	838966	1049421	746568	994794	779928
287	1260007	1127693	1284352	990538	843324	1172621	736118	910283	1030073	897548	1072229	797835	852576	823297

## Sheet: Figure 1 - Study Design
Figure 1a (EXPERIMENTAL TIMELINE)
No stats
Figure 1b (ACUTE INFECTION, SIV PVL
	RNA copies/ml
	Rapamycin							Control
Time post-SIV (days)	C1=30230	C2=30377	C3=31186	C4=32406	C5=31782	C6=34098	C7=32388	D1=32393	D2=32140	D3=32566	D4=32804	D5=31188	D6=34117	D7=34118
0	15	15	15	15	15	15	15	15	15	15	15	15	15	15
5	1000	270	2500	3400	340	3600	1700	65	3600	1200	1400	940	830	4200
7	29000	10000	65000	280000	18000	250000	38000	8600	110000	24000	46000	22000	24000	56000
9	630000	170000	1100000	5200000	200000	7700000	520000	130000	2400000	620000	690000	420000	370000	2400000
11	14000000	2600000	7600000	63000000	2000000	74000000	6100000	1600000	30000000	10000000	6300000	5100000	3200000	7100000
12	53000000	7000000	14000000	110000000	5900000	120000000	26000000	8300000	65000000	30000000	26000000	16000000	12000000	82000000
14	63000000	11000000	5900000	76000000	4400000	25000000	41000000	8900000	63000000	44000000	13000000	28000000	20000000	110000000
15	22000000	2600000	2100000	32000000				3500000		9300000		8300000
16					790000	3700000	5900000		11000000		750000		7700000	13000000
19	310000	27000	59000	920000	100000	550000	190000	120000	970000	73000	58000	130000	400000	710000
21	67000	10000	13000	230000	26000	240000	58000	19000	270000	17000	12000	25000	57000	150000
23	18000	2800	4300	100000	5800		12000	3100	68000	3600	3300	5800		40000
28	2600	170	790	22000	900	11000	2900	650	11000	680	760	17000	13000	1200
35
42	300	15	65	3000	180	1100	520	25	1000	220	180	25	1200	2800
49
56	25	15	25	1600	15	510	460	25	380	65	140	40	940	1400
63
70	40	15	15	5200	65	65	25	15	200	15	40	15	380	780
77	15	15	15	7500	15	65	25	15	65	15	15	440	450	25
84	15	15	15	7800	25	140	15	15	40	15	15	15	380	850
91	25	15	15	1300	15	25	40	15	110	15	40	15	210	390
98	25	15	40	340	15	120	40	15	25	15	25	15	300	500
105	25	15	15	120	15	40	25	15	25	15	65	15	65	280
112	15	15	15	40	15	65	25	15	190	15	25	15	260	65
119	15	15	15	40	15	25	25	15	40	15	15	15	130	25
126	15	15	15	65	15	40	25	15	40	15	15	15	65	1800
133	30	15	15	30	15	20	20	15	30	15	15	15	190	630
140	20	15	15	30	15	34	60	15	150	15	15	15	26	80
147	15	15	15	300	15	1500	19	15	15	100	500	15	510	370
161	540	120	220	30	90	15	20	15	290	20	15	60	230	240
175	15	15	15	16	15	15	15	15	20	15	15	15	30	15
189	15	15	15	20	15	15	15	15	100	15	15	15	80	50
203	15	15	15	20	15	16	15	15	100	15	15	15	110	50
210.5	15	15	15	20	15	15	15	15	10	15	15	15	70	16
211
217	15	15	15	15	15	15	15	15	15	15	16	15	130	20
224
224.5	15	15	15	15	15	15	15	15	30	15	15	15	90	60
231	15	15	15	30	15	15	15	15	20	15	15	15	90	50
Figure 1C (Cell-associated SIV)
			Log Copies/10e6 cell equivalent
			Rapamycin							Control
Time post-ART treatment (days)	Tissue	RNA or DNA	C1=30230	C2=30377	C3=31186	C4=32406	C5=31782	C6=34098	C7=32388	D1=32393	D2=32140	D3=32566	D4=32804	D5=31188	D6=34117	D7=34118
3	PMBC	RNA	6.34242	5.65128	5.75205	6.65031	5.62014	5.80753	6.03743	6.27875	6.11394	6.17319	5.89708	6.23805	6.21748	6.22272
3	LN	RNA	6.76343	5.68574	6.01284	6.80753	5.7332	7.0607	6.14922	5.92942	6.56467	6.08279	5.64836	6.32222	6.29885	6.4624
3	PMBC	DNA	3.36549	2.93952	3.02531	3.13033	2.8651	2.54158	2.93044	2.48714	3.00432	3.17026	2.74036	3.13033	3.11059	3.02938
3	LN	DNA	3.78032	3.20412	2.72673	3.63949	3.47276	3.68931	3.64836	3.06819	3.77159	3.74507	3.63649	3.56229	3.5172	3.76268
210	PMBC	RNA	1.02938	0.541579	1.04922	2.52375	1.81225	2.02119	2.63849	0.737193	1.99034	1.77887	1.8704	0.872739	2.42651	2.55145
210	LN	RNA	2.07918	1.38382	2.26007	1.83885	0.997823	1.50379	2.32015	0.537819	1.7364	1.32222	1.4843	1.27875	2.25285	2.98182
210	PMBC	DNA	1.89597	1.62941	1.80889	1.97035	1.90146	2.0569	2.10037	1.47712	1.94151	2.02938	1.94645	1.74819	1.89042	2.17609
210	LN	DNA	1.68305	1.42813	1.60959	2.19313	2.35983	2.3784	2.21748	1.47712	2.19866	2.00432	2.02531	1.90902	1.70501	2.51587
Figure 1D (Rapamycin levels in blood)
	Rapamycin (ng/mL blood)
	Rapamycin							Control
Time post-rapamycin (days)	C1=30230	C2=30377	C3=31186	C4=32406	C5=31782	C6=34098	C7=32388	D1=32393	D2=32140	D3=32566	D4=32804	D5=31188	D6=34117	D7=34118
0	0	0	0	0	0	0	0	0	0	0	0	0	0	0
14	6.4	7.3	9.6	9.5	7.9	8.3	7.6	0	0	0	0	0	0	0
28	11.8	9.2	12.8	12.1	8.8	9.7	9.7	0	0	0	0	0	0	0
77	10.8	11.4	15.8	12.2	12.2	13.1	11.7	0	0	0	0	0	0	0
98	9	11.9	13.3	9.6	12.5	11.9	8.9	0	0	0	0	0	0	0
147	11.4	10.3	15.1	11.6	10.1	10.9	10.6	0	0	0	0	0	0	0
217	14.1	11.2	16.7	12.7	11.3	13	14.7	0	0	0	0	0	0	0
252	11.9	10.9	12.8	11.1	13.5	13	11.4	0	0	0	0	0	0	0
287	12.5	12.4	17	12.7	17.4		15.4	0	0	0	0	0	0	0
Figure 1E (Cholesterol levels in plasma)
	Cholesterol (% of baseline)
	Rapamycin							Control
Time post-rapamycin (days)	C1=30230	C2=30377	C3=31186	C4=32406	C5=31782	C6=34098	C7=32388	D1=32393	D2=32140	D3=32566	D4=32804	D5=31188	D6=34117	D7=34118
0	100	100	100	100	100	100	100	100	100	100	100	100	100	100
29	119.63	106.03	122.34	124.81	117.92	110.83	120.55	96.88	110.49	98.26	100	97.56	99.12	103.64
62	109.35	100.86	107.45	104.65	122.64	106.37	112.33	100.78	97.2	95.65	91.67	80.49	94.74	106.36
91	104.67	90.52	104.26	106.2	130.19	102.55	115.75	99.22	91.61	92.17	93.18	71.95	94.74	105.45
119	117.76	100.86	109.57	113.18	127.36	114.65	119.86	112.5	100.7	96.52	88.64	82.93	114.91	100
147	123.36	108.62	131.91	124.81	127.36	110.19	110.96	110.94	95.8	92.17	93.18	90.24	93.86	104.55
181	123.36	95.69	131.91	105.43	124.53	114.65	113.01	101.56	89.51	89.57	99.24	84.15	92.11	113.64
245	157.01	109.48	126.6	109.3	110.38	115.29	117.12	99.22	95.8	100	92.42	93.9	90.35	92.73
287	157.94	115.52	137.23	111.63	131.13	98.09	114.38	109.38	86.71	95.65	93.94	101.22	100.88	105.45
313		114.66	151.06	125.58	148.11	127.39	119.18	114.84	89.51	100.87	96.97	90.24	100.88	103.64
Figure 1F (Glut1+ T cells in lymph node
	% of CD3+ T cells that are Glut+
	Rapamycin							Control
Time post-rapamycin (days)	C1=30230	C2=30377	C3=31186	C4=32406	C5=31782	C6=34098	C7=32388	D1=32393	D2=32140	D3=32566	D4=32804	D5=31188	D6=34117	D7=34118
-21	25.39	13.18	13.37	21.48	17.56	11.06	7.46	9.84	19.79	19.46	8.45	14.77	10.33	11.5
49	6.12	7.79	2.27	5.08	2.57	9.49	2.52	3.89	17.6	19.32	9.06	6	14.56	13.67
91	4.73	7.98	5.65	4.32	7.54	2.91	4.27	3.25	12.03	16.28	9.22	8.15	16.36	10.97

## Sheet: Figure 2-miRNA
Figure 2a (miRNA microarray data)
Heat map (stats by R. Skalsky et al)
Figure 2b (qPCR confirmation)
		Relative expression
		Rapamycin							Control
miRNA	Time post-rapamycin treatment (days)	C1=30230	C2=30377	C3=31186	C4=32406	C5=31782	C6=34098	C7=32388	D1=32393	D2=32140	D3=32566	D4=32804	D5=31188	D6=34117	D7=34118
miR-155	-14	0.125395	2.30639	3.99583	0.793431	1.56466	0.647689		0.701127	0.90219	0.893037	0.465998	3.59933	0.909386	1.1606
	42	4.54041	4.69163	4.99976	2.00093	3.48351	3.99745		0.481814	2.97255	3.95391	0.894853	2.01707	2.19058	1.1079
miR-21	-14	0.218917	1.06367	1.38384	0.939613	1.23445	0.458389		0.628352	0.820724	1.1108	0.624136	2.50834	1.14577	0.973198
	42	6.84624	5.4333	4.85846	4.80942	4.21746	6.28843		0.595147	2.90581	4.12803	1.23215	1.67359	2.13205	1.18547
miR-26a-5p	-14	0.0932004	1.32846	1.79672	0.872706	1.16167	0.423002		0.542622	0.922384	1.23968	0.873583	1.91197	0.89424	1.07905
	42	5.93303	4.47794	3.26186	3.99913	3.37003	4.79738		0.485011	2.94251	4.36974	1.20571	1.33018	1.65546	0.921519
miR-103-5p	-14	0.116826	1.21562	1.54999	0.722048	1.04611	0.473477		0.571303	1.05146	0.985547	0.689456	2.61233	0.974819	0.962067
	42	4.81804	3.61308	3.61304	4.02719	3.27985	6.31597		0.593865	3.54732	4.06576	1.00307	1.80289	1.7559	0.776688
miR-23a-3p	-14	0.11135	0.747514	0.757164	0.98721	0.9106	0.30617		0.552931	0.597393	1.54104	1.14344	1.97069	1.47537	0.590912
	42	1.79814	1.29771	2.79907	2.85745	1.76319	3.40097		0.237592	1.9887	3.14959	0.957493	1.40683	2.76111	0.811874
miR-28	-14	0.0429217	1.63451	2.06416	0.397094	1.32507	0.501669		0.514066	1.3004	0.99015	0.675046	2.96087	0.807047	0.936599
	42	1.39286	1.85727	1.33251	0.453087	1.64524	1.45473		0.197996	1.77725	2.28554	0.537979	1.06186	1.11229	0.546425

## Sheet: Figure 3 - Gene Expression
	TBD

## Sheet: Figure 4-CD4 T Homeostasis
Figure 4
CD4 Naïve T cell Proliferation																CD4 Naïve T cell Counts
	Ki67+ Change from baseline (% of total)																Counts (% of baseline)
	Rapamycin							Control									Rapamycin							Control
Time post-rapamycin (days)	C1=30230	C2=30377	C3=31186	C4=32406	C5=31782	C6=34098	C7=32388	D1=32393	D2=32140	D3=32566	D4=32804	D5=31188	D6=34117	D7=34118		Time post-rapamycin (days)	C1=30230	C2=30377	C3=31186	C4=32406	C5=31782	C6=34098	C7=32388	D1=32393	D2=32140	D3=32566	D4=32804	D5=31188	D6=34117	D7=34118
0	0	0	0	0	0	0	0	0	0	0	0	0	0	0		0	100	100	100	100	100	100	100	100	100	100	100	100	100	100
2	0.34	1.01	2.13	2.04	-0.35	0.56	-1.37	0.66	0.12	-0.47	-0.03	1.97	1.01	0.2		2	125.28	100.66	219.71	304.73	112.95	281.88	104.07	134	131.4	52.5	115	214.2	140.9	226.1
7	-0.48	-2.73	-1.52	-0.89	-0.42	-1.55	-1.15	-0.38	0.25	-0.41	-2.31	-0.99	-0.37	0.04		7	66.06	35.08	60.15	86.25	131.87	136.25	111.18	88.2	142.5	42.7	69.4	76.6	128.8	136.2
14	-1.3	-2.24	-1.96	0.1	-0.22	-2.54	-2.29	-0.23	-0.87	-0.58	-2.09	-0.81	-0.81	-0.28		14	25.55	35.24	36.23	116.96	105.33	71.75	63.56	68.4	84.2	43.5	88.5	67.7	42.6	130.7
21	0.1	-0.44	-1.35	-0.64	0.53	-1.7	0.04	0.62	0.5	0.45	1.67	1.06	0.79	-0.16		21	94.17	103.36	55.99	51.62	211.29	117.83	173.7	81.3	147.1	87	159.9	188	133.8	54
28	-1.36	-1.04	-0.04	-1.08	-0.34	-3.28	-1.75	-0.69	-1.1	0.43	-1.26	-0.28	-1.06	-0.53		28	35.03	127.14	105.16	28.37	149.09	47.21	95.08	52.4	82.4	168.3	100.9	97.7	63.7	116.9
35	-1.21	-2.11	-1.31	-1.58	-1.47	-2.42	-3.13	-0.94	-1.14	-0.52	-1.93	-0.64	-0.74	0.11		35	40.46	77.36	71.49	23.36	46.2	70.88	33.7	39.1	78.3	82.3	78.2	81	70	183.4
42	0.55	-0.13	0.13	-0.43	0.55	3.97	0.68	-0.15	0.24	0.3	-0.69	-0.43	-0.29	-0.1		42	119.4	106.68	91.84	42.67	99.87	135.2	50.28	73.5	114.5	114.9	93.7	83.4	63.5	115.1
56	-0.81	-2.4	-1.37	-1.05	-1.27	-1.91	-1.45	-0.38	0.6	0.01	-2.22	2.21	-0.58	0		56	45.42	78.07	43.79	44.09	86.92	87.6	76.92	77.2	136.4	121.6	64.3	174.4	64.5	125.4
70	-0.62	-2.61	-1.69	-1.28	-0.61	-2.02	-2.3	-0.24	-0.03	0.26	-1.26	-0.5	-1.16	-0.12		70	36.58	54.58	49.86	48.65	40.1	85.35	29.33	84.4	91	72.8	89.9	82.4	49.3	142.4
77	-1.42	-0.65	-1.78	-0.72	-0.3	-2.62	-2.22	0.44	0.87	0.12	-1.56	0	-0.91	0.37		77	10.58	92.49	30.47	57.51	108.06	40.15	72.9	89.2	150.2	62.2	85.6	76.1	64.5	143.5
84	-1.12	-0.95	-2.16	-1.29	-0.34	-2.5	-0.92	0.01	0.64	0.37	-1.19	-0.2	2.6	0.01		84	32.85	116.38	27.27	44.8	75.69	113.09	70.34	93.5	160.4	138	102.3	78.6	359.9	174.8
98	0.51	-2.42	-1.24	-0.73	-0.91	-0.73	-1.62	0.27	0.01	-0.09	-2.03	0.1	-0.12	-0.15		98	116.24	47.98	56.67	84.21	105.14	159.29	103.36	84.5	109.8	126.8	65.9	90.3	108.1	133.1
119	-1.24	-2.94	-1.25	-0.97	-0.91	-1.49	-2.09	-0.91	-0.97	0.06	-1.5	0	-0.87	-0.41		119	26.31	37.25	56.39	55.13	77.99	110.86	66.67	29.9	66.4	74.5	83.2	79.4	60.4	85.4
133	-0.45	-2.01	-1.93	-0.95	-0.55	-0.85	-2.65	-0.4	-0.49	-0.61	-1.78	-0.87	-0.46	-0.39		133	68.18	75.27	41.05	65.25	93.65	139.97	46.24	49.8	104.5	95.7	84.1	66.1	77	117.7
147	-1.12	-2.94	-0.06	-1.26	-1.03	-2.11	-3.2	-0.48	-0.82	-0.35	-0.97	-0.46	-1.21	0.28		147	31.18	49.27	98.95	47.07	116.86	95.01	25.76	54.2	87	101.7	104.9	64.7	42.6	180.4
161	0.16	-1.75	-0.35	-0.05	0.36	0.1	-0.26	0.27	1.24	0.29	-1.68	0.81	-0.17	1.27		161	98.04	61.99	79.28	119.86	182.36	150.48	133.4	57.7	165.2	114.3	60.5	98.1	95.9	162.1
167	-1.53	-2.94	-2.53	-1.46	-0.58	-1.33	-2.36	-0.74	-1.27	-0.54	-0.31	-0.4	-0.58	0.15		167	20.28	27.57	19.21	30.55	63.98	114.23	23	29.5	37.2	55.5	77.7	58.1	41.9	121.7
181	-1.33	-1.58	-1.92	-0.41	-0.78	-2.06	-1.51	-0.17	0.58	-0.77	-2.31	-0.78	-0.76	0.27		181	32.63	77.17	33.41	78.91	70.07	63.5	34.78	46.8	110.6	26.7	36.7	46	40.5	101.4
196	-1.25	-2.83	-2.37	-1.08	-1.01	-3.21	-2.6	1.08	-1.21	-0.37	-2.21	-0.44	-1.12	-0.11		196	27.17	32.85	22.41	41.96	49.92	40.58	33.59	105.3	52.2	48	54.3	72.4	50.4	75.1
217	-1.3	-2.2	-2.24	-0.65	-0.17	-2.58	-3.18	-0.43	-1.53	0.07	-2.26	-0.37	-1.22	-0.45		217	16.75	40.37	22.47	66.63	99.32	75.09	32.3	51.8	43	91.2	61.1	89.3	44	62.8
230	-0.93	-2.28	-1.91	-1.59	0.82	-2.47	-1.89	-1.37	-1.34	-0.41	-0.62	-0.06	-1.03	0.79		230	44.6	46	40.52	20.44	193.59	60.31	38.92	17	46.8	65.8	60.8	82.1	36.5	167.6
238	-0.46	-2.19	-1.3	-0.57	0.14	-1.65	-2.3	-0.56	-1.28	-0.13	-1.88	-0.36	-0.73	0.88		238	92.52	50.9	60.37	91.95	144.8	96.49	53.71	47.3	54.5	86.5	78.9	99.8	57.4	179.2
245	-0.32	-1.04	-1.63	1.76	0.85	-0.34	0.41	0.42	-0.75	-0.28	-2.95	-0.67	-0.23	-0.08		245	72.79	42.67	60.39	263.1	178.99	182.43	130.55	83.4	86.6	96.5	39.9	98	122.7	104.2
CD4 Memory T cell Proliferation																CD4 Memory T cell Counts
	Ki67+ Change from baseline (% of total)																Counts (% of baseline)
	Rapamycin							Control									Rapamycin							Control
Time post-rapamycin (days)	C1=30230	C2=30377	C3=31186	C4=32406	C5=31782	C6=34098	C7=32388	D1=32393	D2=32140	D3=32566	D4=32804	D5=31188	D6=34117	D7=34118		Time post-rapamycin (days)	C1=30230	C2=30377	C3=31186	C4=32406	C5=31782	C6=34098	C7=32388	D1=32393	D2=32140	D3=32566	D4=32804	D5=31188	D6=34117	D7=34118
0	0	0	0	0	0	0	0	0	0	0	0	0	0	0		0	100	100	100	100	100	100	100	100	100	100	100	100	100	100
2	-2.07	-5.23	-3.4	-5.9	-2.23	0.53	1.83	-0.73	-2	2.53	0.5	0.67	-3.27	-4.23		2	107.67	62.93	104.42	108.09	109.09	138.93	98.57	88	89.2	64.5	92.6	127.3	79.9	139.7
7	-4.47	-9.93	-11.89	-16.41	-8.35	-7.77	-5.97	-3.83	3.8	-2.47	-6.8	-2.63	0.73	-0.53		7	79.49	120.32	96.92	121.04	146.6	116.92	103.46	123.9	119.4	50.7	106.8	146.4	132.5	94.3
14	-10.77	-10.73	-8.03	-13.77	-8.12	-8.07	-1.87	-3.13	3.6	2.43	-10.8	-4.93	0.33	-3.43		14	57.49	65.91	73.65	75.94	83.71	93.34	89.26	81.8	127.6	57.4	125.1	121.5	67.4	136.3
21	-11.84	-7.53	-11.52	-9.7	-4.23	-7.17	3.03	-2.23	0	6.53	-3.6	-1.63	-2.27	0.47		21	80.75	85.94	70.53	49.72	114.22	101.21	90.25	71.7	84.3	51.8	82.3	161.2	89.9	57.1
28	-11.47	-8.13	-7.24	-11.3	-4.63	-7.37	-5.47	-1.33	0.8	-1.97	-6.2	-1.23	-4.97	-4.93		28	77.31	154.53	72.37	48.48	148.15	110.56	114.26	124.1	160.9	129	104.3	136.4	129.5	163.4
35	-13.83	-10.73	-9.71	-16.93	-10.53	-7.17	-5.87	-3.43	-3	-0.77	-2.9	-4.33	1.23	3.37		35	73.97	129.33	65.63	67.22	129.12	85.12	89.21	110.1	138.9	98.6	110.2	140.6	103.3	132
42	-10.47	-7.73	-5.1	-11.2	-4.63	-8.17	-4.37	6.67	-2.7	3.43	4.8	-4.53	3.03	3.27		42	69.91	74.12	54.23	34.48	63.85	39.13	23.99	112.2	118.7	96.5	100.1	122.9	81.4	112.6
56	-3.27	-6.23	-4.6	-11	-4.03	-9.27	-6.97	-0.23	-6	1.63	-9.5	5.67	-8.87	3.37		56	47.79	159.14	48.45	68.82	171.19	84.28	76.95	126.4	109.7	102.6	106.7	107.9	87.8	91.5
70	-6.27	-10.73	-5.59	-9.7	-5.83	-3.77	-3.57	-4.23	-1.7	5.43	-14.4	4.67	-9.37	-2.13		70	36.26	151.99	65.43	96.25	46.34	89.46	51.12	115.3	98.1	58.7	99.8	136.1	112.1	117.1
77	-14.23	-10.63	-4.5	-8	-5.43	-2.77	-8.95	-7.03	3.2	5.43	-2	-0.83	1.03	2.57		77	27.59	104.77	46.6	66	105.49	59.93	118.27	104.7	118.4	52.1	122.5	97.9	112.3	94
84	-9.57	-10.73	-3.2	-12.5	-4.43	-5.57	-6.57	-11.23	-0.8	-1.27	-14	-3.63	-0.47	-1.73		84	57.26	111.43	57.63	96.7	66.21	159.25	68.96	114.1	122	119.7	118.2	115.7	140.5	150.8
98	-6.77	-11.93	-5.3	-9.3	-2.53	-2.47	-8.7	1.37	-1.2	2.83	-1.5	2.57	1.33	0.57		98	56.7	85.54	51.71	93.59	137.47	91.22	108.74	92.6	101.9	109.6	101	108.9	117.3	116.8
119	-4.67	-7.83	-4.9	-9.5	-3.73	-6.07	-9.17	-0.83	4.7	0.43	-3.2	-0.93	-2.47	0.57		119	59.32	130.1	59.84	82.26	103.71	88.58	97.15	98.7	118.7	64.4	106.3	104.9	105.1	114.1
133	-9.27	-11.33	-6.1	-7.8	-2.73	-4.87	-4.77	-1.53	-6	3.63	-6.7	-8.13	-4.27	-2.53		133	72.19	141.72	79.04	93.29	118.4	95.52	105.61	90.5	145.6	138	129.5	131.6	100.9	160.5
147	-8.47	-9.83	-3.9	-11.2	-9.57	-6.07	-7.47	4.57	4.2	-0.07	-10.5	-3.93	-1.87	5.77		147	60.49	208.3	74.49	99.79	174.53	102.37	102.99	110.2	124.7	128.9	119.4	98.1	103.8	145.4
161	-8.57	-11.33	-4.6	-9.7	-5.43	-4.17	-7.89	-6.23	-0.3	-3.27	-17.37	-3.23	-5.17	-4.53		161	60.5	75.13	54.78	84.47	108.27	70.11	83.54	71.1	87.7	88.5	73.6	82.1	91.3	86.7
167	-12.35	-13.52	-8.7	-14.87	-7.97	-9.27	-1.87	1.97	-5.9	-0.47	-4.2	1.97	3.33	6.07		167	56.06	125.19	68.42	86.24	70.47	101.4	47.02	77.2	85.2	70.1	71.5	81.9	52.9	103.5
181	-8.07	-14.21	-1	-13.97	-1.13	-3.87	-9.15	-6.83	-0.9	-1.07	-7.1	-2.73	-2.27	1.87		181	77.77	124.83	63.72	74.8	98.33	75.2	41.72	79.4	92.1	40.2	67.6	77.3	63.8	91.5
196	-8.97	-9.93	-4.2	-8.8	-4.73	-4.37	-0.97	3.27	2.8	2.23	-2.6	2.37	3.53	3.77		196	48.5	93.55	61.45	70.13	79.98	83.84	68.2	85.2	108.5	57.4	74.3	94.3	94.2	80.7
217	-7.57	-8.63	-5.52	-14.18	-6.93	-0.77	-6.57	-2.53	3.2	-0.47	-8.4	-2.03	-1.07	-2.33		217	43.73	81.15	58.36	78.49	89.86	104.47	114.67	89.9	104.6	88.9	103	122.7	109.3	108.3
230	-12.12	-11.53	-6.57	-13.97	-5.03	7.53	-3.87	-5.83	1.7	-0.67	-9.3	0.97	1.73	7.07		230	65.54	91.54	68.34	68.06	117.64	79.68	52.1	102.9	88.8	72.7	60.5	90.4	80.3	91.1
238	-6.57	-8.73	-5.48	-8.7	-4.43	-0.77	-4.47	5.37	7.9	2.53	-5.2	3.37	6.53	2.57		238	92.86	114.5	63.26	84.41	98.61	88.25	84.34	89.1	114.7	89.3	113.2	123.9	77.3	101.7
245	-11.07	-11.33	-2.6	-10.9	-8.26	-6.67	-7.67	-6.63	-0.7	0.53	3.4	-2.73	1.73	-1.53		245	54.65	40.22	81.75	65.18	88.69	104.57	70.88	86	123.4	102.1	93	148.7	142.8	116.2
CD4 Central Memory T cell Proliferation																CD4 Central Memory T cell Counts
	Ki67+ Change from baseline (% of total)																Counts (% of baseline)
	Rapamycin							Control									Rapamycin							Control
Time post-rapamycin (days)	C1=30230	C2=30377	C3=31186	C4=32406	C5=31782	C6=34098	C7=32388	D1=32393	D2=32140	D3=32566	D4=32804	D5=31188	D6=34117	D7=34118		Time post-rapamycin (days)	C1=30230	C2=30377	C3=31186	C4=32406	C5=31782	C6=34098	C7=32388	D1=32393	D2=32140	D3=32566	D4=32804	D5=31188	D6=34117	D7=34118
0	0	0	0	0	0	0	0	0	0	0	0	0	0	0		0	100	100	100	100	100	100	100	100	100	100	100	100	100	100
2	-0.43	4.63	-5.01	3.43	4.39	-1.37	-3.13	4.42	4.97	4.43	4.6	5.29	5.31	2.4		2	95.86	41.74	99.99	82.54	92.57	108.43	83.4	69.9	75.1	61.6	77.9	89.4	63.2	103.3
7	-3.93	-2.67	-7.24	-7.96	-0.13	-8.97	-6.95	4.32	8.47	1.73	-2.9	4.19	8.01	6.8		7	84.81	121.33	119.7	104.57	142.78	110.93	107.11	111.2	108.2	50.6	94.4	123.2	111.9	79.3
14	-1.83	-3.9	-3.12	-4.57	-2.67	-1.97	1.37	4.82	8.67	6.73	1.6	2.49	5.51	4.8		14	59.26	67.95	80.77	67.14	83.23	88.46	83.08	68.9	120	60.7	111.6	91.2	59.9	109.1
21	-6.34	-2.17	-5.98	-1.87	1.99	-6.77	-2.03	0.92	-0.23	5.73	1.8	4.59	2.31	5.8		21	80.98	87.8	82.11	52.76	101.38	96.4	88.23	60.9	75.8	63.4	74.8	111.3	81.4	54.6
28	-5.99	-2.97	-7.97	-2.67	0.35	-9.71	-5.72	4.42	6.47	1.13	-0.7	0.09	-2.95	1.7		28	96.02	153.12	104.5	52.86	162.9	114.66	122.83	113.1	147.5	121.5	87.8	111.2	111.8	134.5
35	-7.28	-5.41	-7.01	-6.24	-3.29	-7.69	-4.08	-1.28	5.17	5.83	3.8	2.19	5.01	8.7		35	81.59	132.45	97.69	68.55	129.16	86.15	90.28	92.3	134.4	92.6	92.2	102.7	91.4	104.8
42	1.37	0.83	0.56	-0.57	-0.1	-6.17	-0.13	5.02	0.67	7.53	9.2	1.99	10.91	5		42	74.63	69.72	83.91	35.84	62.02	39.26	23.34	88.8	106.6	95.5	81	94.6	72.1	99.7
56	-4.13	-4.64	-6.84	0.63	2.49	-10.05	-5.13	-0.88	-0.63	2.53	-5.27	5.39	-0.39	7.9		56	61.82	168.59	90.61	79.66	194.62	92.29	76.49	114.2	107.5	106.4	96.5	82.5	79.4	86.8
70	-2.43	-6	-6.28	-1.57	-2.5	-9.15	-6.13	4.52	2.27	3.03	-6.67	8.09	0.81	-0.8		70	45.7	171.15	111.13	105.45	51.79	94.5	55.33	99.5	92.1	61	89.8	112.7	106.1	105.1
77	-8.59	-5.52	-7.48	0.63	-1.23	-5.97	-6.73	7.22	6.97	1.53	-1.1	3.49	8.01	7.5		77	34.16	117.2	89.68	78.19	117.86	64.95	130.17	84.7	110.2	67.1	98	82.4	99.5	90.1
84	-1.73	-4.52	-7.49	-2.47	0.16	-8.12	-6.35	-2.08	5.67	1.43	-5.13	0.69	7.41	4.6		84	76.68	109.7	99.43	99.85	70.88	163.75	75.88	103	109.5	100.3	103.1	82.1	122.7	112.2
98	-2.63	-6.26	-8.1	-2.07	-0.82	-7.3	-4.43	-1.98	1.17	5.03	-0.2	5.09	4.41	7.9		98	74.59	91.26	82.5	101.3	142.02	97.46	112.06	75	94.6	108.7	88.1	78.6	97.3	112
119	-2.93	-4.37	-7.17	-0.87	0.89	-6.57	-5.87	5.32	10.47	0.33	-4.02	4.39	1.21	5.8		119	72.21	133.88	93.37	99.55	97.41	89.21	95.92	87	108.5	62.5	85	77.5	93.8	91
133	-4.7	-7.42	-7.19	-2.27	0.42	-7.72	-7.56	2.42	3.17	5.23	0.9	-4.75	-2.19	-1.1		133	88.6	149.17	123.16	119.29	126.5	100.54	108.59	83.3	144.7	137.6	120.1	123.9	97.6	138.4
147	-3.53	-4.89	-4.99	-4.67	-3.04	-5.47	-8.2	7.42	9.97	3.23	-1.6	0.79	1.31	9.4		147	69.7	208.71	102.62	122.68	181	103.11	103.58	98.4	116.2	120.8	99.2	86	97.2	127.7
161	-2.53	-7.34	-8.77	-5.96	2.89	-8.33	-7.53	-1.98	10.37	4.23	-7.71	0.79	-2.97	4.3		161	66.92	61.35	75.32	87.89	99.63	70.14	82.42	60.5	68.4	73.5	67.3	70.8	79.5	72
167	-5.29	-8.7	-7.01	-8.28	-3.3	-7.07	-1.23	4.62	-1.23	0.83	-1	0.99	7.51	5.2		167	72.24	138.65	114.46	106.99	73.51	114.12	48.65	73.4	80.1	82.2	71.2	81.6	54.1	97.1
181	-5.78	-7.33	-7.76	-5.3	0.89	0.13	-7.26	1.22	8.67	4.73	-5.45	1.79	-1.49	5.8		181	100.58	139.27	91.5	98.18	103.44	79.63	43.85	71.3	92.6	60	66.1	68.5	66.6	90.5
196	-5.86	-5.92	-5.67	-1.57	0.45	-7.17	2.07	9.02	17.57	2.83	3.8	4.49	4.51	10.7		196	57.11	90.61	87.89	67.69	80.7	87.27	71.48	77	94.1	62.5	68.1	90.1	90.9	72.8
217	-3.23	-2.07	-5.84	-8.67	1.49	-3.57	-2.93	5.02	7.17	3.33	1.5	-1.51	-0.99	5.1		217	47.7	72.97	83.72	77.9	86.77	107.87	117.14	79.2	92.3	75.1	85.1	98	98.2	70.6
230	-6.47	-7.68	-7.22	-9.01	3.29	-3.17	-2.83	-1.18	8.47	5.33	4.2	1.69	4.81	11.3		230	84.82	97.75	111.87	88.93	126.12	88.25	55.35	94.1	85.5	88.6	55.9	89.8	77.2	95.1
238	-0.63	-3.99	-6.99	-1.97	3.19	-3.87	-2.13	10.32	18.97	0.93	-3.9	4.09	11.31	17.1		238	106.75	127.83	87.24	92.97	104.91	99.29	87.43	80.9	100.5	89.1	99.4	121.9	75.9	90.4
245	-3.23	-5.26	-4.26	-7.18	-1.3	-5.77	-7.22	-1.48	4.77	2.23	2.1	-1.11	2.71	3.4		245	78.02	47.13	125.31	74.24	98.56	122.48	73.13	81.3	131.9	104.6	86.8	132.3	131.9	104.8
CD4 Transitional Memory T cell Proliferation																CD4 Transitional Memory T cell Counts
	Ki67+ Change from baseline (% of total)																Counts (% of baseline)
	Rapamycin							Control									Rapamycin							Control
Time post-rapamycin (days)	C1=30230	C2=30377	C3=31186	C4=32406	C5=31782	C6=34098	C7=32388	D1=32393	D2=32140	D3=32566	D4=32804	D5=31188	D6=34117	D7=34118		Time post-rapamycin (days)	C1=30230	C2=30377	C3=31186	C4=32406	C5=31782	C6=34098	C7=32388	D1=32393	D2=32140	D3=32566	D4=32804	D5=31188	D6=34117	D7=34118
0	0	0	0	0	0	0	0	0	0	0	0	0	0	0		0	100	100	100	100	100	100	100	100	100	100	100	100	100	100
2	-8.03	-10.77	-3.47	-4.53	4.43	-2.77	-9.47	2.47	12.9	7.5	-9.97	2.53	-18.23	-6.37		2	102.64	50.98	77.87	95.23	101.12	139.74	84.45	91.1	85.3	57.7	94.3	98	58.7	116.1
7	-23.13	-8.27	-15.57	-19.63	-14.57	-11.77	-12.17	2.87	6.9	-1.3	-5.87	10.33	2.27	-8.27		7	73.67	92.5	80.29	105.76	139.13	91.45	95.03	119.8	116.4	40	112.3	105	119.8	97.4
14	-21.03	-10.37	-7.97	-18.43	-9.07	-10.57	4.93	0.47	7	5.7	-0.17	6.63	-3.63	-8.07		14	49.62	58.2	65.37	72.39	70.21	69.1	84.74	92.5	126.7	64.4	118.2	93.5	64.3	98.7
21	-26.83	-14.87	-13.07	-17.23	3.23	5.83	-5.17	-7.73	1.6	1.5	4.53	1.53	7.07	8.23		21	62.13	75.89	64.48	44.52	102.52	81.44	85.68	90.5	90.5	73.8	96.4	150	81.3	69
28	-18.33	-10.57	-12.77	-15.63	-2.97	-13.17	0.63	-2.13	10.6	0.8	1.53	2.03	-14.73	-5.17		28	83.57	116.68	53.76	36.41	98.64	69.12	80.07	137.1	159.8	107	88.1	123	106.2	157.8
35	-28.63	-16.17	-18.52	-18.53	-17.17	-10.07	-6.47	-2.13	6.3	2	10.23	3.63	3.07	9.63		35	75.72	86.44	50.02	53.4	102.59	60.13	75.74	134.9	134.5	87.7	113.7	114.4	99.2	127.4
42	-13.53	-9.47	-10.67	-14.13	-8.77	-0.27	1.73	-3.33	3.7	-2.8	-2.37	-0.07	3.37	-4.97		42	49.4	52.78	35.41	25.64	60.13	28.15	18.21	127.6	130.4	104.4	95.9	100.9	75.4	120
56	-23.23	-9.57	-11.17	-16.03	-9.67	-13.37	-1.17	-11.13	-5.2	-5.7	-5.27	4.33	-8.93	-1.17		56	37.98	96.18	33.76	49.7	112.6	48.02	62.36	144.5	112.3	128.6	112.2	103.6	85.7	96.3
70	-13.53	-14.97	-8.77	0.07	-4.47	-11.77	-8.87	-5.83	7.6	2.8	-4.47	4.13	-15.33	-5.07		70	30.49	93.71	47.93	79.24	42.28	68.82	43.4	131.1	101.1	81.4	94.2	128.7	109.3	117.8
77	-21.03	-14.77	-5.57	-3.93	-5.87	-1.37	-8.07	-11.43	7	4.3	4.53	8.83	2.27	4.33		77	19.59	59.5	27.72	48.61	74.58	36.12	73.12	111.1	104.4	67.9	106.8	70.7	98.4	101.5
84	-20.33	-3.67	-2.57	-12.23	-6.97	-6.07	-1.77	-10.23	11.6	-0.6	-9.47	-1.27	-1.93	-13.27		84	48.03	79.8	39.34	68.99	54.07	93.16	44.5	119.7	115.1	117.7	114	78.4	106.2	148.6
98	-13.13	-11.97	-4.97	-10.43	5.03	2.33	0.63	-0.03	14.2	2.3	2.93	10.23	17.37	-3.37		98	49.11	47.19	39.25	67.58	120.36	74.87	96.52	112.8	108.2	102.9	88.7	87	111.9	119.8
119	-8.83	5.63	-3.17	-4.33	0.43	-8.37	-3.37	3.67	15.6	7.2	9.13	4.93	-1.93	3.33		119	60.52	101.5	49.94	70.69	82.4	76.27	88.48	113.5	123.1	73	91.9	101.5	101	110.1
133	-13.43	-19.67	-10.17	-2.23	-1.17	-0.87	-1.37	-3.13	10.3	-5.9	-3.27	-4.57	-0.33	-0.07		133	71.27	97.94	74.27	80.17	101.04	83.01	80.13	99.5	148.2	172.9	124.9	119.6	98.4	136.7
147	-23.23	-17.27	-2.77	-13.13	-10.97	-6.77	-7.77	7.27	9.9	-2.4	-5.47	-1.77	-4.53	8.73		147	47.27	125.89	58.37	68.38	106.83	84.02	77.58	114.1	119.2	125	93	87	72.9	118.9
161	-27.23	-18.77	-9.17	-8.33	-6.77	-12.77	-11.07	-7.73	0.5	4.4	-17.47	-5.27	-2.43	-11.87		161	42.62	53.02	44.66	59.9	74.87	45.92	64.48	76.8	92	75.9	63.2	83.7	73.5	71.5
167	-25.23	-14.57	-18.89	-18.93	-15.07	-10.27	-8.67	-2.53	-1.5	-5.1	3.33	1.63	2.47	6.43		167	53.13	96.56	74	74.11	67.92	86.49	44.28	108.7	84	97	80.9	97.8	67	113.8
181	-12.73	-15.47	-9.87	-15.83	-8.87	1.53	-13.57	-10.73	12.5	-3.6	-12.17	-2.87	-5.63	-12.07		181	62.74	86.87	63.97	63.2	83.92	63.54	35.1	90.3	100.6	60.6	78.8	93.5	72.1	110.5
196	-17.03	-4.07	-8.27	-6.83	-12.67	-2.07	0.33	1.87	7.5	0.8	5.33	9.43	4.67	2.33		196	40.26	69.65	54.36	65.33	64.14	67.46	53.69	97.4	100.4	66.2	68.7	95.4	81.9	77.4
217	-15.33	-19.07	-13.27	-14.53	-15.37	14.53	-5.87	0.67	16.9	4.5	-5.37	5.23	9.37	-1.47		217	26.18	41.88	47.93	60.08	57.65	82.04	79.21	101.7	89.6	61.6	74	99.9	94.3	80.6
230	-23.63	-5.97	-9.07	-14.63	-10.97	11.33	-14.97	-8.53	13.4	-0.4	-9.17	8.93	9.97	7.03		230	63.7	78.61	76	59.47	116.84	64.76	46.24	111.1	85.5	105.8	74.4	101.3	92	100.8
238	-12.43	-9.37	-13.17	-8.73	-1.27	-2.57	1.13	5.67	2.5	-1.6	-4.87	12.73	10.57	-3.87		238	76.05	93.69	66.48	71.32	89.24	59.79	64.64	114.8	99	118.2	129.5	138.1	85.2	107
245	-11.93	-11.17	-1.77	-6.23	-10.17	2.63	-6.17	-4.53	17.8	-6	0.03	-2.97	-7.53	2.23		245	51.01	34.86	78.24	59.3	66.55	66.73	63.46	114.6	135.6	149.6	129.9	156.9	145.3	116.8
CD4 Effector Memory T cell Proliferation																CD4 Effector Memory T cell Counts
	Ki67+ Change from baseline (% of total)																Counts (% of baseline)
	Rapamycin							Control									Rapamycin							Control
Time post-rapamycin (days)	C1=30230	C2=30377	C3=31186	C4=32406	C5=31782	C6=34098	C7=32388	D1=32393	D2=32140	D3=32566	D4=32804	D5=31188	D6=34117	D7=34118		Time post-rapamycin (days)	C1=30230	C2=30377	C3=31186	C4=32406	C5=31782	C6=34098	C7=32388	D1=32393	D2=32140	D3=32566	D4=32804	D5=31188	D6=34117	D7=34118
0	0	0	0	0	0	0	0	0	0	0	0	0	0	0		0	100	100	100	100	100	100	100	100	100	100	100	100	100	100
2	-2.23	3.33	3.43	-2.87	0.18	-1.88	-2.93	-7.6	-2.9	3.82	-2.37	-0.67	-1.13	-1.3		2	151.7	351.08	114.86	216.37	220.16	539.74	348.53	193.6	371.7	72.1	199.1	274.9	182.7	404.4
7	-6.13	-4.17	-3.08	-6.77	-3.44	-3.38	-6.89	-7.1	-0.5	2.52	-6.67	0.13	-0.03	-5		7	84.71	292.17	88	213.97	221.9	306.67	122.35	236.9	343.8	55.3	207.6	265.6	290.8	186.7
14	-10.04	-3.97	-6.5	-13.65	-1.18	-8.49	-9.04	-7.5	5.6	2.12	-2.87	-3.27	-0.23	-3.9		14	62.42	86.3	73.16	127.14	127.37	247.88	193.54	151.2	314.3	35.2	245.9	256	129.5	359.3
21	-14.88	-8.97	-4.03	-13.04	-5.45	-8.29	-7.51	-4.7	-2.8	6.42	0.33	1.63	-2.53	-3.4		21	88.63	81.08	61.71	45.75	180.99	194.12	95.14	84	138.1	23.8	85.5	322.2	130.3	28.1
28	-11.62	-6.82	-3.57	-12.71	-1.61	-8.92	-6.38	-7	-0.3	-0.56	-9.7	1.73	-8.53	-10.47		28	36.41	314.41	55.18	51.93	147.16	165.1	84.42	152.2	414.1	147.5	257.1	226.4	276.7	357.6
35	-15.39	-6.06	-5.77	-11	-1.14	-5.38	-4.54	-9.4	-3.8	1.02	-2.07	-2.17	-4.83	-0.4		35	62.59	248.28	48.89	80.73	188.32	164.64	119.18	165.8	288.1	111.1	240.6	294.8	188.2	289.8
42	-9.42	-7.09	-5.01	-9.86	-1.32	-9.39	-5.87	-3.9	-4.1	4.62	0.63	-2.37	-2.43	-4.9		42	66.41	138.64	37.87	36.93	70.98	42.21	25.77	174.1	222.3	91	209.8	231.7	136.9	153.6
56	-12	0.73	-1.51	-7.87	-1.25	-8.85	1.27	-9.9	-3.4	2.12	-5.87	1.63	-10.91	-1.1		56	24.6	221.94	24.63	65.84	159.26	83.59	116.28	169.8	146.9	87.3	159.9	205.2	143.3	118
70	-7.33	-0.07	-3.14	-3.57	1.2	-5.38	2.07	-9.1	0.3	1.32	-5.87	2.33	-7.43	-6		70	20.55	184.05	39.73	101.09	38	105.73	36.58	168.4	213.8	49.7	195	223.8	182	207.6
77	-11.42	3.33	3.03	-2.97	5.9	-5.48	2.47	-4	-2.5	-1.01	-2.87	-5.76	-8.03	-3.7		77	15.85	93.34	24.05	46.67	106.45	47.85	125.26	182.3	359	27.6	352.6	179.7	214.8	110.3
84	-8.73	-3.47	-1.13	-13.2	0.67	-6.18	0.17	-16.24	-3.9	1.82	-7.77	-3.37	-7.03	-3.8		84	23.31	210.26	33.43	127.7	65.24	220.06	69.24	177	353.9	149.1	231	261.7	302.5	394
98	-4.43	-0.17	6.53	-8.51	7	-5.68	4.17	-4.2	6.8	4.32	-1.97	2.13	-2.93	-4.9		98	23.76	145.97	33.41	109	170.15	88.82	129.86	169.5	212.3	116.4	245.8	226.1	255.6	146.8
119	4.57	3.73	11.73	-4.97	0.92	-9.47	3.67	-8.9	-4.3	1.02	-1.17	-1.17	-7.03	-6.5		119	32.91	281.77	40.17	61.16	190.5	159.73	149.56	160.2	305.6	66.9	301.3	207	195.9	266.7
133	-1.43	1.33	10.93	-5.77	4.7	-4.38	6.17	-10.5	0.5	3.32	-6.27	-3.27	-8.63	-9.1		133	40.91	200.92	51.67	48.5	121.34	99.59	140.56	98	180.7	136.1	227.7	182	133.8	323.1
147	-0.03	1.13	1.63	-3.17	4.3	-2.18	-1.73	-6.2	6.6	0.72	-6.47	-5.68	-8.73	-3.5		147	53.35	461.41	58.24	79.9	271.07	172.85	160.09	163	337.2	144.6	324.3	151.3	188.3	284.2
161	-7.13	-1.77	0.36	-4.27	2.5	-10.45	-0.13	-14.04	-0.4	0.72	-12.18	-5.04	-12.67	-8.1		161	61.57	321.75	41.88	107.16	211.68	156.29	150.47	112.2	353.8	112.8	132.7	114.4	183	164.5
167	-9.65	-5.43	-1.23	-9.64	-1.78	-11.72	-0.23	-6.3	-3.5	2.72	0.53	-0.67	-5.93	-6.2		167	22.38	114.42	36.64	53.8	75.01	45.05	45.8	36.3	185.7	46.2	68.1	77.8	42.6	133.4
181	-5.93	-0.07	3.33	-1.27	3.3	-7.08	-4.88	-12.1	2.7	-0.11	-9.67	-6.07	-12.66	-7.6		181	37.87	107.33	43.89	29.95	93.02	65.7	34.37	116	106.5	8.5	56.2	91	52	80
196	-9.85	-0.57	0.94	-3.67	1.1	-3.18	0.07	1.4	1.1	2.12	-3.57	3.93	-1.83	-1.2		196	38.33	201.07	43.04	102.09	109.09	109.26	83.72	102.2	383.4	48.1	129.8	109.1	150.5	127
217	-8.23	-1.07	1.05	-10.29	3.7	-5.38	-4.92	-7.9	-2.6	1.02	2.93	1.83	-8.13	-6.3		217	46.95	331.55	42.35	111.82	188.44	169.71	193.16	136.2	390	116	294.2	218.9	210.1	365
230	-12.05	1.63	4.33	-10.03	2.6	-0.28	-3.03	-5.9	-3.6	1.82	6.23	-0.37	-5.23	-2.8		230	28.25	103.49	35.53	31.6	126.13	41.14	40.32	150.3	175.2	45.8	67	80.3	99.1	57
238	-7.93	-0.77	1.83	-0.27	1.7	-3.88	2.57	3.9	1.4	5.82	-2.97	8.73	-5.03	-5.7		238	84.14	84.17	46.27	88.65	90.18	57.14	111.41	97.2	435.2	80.8	181.9	121.6	82.5	146.3
245	-3.03	5.53	2.53	-1.47	0.77	-1.58	1.77	-9	2.9	3.12	-8.41	1.03	-9.13	-9.2		245	12.85	10.95	54.56	58.62	84.6	41.48	81.57	83.8	90.4	91.9	74.3	207.1	240	176.9

## Sheet: Figure 5 - CD4 Differentiation
Figure 5
Figure 5A - CCR5 Expression on CD4 Total Memory
	Change from baseline (% of total)
	Rapamycin (n=7)							Vehicle Control (n=7)
Time post-rapamycin (days)	C1=30230	C2=30377	C3=31186	C4=32406	C5=31782	C6=34098	C7=32388	D1=32393	D2=32140	D3=32566	D4=32804	D5=31188	D6=34117	D7=34118
0	0	0	0	0	0	0	0	0	0	0	0	0	0	0
2	-0.79	-0.83	-4.37	-1.29	0.58	2.07	-0.39	-0.41	0.1	-0.15	-0.12	-3.15	-4.29	-0.31
7	-1.13	0.53	-4.41	-1.13	-0.1	-1.57	-1.51	-0.59	-0.6	-1.08	1.06	-3.74	-2.25	1.02
14	-0.75	-0.75	-1.09	-0.67	-0.35	-1.02	-0.27	4	0.9	2.36	2.36	-0.48	1.23	-1.71
21	-1.97	-2.63	-2.3	-0.88	-0.76	-3.14	-1.69	2.5	0	3.52	1.16	-0.14	-2.14	0.06
28	-0.76	-2.53	-4.2	-2.76	-2.9	-3.05	-3.16	1.1	0.6	-0.19	-1.1	-0.76	-1.73	0.25
35	-1.73	-2.74	-3.13	-1.38	-1.07	-1.33	-2.23	3.2	0.5	-0.07	1.56	-1.09	0.34	1.42
42	-2.03	-2.63	-4.46	-1.74	-2.15	-1.51	-2.79	3.3	1.9	1.98	0.85	-0.05	-0.27	1.62
56	-2.17	-3.56	-4.38	-1.88	-3.05	-3.72	-2.01	2.7	0.6	2.12	0.92	0.3	-0.72	0.06
70	-1.88	-3.05	-2.19	-1.55	-0.09	-0.98	-2.38	3.4	1.5	5.64	1.46	1.81	0.51	1.52
77	-2.15	-4.1	-4.13	-2.63	-2.28	-2.51	-3.69	2.8	-0.5	2.54	0.54	-1.25	-1.11	1.72
84	-2.01	-2.59	-4.89	-3.2	-0.93	-2.36	-2.88	1.9	-0.4	0.93	0.94	1.33	-1.27	1.11
98	-2.81	-3.74	-4.05	-4.64	-1.6	-1.75	-2.49	2.4	0.9	0.72	-0.1	1.7	0.22	1.22
119	-0.02	-1.65	-3.01	-1.98	-1.63	0	-0.2	3.7	1.6	2.57	0.51	1.32	0.37	0.73
133	-0.3	-2.48	-1.98	-0.94	-1.17	-0.28	-1.32	2.2	1.7	3.41	1.36	0.35	1	-0.88
147	-1.72	-3.29	-3.55	-3.08	-3.52	-1.48	-2.52	3.9	1.3	1.34	1.86	0.92	0.13	1.92
161	-2.32	-3.11	-3.33	-2.69	-2.76	-2.28	-1.61	3.4	1.9	0.69	1.36	2.01	1.51	1.11
167	-1.18	-2.24	-1.39	-1.8	-1.03	-0.31	-1.01	4.4	-0.94	2.93	2.16	5.41	4.33	2.52
181	-1.77	-2.79	-1.52	-1.15	-1.56	-0.69	-1.52	1.5	1	4.14	2.26	3.21	1.43	2.32
196	-1.62	-2.19	-1.88	-1.35	-2.24	-2.05	-2.64	2.3	0.2	1.72	0.58	-0.57	-1.79	-0.89
217	-3.26	-4.32	-3.52	-1.62	-3.88	-0.34	-1.04	1.3	-0.74	-0.8	1.56	1.04	-0.56	0.74
230	-1.51	-1.02	-1.55	-1.6	-0.47	-0.38	-1.28	1.5	-2.13	4.24	3.86	2.81	3.13	2.02
238	0.44	-1.38	-1.68	-1.49	-0.7	-1.92	-2.13	5.6	0.1	5.04	2.06	2.91	2.02	1.12
Figure 5A - CXCR5 Expression on CD4 Total Memory
	Change from baseline (% of total)
	Rapamycin (n=7)							Vehicle Control (n=7)
Time post-rapamycin (days)	C1=30230	C2=30377	C3=31186	C4=32406	C5=31782	C6=34098	C7=32388	D1=32393	D2=32140	D3=32566	D4=32804	D5=31188	D6=34117	D7=34118
0	0	0	0	0	0	0	0	0	0	0	0	0	0	0
2	-6.25	-11.05	0.4	-9	-1.55	-4.05	-6.1	-3.5	-3	-6.15	-7.75	-16.15	-7.2	-7.45
7	-1.45	1.45	5.6	-4.5	3.85	4.15	3.5	-1.4	2.1	-2.65	-0.65	-10.15	-6.1	0.15
14	-2.75	-1.55	4.3	-2.1	3.75	1.35	1.7	-1.5	0.9	1.55	-1.35	-9.35	-2.8	-4.85
21	-3.45	6.75	7.8	4.5	0.85	2.75	2.1	0.7	1.3	6.95	-0.05	-10.55	-2.6	0.05
28	7.15	-0.45	9.3	1.1	4.55	5.85	6.3	-6.6	-3.8	-2.05	-4.65	-12.05	-4.8	-1.75
35	1.05	2.65	12.6	4.4	1.65	7.45	5.2	-5.4	-0.4	-3.95	-2.55	-9.95	-3.8	-3.45
42	0.25	1.35	12.5	5.9	5.05	11.15	5.6	-3.9	0.2	-0.75	-5.15	-7.85	-4.2	-0.35
56	8.95	1.25	17.4	2.8	6.65	10.55	1.8	1.6	0.9	0.15	-2.25	-10.85	-3.8	-0.15
70	4.85	5.95	15.6	6.5	3.55	11.75	6.9	-1	0.6	2.35	-5.15	-9.15	-4.6	-2.45
77	5.65	8.15	20.1	8.4	6.85	7.65	7	-3.9	-0.1	4.95	-5.35	-12.35	-7.9	-0.15
84	6.45	-0.35	14.2	2.6	7.65	6.55	7.2	-1.8	-0.6	-6.55	-2.95	-15.05	-6.6	-6.55
98	13.05	7.15	21.1	4.4	10.35	14.95	7.4	-3	1.2	1.55	0.25	-9.55	-3.5	0.25
119	4.45	-0.55	11.9	4.8	-0.15	10.25	0.9	-6.5	0.4	-4.85	-8.05	-13.65	-7.1	-7.25
133	5.15	7.45	13.2	12.4	5.05	10.85	5.4	3.6	0.6	-2.85	-2.25	-6.65	-0.4	-4.85
147	0.25	3.65	8.9	10.8	3.15	10.55	8.6	-2	-1	-3.35	-0.95	-7.05	-0.6	-4.85
161	0.55	-0.55	9.9	3.5	0.05	10.75	7.2	-1.9	-3.7	-7.25	-1.55	-4.35	-5.2	-7.55
167	9.35	1.75	13.1	11	9.55	18.65	8.9	0.7	5.8	3.25	-1.55	1.45	-3.5	-2.45
181	7.25	6.65	11.4	9.2	2.95	12.25	8.2	-0.8	4.7	5.55	-1.35	-1.95	-4.7	-0.85
196	9.15	3.25	7.6	-0.5	4.35	12.05	7	-3.3	-5.1	-0.05	-5.55	-4.75	-2.2	-6.15
217	5.65	-0.85	9.3	7	0.25	12.75	7.8	-1.1	1	-6.65	-6.25	-10.95	-3.3	-11.45
230	12.95	5.25	23.1	12.2	1.55	15.25	11.7	3.6	3.6	13.05	-1.95	-4.75	-2.7	0.35
238	10.45	13.35	14.4	10.3	10.15	13.15	12.3	1.7	6.7	4.25	-0.65	1.85	-4.1	-4.05
245	12.75	3.75	12.6	10	3.45	14.65	8.2	-1.5	5.1	-3.95	-3.15	-4.05	-1.3	-2.95
Figure 5A - CXCR3 Expression on CD4 Total Memory
	Change from baseline (% of total)
	Rapamycin (n=7)							Vehicle Control (n=7)
Time post-rapamycin (days)	C1=30230	C2=30377	C3=31186	C4=32406	C5=31782	C6=34098	C7=32388	D1=32393	D2=32140	D3=32566	D4=32804	D5=31188	D6=34117	D7=34118
0	0	0	0	0	0	0	0	0	0	0	0	0	0	0
2	-6.25	-10.2	-5.6	-7.95	-2.05	-4.5	-2.8	-2.05	-3.85	-6.15	-8.7	-10.05	-7.95	-12.45
7	-6.75	-7.8	-2.8	-8.15	-5.85	-7.6	-1.2	-3.75	-4.25	-9.55	-4.8	-10.95	-8.95	-4.65
14	-6.85	-6.9	-4.4	-4.65	-4.05	-9.7	-5.8	-1.45	-3.95	-0.45	-5.2	-15.05	-5.35	-12.35
21	-9.85	-7.1	1.5	-3.55	-5.25	-7.8	-5	3.75	-2.25	4.95	0.9	-8.85	-3.65	3.95
28	-4.75	-13.6	-4.2	-7.85	-8.15	-12.4	-7.9	-0.75	-3.15	-5.85	-5.8	-6.05	-5.15	-8.05
35	-8.45	-10.6	-4.6	-4.85	-10.05	-8.2	-7.3	-1.55	0.05	-8.45	-4.8	-12.85	-7.55	-9.05
42	-8.95	-10.5	-9.5	-4.05	-7.15	-17.6	-9.7	-4.95	-4.05	-2.85	-6.5	-10.35	-5.75	-4.75
56	-3.95	-12.2	-4.7	-12.55	-14.55	-17.3	-10.7	-6.35	-0.95	-4.75	-2.1	-13.25	-5.75	-5.85
70	-5.15	-10.5	-4.2	-2.75	-6.05	-11.4	-7.9	-5.35	-3.55	1.15	-3.5	-8.95	-5.45	-4.75
77	-5.95	-9.2	-7.1	-6.45	-7.65	-11.6	-11.6	-0.85	-5.45	1.45	-9.6	-12.85	-6.85	-1.55
84	-3.35	-10.9	-10.9	-8.75	-9.15	-12.9	-9.4	-5.45	-5.15	-9.75	-6.2	-18.65	-9.95	-10.85
98	-9.25	-9.8	-8.7	-7.65	-14.15	-15.9	-9.4	-4.35	0.35	-7.55	-7.5	-12.35	-6.95	-5.75
119	-1.85	-9.9	-13.3	-1.55	-18.95	-9.9	-10.7	-6.85	-1.55	-7.05	-12.3	-15.55	-11.75	-9.95
133	-4.95	-7.9	-7.4	-2.35	-8.05	-9.2	-10.8	-3.45	-1.55	-2.25	-3	-9.35	-4.05	-10.45
147	-5.55	-11.3	-9.9	-0.75	-13.75	-8.8	-9.7	-3.05	-3.75	-6.75	-8.2	-8.45	-4.85	-7.05
161	-4.85	-10.5	-4.5	-3.75	-11.85	-12.2	-9.3	-1.15	-2.25	-9.45	-3.6	-5.45	-7.25	-6.75
167	-6.55	-10.7	-5.3	-5.15	-7.55	-6	-6	5.05	1.65	-3.25	0.4	-0.45	0.25	-2.55
181	-4.55	-6.8	-4.5	-1.25	-11.85	-9.2	-10.4	0.35	-3.45	8.55	0.8	-3.85	-1.85	1.65
196	-0.65	-4	-3.9	-6.45	-8.85	-10.2	-12.6	-0.25	-0.55	-0.65	-5.4	-5.95	-8.25	-5.25
217	-10.65	-8.1	-4.4	-2.85	-15.65	-9.8	-7.1	1.25	-3.05	-12.25	-9.2	-8.55	-6.35	-15.75
230	-5.85	-2.7	-1.2	-2.55	-5.05	-9.1	-5.7	1.05	-4.35	10.55	4.3	1.95	-1.95	-1.15
238	-6.15	-6.1	1.8	-1.05	-4.05	-11.2	-5.6	2.75	-2.45	9.85	2.9	2.85	-0.55	-3.05
245	-1.95	-3.3	-2.8	2.75	-3.55	-6.1	-5.5	2.25	3.55	5.05	0.6	-0.75	-0.05	-0.75
Figure 5B - CD4+ Memory Tregs in blood
	% of total
	Rapamycin (n=7)							Vehicle Control (n=7)
Time post-rapamycin (days)	C1=30230	C2=30377	C3=31186	C4=32406	C5=31782	C6=34098	C7=32388	D1=32393	D2=32140	D3=32566	D4=32804	D5=31188	D6=34117	D7=34118
91	50	48	58.7	54	45	26.7	43.5	52.9	39.3	27.8	29.5	49.7	34	20.8
167	50.7	57.2	58.9	59.7	53	53.1	41.1	63.6	36	56.8	50.8	61.6	45.2	40.7
217	43	40.9	49.9	50.1	45.1	34.2	47.6	45.2	25.5	24.5	35.1	41.8	45.1	27.3
Figure 5B - CD4+ Memory Tregs Proliferation in blood
	Ki67+ (% of total)
	Rapamycin (n=7)							Vehicle Control (n=7)
Time post-rapamycin (days)	C1=30230	C2=30377	C3=31186	C4=32406	C5=31782	C6=34098	C7=32388	D1=32393	D2=32140	D3=32566	D4=32804	D5=31188	D6=34117	D7=34118
91	37.7	47	48	60.7	43.2	66.1	52.6	71.2	77.2	65.5	60.1	63.8	55.5	73.8
167	37.8	35.8	48.4	47.6	67	68.1	63.7	41.5	70.2	54.9	60.5	53	68.2	65.7
217	31.6	31.4	21.7	40.1	40.7	58.8	34	63.7	58.6	51.6	49.4	56.8	65	65.2

## Sheet: Figure 6-CD8 T Homeostasis
Figure 4
CD8 Naïve T cell Proliferation																CD8 Naïve T cell Counts
	Ki67+ Change from baseline (% of total)																Counts (% of baseline)
	Rapamycin							Control									Rapamycin							Control
Time post-rapamycin (days)	C1=30230	C2=30377	C3=31186	C4=32406	C5=31782	C6=34098	C7=32388	D1=32393	D2=32140	D3=32566	D4=32804	D5=31188	D6=34117	D7=34118		Time post-rapamycin (days)	C1=30230	C2=30377	C3=31186	C4=32406	C5=31782	C6=34098	C7=32388	D1=32393	D2=32140	D3=32566	D4=32804	D5=31188	D6=34117	D7=34118
0	0	0	0	0	0	0	0	0	0	0	0	0	0	0		0	100	100	100	100	100	100	100	100	100	100	100	100	100	100
2	0.74	3.31	-0.13	-1.16	-0.6	-0.25	0.02	0.71	0.54	1.11	1.44	1.12	1.07	-1.67		2	109.98	95.14	132.93	143	143.27	162.36	116.28	110.79	145.7	56.43	89.99	95.18	79.02	165.31
7	-0.74	-1.89	-1.35	-1.68	-1.04	-1.44	-0.19	-0.83	0.35	1.37	-0.8	-0.45	-1.15	-1.43		7	103.44	165.24	116.12	153.04	104.09	156.8	114.36	140.78	170.95	40.75	123.42	137.04	166.59	92.27
14	1.08	-1.12	-1.5	-2.03	-1.56	-0.81	2.52	-0.32	1.42	1.54	-1.11	-0.51	0.11	-1.41		14	95.48	136.46	109.06	136.71	124.43	132.38	131	105.41	191.69	57.61	154.45	90.58	69.02	132.41
21	1.52	-1.3	-1.81	-0.18	-0.68	-1.7	-0.42	0.79	0.09	-0.19	0.29	-0.41	0.58	-1.73		21	95.15	176.39	104.15	86.73	130.27	147.58	105.66	67.26	136.95	50.23	74.12	90.5	71.45	44.68
28	-0.48	-1.26	-1.8	-3.17	-0.79	-1.79	-0.81	0.55	-0.14	0.3	-0.77	4.26	-0.5	-1.89		28	139	275.83	122	0	158.79	141.64	106.48	117.16	185.54	121.22	122.56	86.76	133.72	183.49
35	-0.58	-1.41	-1.09	-1.94	-0.53	-1.4	-1.46	-0.87	-0.65	-0.23	-0.83	-0.39	-0.84	-0.93		35	107.83	285.16	141.73	138.3	179.61	133.18	112.96	111.56	206.78	96.66	122	82.18	96.59	137.81
42	-0.17	-0.97	-0.86	-2.37	1.75	-0.44	0.63	-0.12	1.09	0.18	1.85	-0.12	-0.18	-1.68		42	124.25	168.76	102.2	35.53	49.77	55.79	26.2	101.25	127.88	91.63	73.07	65.99	55.91	88.64
56	-0.67	-1.94	1.35	-2.12	-1.11	0.02	-0.08	-0.35	-0.54	1.17	-1	2.2	-0.86	-1.36		56	124.53	604.56	90.08	136.34	332.31	126.43	88.12	147.03	159.11	130.53	91.31	58.96	85.11	69.2
70	-0.14	-1.69	-1.71	-2.85	-1.35	-1.81	-0.9	-0.24	-0.25	-0.21	0.81	-1.34	-0.84	-0.85		70	70.3	313.05	129.8	186.41	47.65	131.78	49.36	122.11	105.39	47.61	102.86	74.74	117.86	126.35
77	1.34	-1.38	-1.66	-2.93	-1.13	-1.68	-1.26	1.23	0.48	-0.31	-0.18	-0.59	-1.53	-1.13		77	44.19	177.35	73.39	113.38	103.04	88.13	120.3	84.96	133.32	50.14	81.7	42.5	100.66	93.99
84	0.92	-0.27	-0.94	-1.46	-0.26	-1.18	-0.78	-0.75	1.85	0.44	-0.64	-1.04	-1.26	-1.15		84	94.57	307.62	100.1	153.78	111.49	240.52	67.72	113.67	129.18	80.4	103.85	51.06	181.71	124.77
98	-0.9	-1.62	-1.54	-2.7	1.36	-1.31	-0.88	-0.25	0.11	0.71	-0.29	-1.37	1.35	-1.51		98	154.47	210.91	96.2	150.25	178.23	147.87	146.69	97.08	139.64	111.72	92.3	63.02	91.15	114.18
119	-0.86	-1.16	-1.16	-3.18	-0.34	-0.76	0.37	-0.15	0.41	1.27	0.93	0.38	-0.85	-1.24		119	98.56	398.71	108.86	172.35	153.06	156.21	110.23	75.74	166.71	65.5	87.73	46.49	97.57	116.1
133	-0.45	-1.74	-1.52	-2.51	-0.38	-1.82	-0.18	0.81	-0.77	0.47	-1.03	-0.87	0.28	-0.5		133	133.22	304.76	111.65	186.54	129.15	170.22	101.89	104.01	189.78	158.53	112.58	110.87	97.15	138.85
147	-0.73	-1.1	1.02	-3.34	-0.83	-1.91	-1.14	0.16	0.25	0.36	-0.64	-0.89	-0.81	-0.87		147	79.3	400	104.22	166.28	245.82	152.63	106.18	95.01	189.1	111.36	102.1	61.64	97.28	90.42
161	-0.23	-1.47	-0.8	-1.92	-0.57	-0.82	-0.26	0.35	0.71	1.31	-0.67	-0.56	-0.47	-0.57		161	113.09	186.72	82.27	106.47	124.65	118.98	96.25	58.68	149.55	79.2	72.27	46.69	84.11	39.2
167	-0.95	-1.7	-2.16	-2.62	-0.31	-1.66	0.04	-0.68	0.24	0.38	0.59	0.14	-1.02	-0.79		167	131.22	229.09	116.49	156.94	91.17	165.15	46.99	84.46	91.99	83.96	80.84	74.99	69.58	83.34
181	-0.15	-0.48	0.07	-1.98	-0.82	-1.02	0.04	0.28	-0.35	0.88	-1.17	2.32	-0.44	-0.91		181	141.33	230.17	75.62	126.11	119.18	98.58	50.83	65.84	112.78	33.41	58.53	84.46	63.81	61.53
196	-0.79	-1.9	-1.53	-3.08	-0.39	-0.92	-0.83	-0.62	0.28	0.71	-1.07	-1	-0.97	-1.52		196	127.01	294.04	109.01	115.79	114.33	157.69	76.01	84.01	134.77	51.7	120.47	118.76	133.63	53.44
217	-0.09	-1.88	-1.08	-2.75	2.46	-0.11	-1.13	1.25	0.07	2.5	-0.63	0.66	-1.65	0.75		217	51.14	191.66	80.79	115.9	82.79	167.03	139.18	86.64	154.77	66.38	114.35	116.95	116.32	71.2
230	-1.13	-1.66	-2.32	-2.45	0.18	-0.51	-0.88	-1.01	-0.62	-0.15	0.06	0.29	0.34	-0.12		230	133.3	292.22	121.67	160.72	89.15	145.79	72.57	137.78	154.06	101.38	59.31	105.85	62.62	91.29
238	-0.71	-1.56	0.02	-2.55	0.11	-0.05	-0.27	0.47	1.32	0.8	-0.29	0.22	-1.26	-1.04		238	163.23	182.41	126.94	163.2	167.97	130.94	133.4	99.18	149.89	105.97	128.23	177.1	94.26	66.91
245	-0.34	-0.56	0.92	-0.49	0.79	1.02	2.26	1.43	1.62	0.82	-0.83	-0.51	0.44	-1.84		245	136.35	143.66	130.96	248.58	151.84	220.57	121.79	83.61	169.39	128.1	106.18	141.41	120.6	84.17
CD8 Total Memory T cell Proliferation																CD8 Total Memory T cell Counts
	Ki67+ Change from baseline (% of total)																Counts (% of baseline)
	Rapamycin							Control									Rapamycin							Control
Time post-rapamycin (days)	C1=30230	C2=30377	C3=31186	C4=32406	C5=31782	C6=34098	C7=32388	D1=32393	D2=32140	D3=32566	D4=32804	D5=31188	D6=34117	D7=34118		Time post-rapamycin (days)	C1=30230	C2=30377	C3=31186	C4=32406	C5=31782	C6=34098	C7=32388	D1=32393	D2=32140	D3=32566	D4=32804	D5=31188	D6=34117	D7=34118
0	0	0	0	0	0	0	0	0	0	0	0	0	0	0		0	100	100	100	100	100	100	100	100	100	100	100	100	100	100
2	-2.47	0	-2.93	1.77	1.27	0	-0.22	-6.33	2.1	0.73	-5.93	-8.3	3	-0.87		2	138.77	124.89	115.81	177.09	111.3	274.46	150.63	176.3	194.67	66.03	111.17	201.25	102.38	219.6
7	-6.37	-7.2	-6.49	-3.4	-5.93	-8.61	-2.9	-9.83	-0.8	0.13	4.07	-8.5	2.1	-0.87		7	79.48	135.39	83.81	157.24	119.67	142.6	85.7	189.79	196.84	44.6	149.29	179.34	138.69	112.34
14	-14.12	-13.76	-8.95	-7.43	-8.06	-11.39	1.48	-0.03	-0.6	7.83	-6.31	-10.2	5	4.93		14	56.93	66.75	67.4	107.24	79.28	124.42	104.81	125.09	171.88	59.74	157.91	166.19	71.55	180.1
21	-14.59	-11.4	-7.69	-5.1	-6.89	-6.3	1.98	0.87	-2.6	3.03	-3.43	-11	5.3	1.73		21	79.2	78.94	67.27	42.82	133.61	120.5	90.38	85.14	132.46	46.77	95.31	216.7	87.94	41.32
28	-15.22	-9.4	-9.4	-5.53	-4.73	-3.2	4.58	0.67	1.9	1.33	-3.43	-8.5	-2	-1.57		28	46.93	147.43	58.51	0	118.01	109.48	70.89	136.92	217.66	131.94	136.55	167.16	134.32	200.93
35	-16.3	-11.4	-8.56	-8.99	-6.86	-8.17	-1.49	-4.03	4.4	-0.87	-1.53	-10.5	4.2	5.43		35	58.31	124.33	54.69	67.39	118.74	88.74	82.75	137.75	166.54	85.9	121.88	187.95	94.79	166.67
42	-15.55	-11.1	-9.75	-3.64	-4.53	-4.6	-2.54	0.47	0.5	-0.87	1.07	-12.7	2.2	2.53		42	54.73	74.22	40.07	32.26	45.38	37.35	17	137.58	143.49	100.09	120.54	148.14	78.7	116.75
56	-12.85	-5.4	-6.58	-5.89	-1.03	-0.2	4.18	-0.43	-1.3	7.53	-1.33	-2.2	-11.33	6.93		56	31.25	148.99	31.36	68.11	165.95	72.63	70.46	162.51	140.8	124.38	118.69	125.07	85.41	85.35
70	-12.59	-11	-6.7	-3.49	-0.63	-1.3	-0.62	-8.33	0.8	7.43	-4.93	-11.1	-7.7	3.73		70	23.11	129.61	47.14	87.93	31.88	88.6	30.05	140.74	146.4	66.44	111.38	142.59	102.12	122.66
77	-15.52	-8	-3.83	-1.53	0.47	-1.3	0.78	5.57	-1.7	6.63	1.37	-10.7	0.1	4.13		77	15.7	79.73	28.78	41.38	79.85	50.33	83.16	153.96	205.52	47.66	168.31	108.85	100.89	85.96
84	-13.79	-11.5	-3.93	-4.65	-1.03	-2.1	-0.52	-10.03	-4.3	3.13	-4.63	-10.2	-5.1	3.43		84	25.99	113.65	34.19	94.87	55.7	184.1	43.92	169.09	209.31	128.73	155.61	137.43	142.7	196.71
98	-0.77	-8.8	-0.03	-3.31	5.17	0	7.78	-0.53	-3.3	-1.27	-0.33	-5.3	4.2	1.23		98	31.34	98.3	41.59	89.71	132.4	93.86	87.17	161.9	162.99	128.29	124.3	158.84	100.81	118.51
119	9.53	4	3.27	4.27	4.67	-7.13	5.98	-8.93	8	2.53	-3.43	0.9	-2.3	1.83		119	41.94	135.41	44.27	60.89	106.49	124.88	81.69	136.05	189.19	69.31	126.38	117.5	99.15	142.13
133	-5.67	-8.8	3.47	0.57	5.27	-2.3	-0.32	-10.63	0.5	2.13	3.27	-12.5	-6.4	-0.87		133	54.14	134.05	70.62	53.01	97.05	108.65	87.48	91.46	154.11	164.42	162.38	123.48	82.52	168.75
147	-4.57	-5.7	1.27	-1.33	-2.03	-0.8	-0.42	-0.73	2.8	-2.27	-5.23	-11.3	-3.5	3.73		147	59.32	223.77	66.87	64.85	177.84	145.84	81.8	124.73	188.62	137.15	148.62	93.97	84.99	147.84
161	-4.87	-6	-4.97	0.07	-1.03	-8.39	3.28	-9.43	4.4	-0.07	-10.37	-8.4	-4.6	-2.07		161	58.19	108.19	52.25	75.21	126.03	107.41	72.83	93.97	181.46	103.25	85.54	79.17	79.3	81
167	-15.4	-13.68	-7.55	-2.33	-6.23	-5.9	2.58	1.37	-3	2.33	-1.33	-5.5	-1.1	-0.87		167	38.79	106.51	67.46	49.87	58.99	99.7	35.94	57.14	123.89	83.22	90.24	68.12	48.9	100.37
181	-10.87	-10.8	-3.33	1.87	-0.63	-4.9	-2.91	-9.23	1.3	-1.67	-4.03	-13.3	-6.3	2.73		181	53.7	124.24	64.42	34.42	70.33	71.4	28.89	91.04	99.7	33.33	77.28	68.92	47.5	89.04
196	-8.57	-5.3	-1.63	1.77	0.77	-2.9	9.38	2.37	6.3	1.83	0.67	-5.4	4.2	8.73		196	48.95	134.65	61.9	74.6	75.21	97.1	52.15	98.67	182.02	64.42	94.04	84.36	79.63	74.28
217	-10.97	-6.3	-2.43	-2.63	-2.73	-4.2	4.78	-5.53	-2.6	0.53	-0.23	-8.3	-2	1.43		217	38.93	107.28	52.06	74.33	163.98	138.26	98.04	125.79	150.25	95.1	126.73	131.44	96.77	134.54
230	-9.37	-8.3	-0.73	-2.23	-3.43	-1.3	0.28	-9.13	2	3.63	-6.71	-5.1	0.8	6.13		230	42.51	91.39	70.79	38.66	143.39	74.39	43.46	133.49	125.75	105.38	73.49	65.21	69.23	74.32
238	-3.57	-4.1	0.17	3.77	-1.53	-2.4	2.28	3.37	1.1	7.73	-3.73	-2.4	8.8	2.93		238	88.01	104.19	69.88	68.07	97.97	78.05	66.83	101.03	191.28	117.69	117.7	101.04	61.14	133.39
245	-5.47	-8.2	3.87	2.47	-4.43	1.3	4.98	-7.43	17.6	0.03	1.87	-5.2	0.1	-2.67		245	42.46	46.2	103.14	63.84	72.95	86.43	80.71	81.99	124.99	168.32	103.53	149.62	127.06	128.07
CD8 Central Memory T cell Proliferation																CD8 Central Memory T cell Counts
	Ki67+ Change from baseline (% of total)																Counts (% of baseline)
	Rapamycin							Control									Rapamycin							Control
Time post-rapamycin (days)	C1=30230	C2=30377	C3=31186	C4=32406	C5=31782	C6=34098	C7=32388	D1=32393	D2=32140	D3=32566	D4=32804	D5=31188	D6=34117	D7=34118		Time post-rapamycin (days)	C1=30230	C2=30377	C3=31186	C4=32406	C5=31782	C6=34098	C7=32388	D1=32393	D2=32140	D3=32566	D4=32804	D5=31188	D6=34117	D7=34118
0	0	0	0	0	0	0	0	0	0	0	0	0	0	0		0	100	100	100	100	100	100	100	100	100	100	100	100	100	100
2	3.1	4.3	0.93	-0.37	9.8	2.3	-2.3	-1	3.67	1.8	2.3	1.63	-3.87	0.07		2	69.2	53.17	101.12	82.91	94.99	165.44	87.57	142.04	98.9	63.67	83.38	122.59	63.22	121.13
7	-4.1	-10.49	-5.07	-10.47	-6.32	-12.4	-7.5	-4.1	5.77	6.3	9.5	0.93	1.63	3.77		7	51.01	99.13	83.57	71.07	129.57	95	70.37	148.57	107.86	30.69	86.86	113.08	95.84	77.62
14	-13.3	-12.05	-0.07	-15.14	-7.37	-7.4	-0.6	-3	5.77	1.7	6.7	-4.07	3.53	7.57		14	57.48	71.24	78.37	78.75	95.44	90.98	109.91	135.27	138.06	57.49	114.96	73.95	55.86	101.54
21	-11.6	-7.5	-11.18	-6.27	-3.87	-1.5	3.7	-15.1	-7.03	11.4	4.2	-6.17	4.33	5.87		21	64.27	88.5	99.66	49.43	103.89	117.35	99.56	151.9	143.18	63.53	99.01	102.09	81.37	67.39
28	-12.1	-9.34	-3.77	-13.4	-3.78	-7.7	1.8	1	5.87	9.6	2.1	3.13	-3.27	-0.93		28	75.98	126.77	77.92	0	169.56	101.28	104.58	145.51	147.31	97.43	91.11	85.04	93.25	144.58
35	-18.2	-10.73	-4.47	-20.38	-6.74	-0.3	-10.63	-12.6	-0.13	0.6	11.8	-4.67	6.23	10.07		35	68.94	129.55	107.37	64.14	140.23	73.22	111.57	153.71	140.77	65.63	111.54	75.88	71.39	125.96
42	-14.78	-11.3	-4.97	-14.86	-4.77	-2.9	-4.7	-2.7	-4.43	-0.3	7.6	-8.87	2.23	3.77		42	65.94	47.12	64.17	44.76	66.63	46.4	24.64	149.71	135.87	104.38	90.74	87.42	74.85	100.11
56	-14	-11.34	-1.77	-13.77	0.3	-3.3	-9.46	-12.6	-1.13	-0.4	3.8	-1.77	-9.99	7.27		56	56.58	128.7	71.86	87.94	153.01	88.12	98.62	202.97	156.7	94	109.68	91.73	89.64	56.4
70	-11.1	-12.69	-7.55	-8.27	-8.37	-1.3	-1.2	-16.7	11.17	-4.87	-1.3	3.43	-2.77	-0.53		70	40.74	140.53	82.52	96.23	40.8	93.54	43.12	202.71	107.07	58.75	87.95	90.65	102.29	103
77	-17.44	-8.56	3.13	-14.74	-5.97	-8.1	-3.4	-16.2	9.57	6.2	6.7	3.53	7.23	5.07		77	22.44	90.79	60.38	67.09	89.08	54.89	102.43	146.29	135.93	63.32	107.13	74.11	98.83	91.12
84	-10.5	-13.08	-4.17	-10.27	-7.07	0.4	-1.3	-25	-0.83	0.7	0.6	1.13	1.33	-0.13		84	39.45	75.17	65.26	96.87	78.14	128.41	72.82	171.38	115.2	90.9	105.71	71.59	130.49	119.09
98	-15.33	-9.29	-4.67	-9.17	-3.83	-8.5	1.4	-9.3	-0.43	-0.8	15.8	-4.47	2.83	3.07		98	75.93	91.87	83.38	107.56	158.03	108.76	113.79	129.16	136.41	113.74	89.32	101.96	103.34	125.27
119	-5.5	1.3	0.93	-3.87	-6.32	4.4	0.3	-15.5	13.67	-3	18.7	-5.57	1.73	5.97		119	51.85	84.14	56.81	62.74	82.08	77.57	71.16	152.36	127.34	56.29	85.25	74.94	97.41	103.71
133	-13.6	-9.83	-7.41	0.83	-1.8	-2.9	-12.29	-15.8	-0.03	-0.4	-1	-9.17	-2.07	4.87		133	64.39	103.27	88.86	78.55	111.44	108.72	115.2	106.9	139.18	129.84	112.7	93.68	87.84	131.93
147	-12.1	-11.96	7.73	-10.77	-6.38	-8.7	-8.2	-2	13.57	-0.5	-2.9	-6.17	3.63	1.87		147	62.54	187.36	55.13	98.43	124.98	90.28	95.65	129.17	102.22	101.33	95.65	83.94	93.72	122.29
161	-17.99	-9.78	-5.53	-8.37	3.3	-10.5	-4.1	-10.5	6.17	-2.8	-5.2	-7.57	1.93	3.07		161	76.24	47.33	45.5	76.26	92.55	63.52	72.88	78.71	98.33	82.41	71.73	81.25	61.85	65.27
167	-9.1	-8.26	-5.99	-13.34	-5.57	-4.2	-1.6	-11.2	0.57	4.3	17	-3.07	4.13	2.47		167	43.23	65.14	64.77	66.47	56.38	93.08	41.46	117.28	82.11	81.74	73.95	68.28	44.62	83.43
181	-8.9	-5.5	-4.37	-15.48	-2.4	-9.9	-8.3	-12.2	12.97	-0.4	-1.3	-5.87	2.23	8.97		181	63.18	122.42	63.45	69.11	85	59.03	35.04	85.98	88.39	44.44	81.31	56.37	51.57	93.98
196	-13.8	-9.35	-7.17	-7.47	-5.44	-12.2	-1.9	-5.6	7.47	-2.1	15.1	0.63	1.53	10.27		196	60.38	106.32	67.77	56.98	62.16	80.98	63.97	106.89	99.3	66.29	82.83	68.65	86.17	72.59
217	-7.5	-1.7	-1.27	-14.43	-6.42	-5.3	-1.4	-4.2	0.27	-1.6	9.4	-3.17	3.33	-0.53		217	34.05	42.72	43.11	53.86	43.31	92.26	70.29	91.2	83.63	86.74	95.59	79.66	78.19	66.37
230	-11.2	-7.4	-4.07	-15.77	-2.9	2.7	-5	-14.7	14.07	-4.2	-4.6	-4.37	3.23	1.57		230	59.38	58.61	61.18	75.15	54.74	81.78	51.31	105.57	89.31	91.18	49.74	68.01	59.9	81.49
238	-6.3	-7.1	-3.67	-7.47	-2.5	0.5	-2.8	-6.8	8.17	-5.32	11.2	7.43	9.73	1.97		238	69.44	89.8	49.61	62	90.68	85.69	78.54	97.02	97.72	122.17	92.42	83.71	78.5	94.23
245	-12.2	-6.9	-0.77	-13.09	-8.57	-4.1	-5.7	-6.7	14.87	0.2	6.6	-5.67	5.23	7.37		245	46.24	36.92	90.12	66.58	82.26	147.83	72.12	100.98	111.41	152.72	108.74	125.96	112.98	98.76
CD8 Transitional Memory T cell Proliferation																CD8 Transitional Memory T cell Counts
	Ki67+ Change from baseline (% of total)																Counts (% of baseline)
	Rapamycin							Control									Rapamycin							Control
Time post-rapamycin (days)	C1=30230	C2=30377	C3=31186	C4=32406	C5=31782	C6=34098	C7=32388	D1=32393	D2=32140	D3=32566	D4=32804	D5=31188	D6=34117	D7=34118		Time post-rapamycin (days)	C1=30230	C2=30377	C3=31186	C4=32406	C5=31782	C6=34098	C7=32388	D1=32393	D2=32140	D3=32566	D4=32804	D5=31188	D6=34117	D7=34118
0	0	0	0	0	0	0	0	0	0	0	0	0	0	0		0	100	100	100	100	100	100	100	100	100	100	100	100	100	100
2	-6.93	-3.57	-10.8	-2.23	-2.2	-8.53	-4.5	-14.2	-3.1	-2.63	-3.96	-1	-6.87	1.5		2	127.7	82.71	128.29	123.96	121.21	195.7	106.11	140.61	119.45	63.13	86.01	129.78	76.47	146.13
7	-6.93	-9.47	-16.68	-4.95	-10.24	-9.23	-5.06	-7.2	-2.1	-1.23	-3.76	-2.2	3.53	-1.5		7	88.03	126.82	103.47	132.47	121.34	108.82	93.78	137.8	134.19	42.64	118.53	101.39	117.89	95.19
14	-21.14	-15.24	-17.89	-8.28	-10.19	-11.23	-1.8	-9.5	10.1	2.47	-4.6	-5.1	-0.97	6		14	65.01	70.31	78.93	102.4	90.51	97.28	92.57	101.25	131.09	62.37	120.17	100.51	65.74	97.43
21	-22.13	-18.42	-15.84	-7.23	-10.92	-7.63	-4.73	-4.8	-9.2	-2.83	-2.56	-7.3	-2.27	-1.3		21	72.88	83.9	77.53	55.61	104.37	83.66	80.15	80.44	116.83	59.72	83.89	135.67	70.87	51.04
28	-23.04	-17.32	-17.51	-9.61	-8.41	-9.13	7.9	-2	3.2	-4.63	-1.56	-6	-1.97	-0.8		28	69.98	128.79	77.47	0	113.9	78.06	79.35	124.7	165.08	117.84	89.02	116.17	110.88	146.21
35	-23.93	-13.71	-15.88	-10.08	-11.17	-11.03	0.5	-7.5	3.1	-1.53	3.14	-8	7.03	5.5		35	61.12	109.79	71.8	71.91	132.43	67.16	77.82	121.94	127.73	64.29	98.63	103.55	73.59	118.89
42	-24.25	-18.01	-16.55	-8.66	-7.33	-7.83	-7.78	-7.1	2	-7.03	4.04	-11	4.93	0.9		42	50.83	58.28	52.01	31.71	49.08	33.87	15.68	122.96	119.22	106.39	85.01	95.53	70	110.67
56	-23.11	-11.97	-14.88	-6.98	-7.81	-7.03	-3.1	-8.2	-3.3	6.57	0.74	-2.8	-6.77	2.9		56	40.47	135.32	46.44	77.47	143.34	56.79	60.97	156.3	127.19	132.21	92.44	79.87	80.57	70.69
70	-17.63	-14.31	-16.2	-4.28	-6.7	-11.23	-2.1	-1.3	1.2	8.87	-4.58	-5.4	-4.77	2.2		70	29.14	121.4	67.34	83.34	40.59	79.8	28.37	114.16	98.56	90.26	78.55	100.88	100.36	113.33
77	-21.23	-13.17	-11.1	-6.71	-4.7	-7.73	-3	-1.3	2.8	12.27	5.94	-6.4	-1.97	5.3		77	17.13	85.24	40.89	55.2	82.16	47.54	83.27	112.04	126.97	67.75	100.34	64.67	90.72	104.12
84	-18.03	-16.63	-15.66	-6.35	-11.12	-8.43	-5.2	-15.1	-5.6	-0.33	-1.86	-8.7	-3.57	4.5		84	40.75	89.24	45.9	70.6	70.5	82.45	47.9	139.89	127.54	124.69	112.5	63.07	120.6	128.07
98	-14.83	-14.93	-13.12	-6.07	-6.4	-4.93	2.3	-1.7	-4.2	-4.73	5.74	-7	8.53	-0.6		98	33.91	83.39	48.86	69.91	109.39	72.8	70.45	113.55	118.76	126.69	78.83	87.31	76.78	106.66
119	-3.53	1.23	-8.4	1.37	-9.08	-11.33	-2.1	-4.1	3.3	-1.83	1.94	3.2	2.83	6.4		119	52.53	111.46	35.99	77.38	79.58	96.85	68.36	120.43	128.17	81.95	83.67	68.49	92.07	95.25
133	-19.1	-11.07	-14.12	0.77	-1.3	-2.83	-6.55	-12.7	-8.8	-4.63	7.34	-8.4	-3.97	3.9		133	57.2	112.45	52.68	75.55	86.02	79.51	73.82	90.3	137.9	160.29	144.58	96.63	81.51	107.44
147	-17.93	-9.97	-14.72	-8.11	-8.68	-7.53	-1.7	-1.4	2.5	-6.03	-2.66	-6.1	-3.77	1		147	40.08	145.38	38.41	61.01	97.51	88.76	60.55	102.56	97.25	125.08	96.14	72.36	71.83	99.79
161	-17.93	-10.77	-7.8	-2.43	-7.98	-11.03	-1.7	-6.6	0.4	2.77	-7.32	-6.2	-1.07	6.2		161	36.89	48.45	26.89	57.02	64.84	57.78	47.4	78.63	91.23	84.43	63.36	58.99	61.17	56.61
167	-19.32	-16.01	-11.3	-5.73	-7.63	-10.93	-1.7	2.7	-4.8	1.77	5.34	-4.1	6.73	11.6		167	44.29	104.13	48.81	49.72	61.37	89.8	37.78	104.56	81.29	81.13	85.62	92.12	59.83	111.48
181	-20.65	-12.27	-12.75	-4.03	-7.97	-2.83	-7.46	-11.5	-2.1	-5.43	-4.1	-10.8	-2.77	1.8		181	50.78	114.01	43.97	55.09	66.56	60.74	29.65	86.01	85.38	35.84	68.23	69.9	55.08	102.73
196	-17.23	-12.57	-12.98	-4.38	-8.86	-8.43	-2.5	2.5	5.1	-1.93	2.34	1.6	3.03	1.9		196	38.79	93.84	44.32	53.95	60.16	66.81	36.92	110.87	92.29	73.74	70.85	78.69	71.99	68.27
217	-10.53	-2.27	-16.01	-9.9	-9.64	1.27	3.2	-0.6	0.8	-0.23	-4.63	-2.1	-3.77	6.4		217	19.94	39.58	27.96	54.27	31.96	97.72	62.4	119.91	106.27	79.56	74.91	90.52	82.26	72.14
230	-17.73	-7.57	-11	-11.06	-10.41	-3.63	-6.63	-15.9	1.9	-1.63	-4.84	-2.5	2.03	4.6		230	35.71	88.48	53.33	55.92	70	80.96	48.95	130.67	94.3	106.05	66.18	89.41	75.18	111.72
238	-11.33	-11.37	-14.54	-2.43	-8.67	-10.23	-3.8	-6.2	0.8	5.87	0.04	-1.2	6.63	-0.4		238	62.92	83.13	45.61	67.86	105.23	78.6	61.42	128.99	105.13	140.65	93.15	120.19	75.41	114.94
245	-11.83	-13.37	-2	-2.23	-8.11	-8.43	-1.6	-13.3	18.7	1.07	3.34	-5.7	3.03	-3.6		245	37.26	40.21	59.24	72.61	69.04	89.2	68.4	98.4	125.68	145.04	90.08	119.9	124.24	104.84
CD8 Effector Memory T cell Proliferation																CD8 Effector Memory T cell Counts
	Ki67+ Change from baseline (% of total)																Counts (% of baseline)
	Rapamycin							Control									Rapamycin							Control
Time post-rapamycin (days)	C1=30230	C2=30377	C3=31186	C4=32406	C5=31782	C6=34098	C7=32388	D1=32393	D2=32140	D3=32566	D4=32804	D5=31188	D6=34117	D7=34118		Time post-rapamycin (days)	C1=30230	C2=30377	C3=31186	C4=32406	C5=31782	C6=34098	C7=32388	D1=32393	D2=32140	D3=32566	D4=32804	D5=31188	D6=34117	D7=34118
0	0	0	0	0	0	0	0	0	0	0	0	0	0	0		0	100	100	100	100	100	100	100	100	100	100	100	100	100	100
2	3.8	-4.27	-4.38	-1.17	-0.23	-2.57	2.76	-3.33	0.7	3.67	-4.4	-4.93	-6.9	0.2		2	176.97	137.1	80.79	203.69	106.24	250.65	273.11	148.81	231.23	99.75	127.37	163.14	77.11	267.95
7	-3	-8.17	-5.82	-7.26	-8.56	-2.57	0.28	-5.83	-2	3.37	0.7	-5.83	-5.2	1.5		7	68.23	91.24	45.15	91.4	57.32	125.47	92.4	138.75	192.58	67.86	241.84	139.21	113.49	132.49
14	-9.86	-13.57	-4.49	-8.02	-9.12	-10.06	-3.07	-0.63	1.6	5.47	-0.2	-7.43	-0.1	2.7		14	26.69	21.8	42.29	53.31	32.26	52.75	75.34	118.63	196.66	94.99	236.84	115.53	72.54	254.07
21	-11.79	-10.67	-8.11	-8.14	-7.43	-8.4	2.06	0.77	-0.9	4.27	1.2	-8.03	1.9	-2.5		21	29.93	34.69	23.61	18.99	85.07	60.43	117.55	81.2	117.23	63.63	127.35	142.53	98.32	26.5
28	-10.94	-9.17	-9.43	-8.37	-4.23	-5.67	1.76	-0.63	5.8	0.37	-3.1	-1.93	-11.5	-3.4		28	17.71	93.75	15.1	0	79.04	72.97	73.37	128.59	308.83	163.6	194.2	161.54	67.98	192.09
35	-14.25	-10.37	-1.87	-9.51	-5.63	-2.67	0.04	-5.73	1.7	0.37	3.2	-8.83	-4.1	3.4		35	13.51	67.35	37.55	24.28	67.54	73.03	80.46	96.87	185.49	108.76	201.61	118.34	81.48	227.48
42	-12.87	-10.87	-9.07	-7.88	-3.23	-2.77	-2.25	2.37	-2.4	-1.03	6.5	-8.83	-5.6	2.7		42	17.17	45.37	11.02	15.89	29.74	27.45	12.64	149.4	123.37	104.85	272.91	89.98	56.99	137.67
56	-9.69	-7.27	0.83	-3.84	-0.53	-0.37	5.96	-3.53	-3.4	5.17	-5.1	-0.63	-13.12	7.8		56	14.04	107.79	24.51	55.85	163.98	64.69	129.49	129.22	107.97	197.05	114.67	129.06	31.66	129.26
70	-4.9	-3.47	-0.07	-3.47	2.97	-2.87	-0.07	-0.13	2.6	6.87	-9.21	-1.73	-8.4	7.6		70	16.21	106.67	38.15	76.03	29.12	67.59	29.19	133.62	179.68	105.9	74.36	136.98	59.4	177.67
77	-12.5	-6.17	7.53	-3.67	4.47	-0.37	2.66	1.57	2	9.67	2.7	-3.83	-5.6	7.3		77	5.04	50.31	34.98	32.5	94.5	45.8	112.73	165.94	254.94	82.44	358.85	95.17	72.94	108.2
84	-6	-8.17	-0.17	-6.87	4.97	-0.27	-0.33	-8.83	-6	5.97	-4.9	-8.53	-6.8	-0.6		84	16.22	86.88	27.9	58.04	54.61	197.63	34.25	96.51	156.5	223.95	170.42	89.48	99.59	227.47
98	2.9	-7.67	11.53	-3.67	15.47	2.13	11.66	-1.03	2.2	0.37	-4.3	-2.63	-2.8	-0.5		98	34.02	67.72	68.79	79.01	247.08	98.18	227.15	156.52	189.98	152.79	153.02	149.62	89.9	113.96
119	16.2	4.23	9.83	0.63	5.47	-2.57	7.66	-6.43	6.3	4.57	-6.2	4.47	-5.9	2.7		119	77.21	199.71	88.02	71.21	157.53	111.51	186.06	91.83	279.39	107.52	129.17	154.83	70.45	190.04
133	-2.5	-6.57	3.63	-0.77	6.17	-1.37	4.86	-9.63	0.8	3.37	-3.5	-10.98	-9.5	-2.4		133	47.57	105.86	105.28	51.77	128.95	99.23	149.72	47.06	156.63	239.32	176.2	58.86	42.88	172.17
147	-1.4	-3.07	-0.37	-3.47	-3.93	3.63	1.06	-0.53	6.6	-0.53	-4.2	-9.53	-9.2	1.3		147	58.75	240.9	81.8	55.86	172.93	191.07	109.43	119.59	300.04	156.55	186.07	50.91	46.07	179.88
161	-2.1	-5.47	1.23	1.63	-1.73	-7.95	2.46	-9.83	3.6	-0.43	-10.63	-5.73	-11	-1.3		161	54.95	123.57	73.43	102.93	144.33	63.41	119.75	49.32	253.66	122.61	43.82	57.56	40.94	84.21
167	-6.8	-9.27	-7.35	-3.37	-7.53	-7.53	-0.73	1.17	-2.4	1.37	2.3	-2.43	-6.7	5.6		167	24.56	66.08	34.69	42.77	32.14	53.05	33.26	45.65	113.92	103.44	130.86	53.5	29.34	127.43
181	-7.6	-9.57	-1.37	-1.67	-2.53	-1.57	0.55	-7.03	-1.2	-1.33	-9.18	-10.91	-10.9	-0.2		181	32.49	71.19	70.63	30.24	55.1	63.59	31.01	58.9	89.72	30.9	40.32	31.43	20.22	81.3
196	-6.4	-3.77	-4.43	2.23	1.87	-3.87	9.86	3.17	2.6	-1.33	-3.2	-4.93	-0.6	6.4		196	33.2	133.43	48	106.83	90.4	75.66	129.98	105.19	239.37	62.76	104.89	61.99	73.68	97.96
217	-8.2	-6.17	-3.96	-4.13	-2.33	-1.97	5.36	-5.93	-3.3	-0.33	-2.4	-6.23	-3.4	1.6		217	23.92	119.32	46.79	64.13	218.9	130.49	207.37	87.08	130.45	109.26	182.47	95.31	84.16	180.31
230	-7.4	-7.87	1.33	-3.27	-3.13	-3.57	4.46	-6.83	-2.4	4.27	-7.98	-0.23	-3.5	4.5		230	25.85	62.51	89.91	29.35	162.66	49.23	60.14	87.3	110.78	158.69	49.27	55.36	54.16	71
238	-1.7	1.63	3.93	1.33	0.07	1.73	5.86	6.37	1.4	6.87	-9.5	0.37	-2.3	8.4		238	85.74	127.34	113.15	87.46	92.77	76.38	120	118.88	235.33	193.02	69.33	95.09	45.03	204.68
245	-2.8	-6.27	1.83	3.83	-4.23	9.63	6.16	-7.83	14.8	1.97	-5.5	-0.33	-3.6	-2.6		245	37.94	37.87	153.34	94.44	54.58	112.07	164.74	47.39	220.22	235.49	84.28	150.4	108.49	125.1

## Sheet: Figure 7-SIV Virology
Figure 7a SIV Plasma Viral Loads
	RNA copies/ml									RNA copies/ml
	Rapamycin (n=7)									Control (n=7)
Time post-Rapamycin (days)	C1=30230	C2=30377	C3=31186	C4=32406	C5=31782	C6=34098	C7=32388		Time post-Rapamycin (days)	D1=32393	D2=32140	D3=32566	D4=32804	D5=31188	D6=34117	D7=34118
-21	5	1	8	20	1	10	1		-21	1	100	1	5	2	110	50
-14	5	1	6	10	3	3	5		-14	1	10	3	5	1	70	16
-7	7	1	2	7	2	1	7		-7	1	10	2	16	3	130	20
0	3	1	2	30	3	6	12		0	1	30	1	4	3	90	60
2	10	1	1	30	3	11	1		2	10	20	1	3	1	90	50
7	2	1	3	17	2	1	3		7	1	8	1	6	1	30	22
14	22	1	6	13	5	11	17		14	1	11	3	7	1	90	26
21		1	17	11	2	22	5		21	2	70	1	40	1	55	22
28	2	1	6	7	2	19	2		28	1	5	1	1	2	22	11
35	4	1	7	19	1	1	6		35	1	9	2	6	9	12	19
42	1	1	1	1	2	1	1		42	1	4	1	1	1	1	1
49	1	1	1	12	1	12	12		49	1	1	1	1	1	1	1
										1	1	1	3	1	19	15
56	3	3	3	9	6	9	15		56
										3	26	1	4	1	130	19
63	1	1	1	7	7	6	6		63
70	2	1	2	12	1	15	1		70	2	7	1	1	1	6	7
147	1	1	7	7	10	7	13		147	4	8	1	1	1	10	28
168	5	1	4	5	1	1	1		168	1	5	1	1	1	1	5
196	2	1	1	6	1	6	6		196	1	6	1	1	1	5	8
217	6	1	6	2	3	1	8		217	1	2	3	2	2	8	1
231	1	1	1	16	1	5	10		231	1	1	1	1	1	360	8
245	2	1	5	1	2	2	3		245	1	5	1	5	1	8	10
Figure 7b Cell-associated SIV DNA in PBMC
	Log SIV copies/10e6 cell equivalent
	Rapamycin (n=7)							Control (n=7)
Time post-Rapamycin (days)	C1=30230	C2=30377	C3=31186	C4=32406	C5=31782	C6=34098	C7=32388	D1=32393	D2=32140	D3=32566	D4=32804	D5=31188	D6=34117	D7=34118
-21	1.89597	1.62941	1.80889	1.97035	1.90146	2.0569	2.10037	1.47712	1.94151	2.02938	1.94645	1.74819	1.89042	2.17609
49	2.31806	1.94792	2.52153	2.55413	2.35851	2.53237	2.6149	1.55871	2.28601	2.3294	2.31555	1.78032	2.30984	2.33264
91	2.49831	2.03423	2.37603	2.45225	2.56632	2.73102	2.82184	1.68305	2.88309	2.24329	2.75603	1.76268	2.50174	2.84874
105	2.5563	1.32222	2.43136	2.49136	2.41497	2.43136	2.70757	2.04139	2.47712	2.43136	2.47712	2.11394	2.17609	2.4624
167	2.31175	1.49276	2.54158	2.78497	2.81238	2.64137	3.01051	1.5563	2.49872	2.17638	2.12678	2.44185	2.44264	2.82112
231	1.51587	1.58883	0.592177	1.28103	1.82543	1.68753	1.91328	1.26482	1.94645	1.7364	1.6637	1.53403	1.52504	1.96802
Figure 7b Cell-associated SIV DNA in LN
	Log SIV copies/10e6 cell equivalent
	Rapamycin (n=7)							Control (n=7)
Time post-Rapamycin (days)	C1=30230	C2=30377	C3=31186	C4=32406	C5=31782	C6=34098	C7=32388	D1=32393	D2=32140	D3=32566	D4=32804	D5=31188	D6=34117	D7=34118
-21	1.68305	1.42813	1.60959	2.19312	2.35984	2.3784	2.21748	1.47712	2.19866	2.00432	2.02531	1.90902	1.70501	2.51587
49	1.95713	2.38238	2.77283	3.0645	3.16876	2.86664	2.23325	2.44091	2.94822	2.52257	1.77815	2.79734	2.18893	3.12437
91	3.10965	2.22167	2.60347	2.98784	1.72016	2.64355	2.1271	1.83378	1.97864	3.11876	2.2418	1.80414	2.01578	3.06251
167	2.60724	2.24527	2.28307	2.72558	2.73247	2.15259	2.92526	0.70757	2.98195	2.87181	2.68422	2.91403	2.31471	2.88252
231	1.29226	1.07188	2.40993	2.45637	1.19033	2.54777	2.32634	0.641474	1.54158	1.62634	2.65514	1.54531	2.55023	0.632457
Figure 7b Cell-associated SIV DNA in gut
	Log SIV copies/10e6 cell equivalent
	Rapamycin (n=7)							Control (n=7)
Time post-Rapamycin (days)	C1=30230	C2=30377	C3=31186	C4=32406	C5=31782	C6=34098	C7=32388	D1=32393	D2=32140	D3=32566	D4=32804	D5=31188	D6=34117	D7=34118
49	1.44716	0.819544	2.5563	2.41497	2.36173	1.14613	2.5563	2.20412	1.81291	2.23045	2.34242	1.77815	2.23045	2.36173
231	1.17609	0.447158		2.04139	2.04139	1.20412	2.07918	1.72428		2.25527	1.76343	1.32222	1.70757	2
Figure 7b Cell-associated SIV RNA in PBMC
	Log SIV copies/10e6 cell equivalent
	Rapamycin (n=7)							Control (n=7)
Time post-Rapamycin (days)	C1=30230	C2=30377	C3=31186	C4=32406	C5=31782	C6=34098	C7=32388	D1=32393	D2=32140	D3=32566	D4=32804	D5=31188	D6=34117	D7=34118
-21	1.02938	0.541579	1.04922	2.52375	1.81224	2.02119	2.63849	0.737193	1.99034	1.77887	1.8704	0.872739	2.42651	2.55145
49	1.23955	0.40824	1.81224	1.63155	1.89575	2.41591	1.71054	0.4843	0.947434	1.52892	0.608526	0.123852	0.68842	0.775246
91	0.684845	0.338456	0.854913	1.82302	1.33806	1.05192	1.69399	0.161368	0.64836	1.25139	0.450249	0.0253059	0.924796	2.31631
105	0.579784	-0.69897	1.17609	1.5682	1.68124	2.11394	1.716	-1.2*	0.681241	0.690196	-0.200659	0.462398	0.70757	1.30103
167	0.726727	-1.2*	0.552668	2.65076	1.03019	1.11227	0.644439	0.212188	1.51081	0.662758	0.741152	0.0569049	1.21405	1.46805
231	1.64147	0.840106	1.59218	1.54407	1.72263	1.27646	2.25527	0.230449	1.53782	1.11059	1.71265	0.891537	1.71349	1.23553
Figure 7b Cell-associated SIV RNA in LN
	Log SIV copies/10e6 cell equivalent
	Rapamycin (n=7)							Control (n=7)
Time post-Rapamycin (days)	C1=30230	C2=30377	C3=31186	C4=32406	C5=31782	C6=34098	C7=32388	D1=32393	D2=32140	D3=32566	D4=32804	D5=31188	D6=34117	D7=34118
-21	2.07918	1.38382	2.26007	1.83885	0.997823	1.50379	2.32015	0.537819	1.7364	1.32222	1.4843	1.27875	2.25285	2.98182
49	0.862728	0.876795	0.786041	1.86794	1.77627	0.802774	1.90119	0.478566	1.25624	1.64953	1.73592	-0.22184875*	1.85101	2.31534
91	0.693727	0.531479	1.12516	1.89154	1.4936	1.39933	1.88087	0.332438	1.69117	1.72575	1.86581	0.91803	1.67302	2.02572
167	0.658965	-1.2*	1.64316	1.65944	0.87564	1.74679	1.00604	0.448706	1.28171	1.2927	1.13577	1.44248	1.28398	1.90222
231	1.3075	0.62941	1.5611	2.42488	1.21748	1.19866	1.15836	0.819544	1.37107	1.24551	1.77525	1.64738	2.3483	2.24551
Figure 7b Cell-associated SIV RNA in gut
	Log SIV copies/10e6 cell equivalent
	Rapamycin (n=7)							Control (n=7)
Time post-Rapamycin (days)	C1=30230	C2=30377	C3=31186	C4=32406	C5=31782	C6=34098	C7=32388	D1=32393	D2=32140	D3=32566	D4=32804	D5=31188	D6=34117	D7=34118
49	-0.136677	-0.420216	0.0413927	1.27875	0.39794	-0.508638	0.447158	-0.508638	-0.187087	0.462398	0.447158	0.230449	1.41497	0.812913
231	-0.236572	-0.522879		1.11394	0.531479	0.869232	0.832509	0.662758		1.07918	0.0791812	0.0791812	0.50515	0.672098

## Sheet: Figure 8-CD3lala
Figure 8a, Top Left (CD4 Memory T cell Counts)																Figure 8a, Top Right (CD4 Memory T cell Proliferation)
	Counts (% of baseline)																Relative Ki67 expression (Change from baseline, % of total)
	Rapamycin							Control									Rapamycin							Control
Time post-antibody (days)	C1=30230	C2=30377	C3=31186	C4=32406	C5=31782	C6=34098	C7=32388	D1=32393	D2=32140	D3=32566	D4=32804	D5=31188	D6=34117	D7=34118		Time post-antibody (days)	C1=30230	C2=30377	C3=31186	C4=32406	C5=31782	C6=34098	C7=32388	D1=32393	D2=32140	D3=32566	D4=32804	D5=31188	D6=34117	D7=34118
0	100	100	100	100	100	100	100	100	100	100	100	100	100	100		0	0	0	0	0	0	0	0	0	0	0	0	0	0	0
1	16.02	35.75	14.85	9.47	16.98	25.49	34.95	125.6	125.9	118	135	158.6	126.3	124		1	9.75	1.7	12.38	0.19	0.78	-2.2	9.27	6.93	-8.87	0.33	-0.6	-3.87	-0.1	-1.73
2	13.85	39.8	32.66	13.76	3.65	26.69	41.56	113.8	102.6	54.8	107	100.8	95.3	117		2	5.05	3.7	5.78	9.59	7.28	-3.3	7.87	-2.87	-8.17	0.33	1.1	-0.97	2.8	-2.23
7	72.93	85.74	60.45	70.83	34.14	81.17	139.02	61.9	145.5	60.4	102.6	91.8	91.4	132.4		7	1.55	0.3	4.88	8.89	3.08	-2.6	-1.53	-4.17	-14.27	-6.57	-12.06	-6.87	-3.3	-1.13
14	75.07	196.97	84.9	56.97	100.77	87.94	130.88	78.4	103.6	90	116.5	102.4	97.1	130.5		14	16.15	11.8	2.18	14.79	5.78	-1.1	7.97	3.93	-5.67	0.83	5.4	1.23	8.7	2.67
21	76.69	76.54	81.65	79.71	100.89	135.47	121.9	138.2	82.7	91.5	120.3	80.3	135.5	117.5		21	5.85	0.8	4.18	0.19	-3.75	-10.99	-4.88	-10.77	-12.77	-5.47	-7	-4.07	-9.8	-6.13
22	8.05	54.58	28.32	10.29	13.66	38.94	11.91	142.9	107.1	111.5	149.2	146.4	154	105.9		22	11.75	7.5	6.08	6.19	14.38	-2.9	3.97	-5.07	-10.27	-1.17	-7.5	-0.17	-3.6	-5.13
26	22.87	29.42	46.23	20.11	18.99	70.65	104.46	113.8	90.3	52.8	98.6	171.3	115.7	107.2		26	7.65	2.5	10.18	10.29	8.38	-6.3	6.27	-1.87	-8.17	-5.87	-5.6	-1.57	-6.7	-2.93
28	40.1	55.17	56.26	19.19	22.02	82.54	111.04	96.8	63.4	80.4	129.4	169.5	119.3	102.8		28	4.15	3.2	16.48	13.89	3.38	-5.6	-1.53	-8.47	-13.87	-3.17	-8.2	-4.37	-4.1	2.07
34	100.94	107.41	73.52	50.07	43.23	37.63	56.91	46.5	122.8	125.7	72	51.8	49.7	79.1		34	21.15	11.5	5.28	12.29	8.78	2.8	4.37	-3.77	-1.77	-7.54	2.2	-7.67	-13.1	3.77
42		95.63	82.11	74.81	69.16	86.54	80.15	84.7	102.8	71.8	120.4	101.4	85	81.6		42	30.9	10.3	-17.7	-7.5	-8.4	-16.5	-17.6	-4.6	-2.1	1.2	-7.5	-3.1	1.2	-2.5
55		68.17	59.38	33.38	62.77	74.85	50.5	54.3	63.6	40.8	56.6	56.3	66.4	56.5		55	30.4	6.4	-3.5	-9	-6	-6	-20.6	-8.5	-0.1	0.8	-17.1	-8.4	-5.3	-6.5
Figure 8a, Bottom Left (CD4 Memory T cell CD69+)																Figure 8a, Bottom Right (CD4 Memory T cell CD69+)
	Relative (Change from baseline, % of total)																Relative (Change from baseline, % of total)
	Rapamycin							Control									Rapamycin							Control
Time post-antibody (days)	C1=30230	C2=30377	C3=31186	C4=32406	C5=31782	C6=34098	C7=32388	D1=32393	D2=32140	D3=32566	D4=32804	D5=31188	D6=34117	D7=34118		Time post-antibody (days)	C1=30230	C2=30377	C3=31186	C4=32406	C5=31782	C6=34098	C7=32388	D1=32393	D2=32140	D3=32566	D4=32804	D5=31188	D6=34117	D7=34118
0	0	0	0	0	0	0	0	0	0	0	0	0	0	0		0	0	0	0	0	0	0	0	0	0	0	0	0	0	0
1	1.36	7.5	14.46	7.09	8.11	6.02	8.03	3.56	3.28	2.83	0.5	2.05	0.85	0.91		1	-1.57	-1.1	0.69	-1.89	-3.15	-0.61	-0.66	0.22	-2.24	-0.92	-3.52	-2.59	-4.29	-4.2
2	12.95	11.7	15.36	9.49	12.31	1.82	12.03	-0.19	1.09	1.21	1.38	-0.25	0.87	-0.32		2	9.65	7.05	3.24	19.27	5.81	3.89	3.52	0.32	-0.97	-0.31	3.6	-0.84	-1.92	1.07
7	11.35	11.8	3.67	6.09	2.95	1.87	-0.38	0.03	0.43	1.98	1.6	-0.98	-1.2	1.35		7	-0.17	-0.85	-3.36	1.33	2.36	1.54	0.46	-2.62	-1.39	0.74	-2.77	-1.42	-3.87	-1.49
14	2.01	5.66	2	0.39	1.94	0.41	-0.21	-0.62	0.69	0.97	1.07	-1.51	0.08	1.36		14	-0.59	-0.3	-2.37	-0.6	0.62	-2.38	-0.5	-2.61	-1.36	-1.45	-1.92	-2.95	-2.35	-1.55
21	-1.07	1.67	2	3.14	-0.5	3.14	1.46	2.3	1.45	1.58	1.59	2.17	0.59	1.74		21	2.85	-0.85	1.54	1.39	3.12	2.19	0.69	-1.86	-3.3	0.3	-0.28	-1.06	-3.86	1.07
22	10.25	12	14.46	14.79	10.81	9.95	7.23	0.36	1.56	1.15	2.38	-0.27	0.6	-0.33		22	9.25	10.65	7.94	2.27	9.11	3.42	3.92	-0.79	-1.05	1.54	1.1	1.35	0.3	-0.39
26	7.45	10	3.52	7.79	4.25	2.1	4.67	-1.69	-0.71	-1.35	-0.02	-0.87	-1.81	-1.22		26	5.35	5.25	-1.27	3.27	-0.87	-3.59	-3.32	-1.93	-1.99	-5.54	-2.82	-5.48	-3.97	-4.52
28	2.74	17.1	4.26	13.69	8.21	3.15	5.21	7.37	2.89	6.27	3.88	2.4	4.37	3.27		28	5.35	6.15	2.84	2.27	0.72	-1.12	4.02	1.02	3.22	7.44	3.1	5.35	-3.4	4.47
34	1	4.14	2.18	3.68	0.94	9.45	1.99	-2.67	0.31	1.3	1.45	0.63	-1.15	-2.4		34	3.7	2.82	0.77	-0.77	5.91	3.6	-0.55	-1.74	0.92	2.64	0.05	3.05	-1.04	0.32
42	3.79	-2.34	-0.02	1.5	0.51	-4.64	-4.73	-1.7	-1.71	-5.45	-0.7	-1.1	3.3	-4.76		42	7.87	-2.4	-3.6	-2.6	-2.2	2.64	-1.4	-6.1	-2.6	0.9	-3.5	-0.2	-0.2	0.4
55	5.16	-3.81	-0.25	-2.74	-0.13	0.2	-4.48	-0.1	0.28	-3	-5.46	-5.21	0.8	-2.6		55	26.3	-5.7	-4.1	-12.15	-7.43	0.16	-7.94	-10.76	-3.5	-4.94	-8.8	-5.72	-0.5	-4.29
Figure 8b (SIV pVL during CD3lala treatment)
	RNA copies/ml
	Rapamycin							Control
Time post-antibody (days)	C1=30230	C2=30377	C3=31186	C4=32406	C5=31782	C6=34098	C7=32388	D1=32393	D2=32140	D3=32566	D4=32804	D5=31188	D6=34117	D7=34118
-28	6	1	6	2	3	1	8	1	2	3	2	2	8	1
-15	1	1	1	16				1	1	1
-14					1	5	10				1	1	360	8
0	2	1	5	1	2	2	3	1	5	1	5	1	8	10
1	30	2	20	30	10	16	20	1	1	1	1	1	12	6
2	330	2	28	30	10	20	20	1	10	1	1	1	10	8
7	16	1	6	10	3	20	8	1	5	1	1	1	5	6
21	12	1	20	6	6	30	3	3	2	1	2	1	30	6
22	250	1	16	6	12	30	16	1	1	1	1	1	10	1
28	260	1	160	8	16	170	100	3	1	1	1	1	12	2
35	30	2	30	5	16	12	6	1	10	1	1	1	2	5
55	12	1	12	5				1	6	1
56					20	1	16				1	3	6	7

## Sheet: Figure 9-ART Release
Figure 9a (Time to SIV rebound)
No stats
	Rapamycin							Control
	C1=30230	C2=30377	C3=31186	C4=32406	C5=31782	C6=34098	C7=32388	D1=32393	D2=32140	D3=32566	D4=32804	D5=31188	D6=34117	D7=34118
Time to rebound (days):	n/a	11	7	7	4	4	7	9	4	7	7	11	7	4
Figure 9b (SIV plasma viral loads)
	RNA copies/ml
	Rapamycin							Control
Time post-ART Release (days)	C1=30230	C2=30377	C3=31186	C4=32406	C5=31782	C6=34098	C7=32388	D1=32393	D2=32140	D3=32566	D4=32804	D5=31188	D6=34117	D7=34118
0		15	15	15	15	15	15	15	15	15	15	15	15	15
2		15	15	15	15	15	15	15	15	15	15	15	15	15
4		15	15	15	40	65	15	15	25	15	15	15	15	25
7		15	40	960	8400	54000	580	15	170	4100	65	15	480	190
9		15	980	11000	47000	620000	23000	170	1900	21000	650	15	10000	2200
11		730	16000	79000	250000	3600000	250000	1600	32000	46000	4900	230	150000	23000
14		1600	150000	560000	280000	2500000	540000	9300	200000	3400	13000	580	870000	74000
16		800	220000	3100000	190000	590000	460000	12000	230000	820	16000	1800	1300000	58000
18		65	180000	7700000	210000	250000	550000	15000	200000	460	13000	3100	1200000	50000
23		15	42000	8200000	410000	2300000	1400000	14000	300000	990	90000	4300	470000	74000
30		15	15000	6200000	410000	1400000	310000	4300	710000	8200	46000	11000	700000	250000
37		15	5200	2400000	320000	1300000	86000	1700	240000	8700	20000	5300	740000	210000
44		15	9600	3600000	430000	1000000	160000	6800	1000000	4600	73000	14000	1400000	510000
52		15	9800	2100000	330000	1100000	360000	100000	3000000	800	120000	460000	890000	26000
57		15	20000	2900000	330000	1400000	640000	60000	3000000	390	210000	51000	1300000	990000
79		15	78000	1700000	250000	1600000	650000	170000	1400000	160	410000	39000	2300000	540000
100		15	180000	3200000	250000	2000000	1500000	210000	1900000	290	600000	14000	3900000	1200000
128		290	180000	2800000	220000	1700000	1400000	290000	1600000	2000	650000	8400	4900000	1900000
163		15	240000	2900000	450000	1700000	65*	530000	1700000	25	910000	65*	6800000	3000000
170		15	170000	3100000	520000	2000000	2100000	900000	1500000	65	1100000	9600	7500000	2900000
191		15	660000	6800000	1100000	4200000	5500000	6000000	3700000	1500	2500000	26000	11000000	4000000
205		15	1200000	1400000	540000	1400000	1800000	4700000	720000	65	1300000	10000	5100000	1700000
219		15	2200000	1000000	860000	1200000	1900000	5700000	1100000	65	1600000	8800	8200000	970000
Figure 9c (CD14+ monocyte monocyte in blood)
	Change from baseline (% of total)
	Rapamycin							Control
Time post-ART Release (days)	C1=30230	C2=30377	C3=31186	C4=32406	C5=31782	C6=34098	C7=32388	D1=32393	D2=32140	D3=32566	D4=32804	D5=31188	D6=34117	D7=34118
0		0	0	0	0	0	0	0	0	0	0	0	0	0
2		2.56	1.77	1.77	0.84	2.36	2.36	1.6	0.56	1.39	0.24	3.93	1.87	1.6
4		9.91	14.22	14.22	2.53	33.89	7.82	31.2	0.62	1.98	7.1	4.33	5.02	31.2
7		34.91	24.62	24.62	28.04	63.19	41.27	11.3	1.32	10.38	3.41	-2.07	10.17	11.3
9		53.01	14.82	14.82	75.84	92.79	66.87	8.4	1.18	31.68	6.22	1.55	14.27	8.4
11		8.81	18.12	18.12	67.84	78.29	80.77	1.5	1.07	10.58	5.03	-2.1	78.97	1.5
14		10.31	40.02	40.02	37.64	8.21	36.17	13	0.94	0.69	6.04	-1.73	81.37	13
16		-0.07	4.82	4.82	19.24	6.22	51.47	-0.6	0.26	0.23	0.82	-3.07	48.97	-0.6
18		-0.16	1.13	1.13	12.34	37.09	52.47	7.3	0.35	1.11	3.72	-0.75	41.37	7.3
23		1.85	0.06	0.06	21.74	37.29	49.67	3.6	0.56	0.04	11.07	-4.55	-0.23	3.6
30		4.89	0.39	0.39	32.84	13.59	20.67	-7.46	1.66	0.88	1.87	2.28	33.37	-7.46
37		-0.21	2.26	2.26	50.74	32.49	37.17	-1.7	1.35	0.44	40.67	11.63	49.97	-1.7
44		2.67	4.35	4.35	52.04	39.79	59.57	16.4	15.38	14.58	53.07	31.03	69.07	16.4
52		0.22	2.63	2.63	42.44	35.39	61.57	30.8	28.18	0.37	49.37	45.23	64.17	30.8
58		3.14	7.98	7.98	62.84	58.29	68.27	33.7	27.68	1.05	60.87	37.23	79.57	33.7
65		0.13	4.49	4.49	30.54	47.39	65.77	42.8	21.78	0.27	52.87	34.13	75.27	42.8
79		2.72	14.62	14.62	56.04	55.49	67.27	59.8	18.28	0.51	59.57	35.23	84.97	59.8
86		1.65	45.72	45.72	50.54	64.19	73.87	59.2	40.28	1.16	67.57	38.63	86.47	59.2
93		-0.24	42.52	42.52	48.94	74.49	69.37	41.6	34.08	2.86	60.47	30.83	86.67	41.6
114		-0.22	51.52	51.52	51.14	67.09	75.27	54.2	34.48	0.58	64.27	38.43	93.17	54.2
128		1.19	42.02	42.02	52.14	57.99	73.67	64	26.98	1.5	74.77	32.23	94.17	64
142		-0.85	38.72	38.72	48.94	74.09	77.17	61.9	24.68	1.04	73.07	19.13	94.37	61.9
163		-0.49	29.22	29.22	67.14	65.39	82.57	72.9	37.48	1.32	74.47	17.23	95.17	72.9
170		-0.89	39.12	39.12	61.84	69.19	69.27	67	22.38	0.78	74.27	11.33	94.27	67
177		1.78	46.22	46.22	71.74	74.39	82.37	72.8	34.58	3.06	82.87	20.83	96.27	72.8
184		0.16	33.52	33.52	62.44	66.29	85.67	74.4	30.68	1.48	83.37	26.33	97.17	74.4
191		-0.52	38.72	38.72	75.54	76.09	83.97	76.5	28.58	-0.52	81.87	21.63	-1.03	76.5
Figure 9d (Proliferating CD4+ TM in blood)
	Change from baseline (% of total)
	Rapamycin							Control
Time post-ART Release (days)	C1=30230	C2=30377	C3=31186	C4=32406	C5=31782	C6=34098	C7=32388	D1=32393	D2=32140	D3=32566	D4=32804	D5=31188	D6=34117	D7=34118
0		0	0	0	0	0	0	0	0	0	0	0	0	0
2		0	-22.7	3.8	-8.7	-10.2	-27.4	-8.4	-8.4	-7.3	-29.4	-9.7	-4.1	-10.8
4		14.2	1.9	8.6	10	5.2	1.1	-5.4	1.2	-4	-5.7	-1.6	-1.4	-6.3
7		23.2	12	21	16.6	3.4	-11.1	-7.8	-2.7	-7.9	-14	-3.3	-6.6	-9.6
9		27.4	22.7	27.8	9.3	7.6	11.7	0.4	0.8	-0.9	-6.8	-2.1	0.7	-5.6
11		30.4	22.6	32.2	10.4	2.5	-0.6	-1.8	-4.8	-5.9	-4	-4.8	-6.9	-11.3
14		24	9.5	28.4	7	-17.9	-19.8	-7.7	-6.2	-8.5	-10.5	-9.9	-9.8	-8.6
16		13.4	-10.5	5	10.6	-27.9	-19.8	-12.1	-23.3	-7.4	-17.2	-16.9	-18.3	-10.9
18		18.5	-21.8	4	5.5	-11.4	-1.4	-17.6	-18.3	-12.9	-38.1	-8.3	-14.6	-18.1
23		16.7	19.1	-0.2	10.3	-10.4	-20.8	-4.5	1	-4.3	-15.4	-4.1	2.7	-10.9
30		12.8	3.7	17.6	3.8	-14.7	-5	-0.4	-8.3	-4.1	3.4	-4.5	-7.6	-3
37		11.8	2.1	9.4	6.6	-12.1	-22.9	7.1	6	-2.9	-21.9	-2.6	-1	-5.5
44		11.5	4.1	14	1	-9.2	-12.1	5.2	2.5	-3.3	-14.1	-9.8	-3.1	-6.5
52		20.6	7.4	13.8	7.5	2.5	-3.5	7.8	10.6	4.9	-12.1	11.4	2.8	-13.7
58		-2.3	-9.2	3.7	-6.9	-14.8	-23.8	-8.9	-1.2	0.6	-33.4	-4.9	-2.6	-21.5
65		6.3	0.8	5.4	3.9	-12.2	-12.8	5.7	9.1	5	-5.6	2.2	4.7	-5.2
72		15.9	-1.3	2.9	4.8	-0.6	-11.9	3.3	6	2.2	-7.6	2.1	1.2	-4.6
79		10.8	8.2	5.8	-0.7	-7.8	-13.2	5.2	12.1	-2	-6.6	3.1	-0.1	-1.3
86		5.9	4.4	10.1	0.3	-4.5	-7.1	5.1	4.7	-1.9	-7.7	0.3	3.9	1.1
93		-1.9	-30.1	-1.5	-8.3	-23.1	-24.3	1.1	-4.8	-5.6	-31.4	-8.4	-6.5	-13
100		7.3	-17.6	7.4	-2.9	-15.3	-21.8	12.8	7.5	3.6	-28.2	-4	-6	0.3
114		-3.2	-18.7	4.4	-2.8	-22.5	-35.7	2.6	1.2	-1.2	-30.6	-7.6	-7.2	-9.9
128		9.1	-11.8	6.5	-2.6	-5.3	-18.2	-4.9	12.8	-1.9	-30.4	-1	0.2	1.5
142		-3.2	-29	3	-6	-14.1	-22.6	-6.3	4.4	-3.7	-34.2	-5.2	-16.2	-11.6
163		2.6	-0.9	9.1	-3.1	-4.4	-19.9	-2.6	11.3	-4.3	-6.9	3.8	-1.4	-4
170		-0.4	-4.7	9.8	-8.5	-10.6	-16	15.9	7.3	-1.9	-6.1	4.9	3.9	1
177		-2	-5	9.1	-9.1	-9.9	-25.8	4.4	7.2	-6.8	-13.9	5.9	-2.9	-9.7
184		7.7	0.2	15.8	6.7	2.4	-7.2	18.1	17.4	5.7	-9.6	7.7	13.5	11
191		-6.8	-22.2	3.9	-4.1	-17.6	-34.3	0.5	8.6	-6.3	-28.1	-4.9	1	-1.1
205		5.8	-2.4	15.4	2	-4.1	-1.4	17	10.2	-3	-15.4	10.5	-1.6	1.8
Figure 9e (Proliferating CD8+ TM in blood)
	Change from baseline (% of total)
	Rapamycin							Control
Time post-ART Release (days)	C1=30230	C2=30377	C3=31186	C4=32406	C5=31782	C6=34098	C7=32388	D1=32393	D2=32140	D3=32566	D4=32804	D5=31188	D6=34117	D7=34118
0		0	0	0	0	0	0	0	0	0	0	0	0	0
2		-5.2	-30.2	-4.9	-13.5	-15.4	-23.7	-3.6	-7.3	-5.8	-32.9	-5.1	-5.9	-3
4		0.5	-6.2	2.1	-7.8	-0.9	-2.2	-0.4	-0.7	-2.8	-7.5	4.8	-1.5	2.8
7		11.1	3.7	9.3	4.2	-2.9	-6.2	-3.4	0.8	-2.8	-14.9	1.1	-4.9	-1.4
9		16.9	13.7	23.9	11.7	8.6	13.7	7.1	0.6	-2.1	-4.3	8.8	1.5	1.6
11		18.1	15.6	21.2	11.7	6.4	5.2	0.3	4	-6.2	-1	1.1	-1.3	-3.8
14		17.8	3.1	25	14.3	-1.2	-3.9	-7.6	3.4	-5.5	-12.4	-8.9	-0.8	-4.8
16		1.2	-8.4	2	12.1	-21.1	-1.1	-10	-10.7	-4.8	-16.8	-16.7	4.1	-5.7
18		1	-36.6	0.2	-0.6	-16.2	8.5	-7.7	-8.4	-7.1	-38.2	-7.8	4.7	-10.6
23		11.5	15.2	-5.4	7.2	-24.4	-10.9	1.6	6	-2.8	-8.3	-6.3	26.7	0.1
30		-3	-5.5	16.1	-13.2	-15	6.1	3.7	24.8	-8.3	2.2	-2.8	4.5	-0.2
37		-0.3	-6.9	2.8	-3.9	-8	-16.4	8.5	24.4	-2.6	-20.6	-1.1	11.2	0.3
44		5	-7.2	2.6	-5.2	-8	-6.5	11.3	16.8	-1.8	-9.6	-11.5	14.9	4.6
52		1	4.3	4.3	-3.5	5.8	4.3	23.8	31.8	8.1	-4	19.3	21.7	-1.5
58		-25	-7.9	-2.2	-18.9	-24	-13.3	1.8	17.3	6.7	-25.6	-4.3	7.8	-4.4
65		-11.6	-12.6	0.1	-5.4	-22.4	-6.8	18.4	30.6	8.3	4.4	4.9	24.2	7.5
72		0.4	-9.4	-5.2	-4	-4.8	-2.8	20.9	24.7	1.1	-8.6	3	23.6	6.7
79		-9.4	-3.5	-8.5	-11.1	-14.6	-2.7	25.6	26.4	-1.1	0.1	6.2	21	18
86		-5.7	-7.5	8.8	-15.4	-10.2	2.4	26.2	17	-2.8	4.4	3.1	18.3	19.1
93		-22.2	-37.2	-15.4	-19.3	-35.8	-12.8	14.1	4.3	-3.5	-20.6	-8.4	0.4	3.2
100		-15.8	-19.9	2.1	-9.1	-23.9	-23.5	29.8	15.6	6.8	-20.9	-3.3	5.9	19.2
114		-19.4	-27.4	-3.4	-15.6	-43.6	-43	19	3.4	4.5	-25.7	-5.8	3.6	7.3
128		-7.8	-22.9	-9.3	-18.8	-16.9	-15.1	17.6	14.8	-0.6	-15.7	-3.2	10.8	16.7
142		-18.9	-46.9	-11.6	-20.1	-31.5	-31.2	8	8.8	-8.7	-34.3	-5.2	-15.1	-7.3
163		-10.1	-7.7	0.9	-14.8	-12.5	-24.2	29.6	16.9	-2.3	5.9	5	16.8	11.1
170		-12.7	-10	-1.2	-13.8	-28.5	-21.4	34.4	22.1	0.1	7.9	5.4	17.8	14.9
177		-15.1	-23.6	2.6	-11.3	-23.3	-25.1	34.6	22.7	-0.3	-4.7	9.7	9.8	2.5
184		-6.3	-19.9	6.4	-5.2	-11.3	-16.1	37.8	27.3	2.9	-5.7	8.7	15.7	21.9
191		-24	-40.1	-11.6	-19.1	-51	-42.5	2.5	8.5	-3.5	-35	-5.3	0.2	6.3
205		-8.3	-11.5	8.9	-6.1	-15	-7.1	43.2	27.5	8	-12.9	19.7	13.4	8.9

[truncated: 11 more sheets: Figure S1-Chem Panel, Figure S2-Metabolic Markers, Figure S3-miRNA, Figure S4-Gene expression, Figure S5-CD4 in Tissues, Figure S6-More CD4M Markers, Figure S7-B and NK cells, Figure S8-LCV and RRV, Figure S9-More ART Release, Figure S10 - CD3lala CAVL, Figure S10-SIV T cells post-ART]
