# Supplementary material for: Rapamycin limits CD4+ T cell proliferation in simian immunodeficiency virus–infected rhesus macaques on antiretroviral therapy
Source: J Clin Invest. 2022 May 16;132(10):e156063. doi: 10.1172/JCI156063 (PMC9106346; doi:10.1172/JCI156063)
Supplement: Supplemental data set 1 [file jci-132-156063-s077.zip › Supplementary Code and Data/data/2022-02-10/Rapa Manuscript Additional Figures - Supp Fig 10.csv]

	SUPPLEMENTARY FIGURE 10: CXCR5 and CXCR3 on CD8M
	LEFT: CXCR5% (change from baseline) on CD8M
	Rapamycin							Control
DPT	C1=30230	C2=30377	C3=31186	C4=32406	C5=31782	C6=34098	C7=32388	D1=32393	D2=32140	D3=32566	D4=32804	D5=31188	D6=34117	D7=34118
0	-1.35	2.8	-0.46	-2.02	-1.34	-0.64	-0.45	0.18	-1.08	-1.69	-0.78	0	-1.56	-1.15
2	-1.5	-9.4	1.71	-1.19	0.34	-3.94	-1.66	-3.69	-3.13	-0.98	-3.23	-2.19	-3.02	-3.83
7	-0.61	-4.1	6.68	-2.01	2.24	-1.42	1.85	-3.62	-2.42	0.04	-2.2	-0.01	-1.44	-1.45
14	0.03	-0.5	5.78	-1.25	0.54	-3.4	-0.75	-2.88	-1.68	-0.65	-1.89	-1.02	-1.57	-4.69
21	0.99	-0.8	3.88	2.89	1.94	-2.73	1.45	1.06	-0.81	3	-1.66	-0.91	-0.46	0.75
28	1.37	-5	3.98	-0.39	2.24	-1.33	2.65	-2.41	-2.26	-1.45	-2.46	-0.37	-4.06	-2.65
35	-0.55	-1.8	5.18	0.24	3.84	-2.69	-1.18	-3.04	-1.62	-1.21	0.05	-1.57	-2.53	-5.01
42	-0.57	-0.6	2.98	1.73	5.94	3.03	0.45	-3.02	-0.79	2.46	-4.11	-1.34	-0.91	0.55
56	1.86	-1.6	5.58	-1.3	1.04	0.77	-1.44	-2.92	-1.26	3.96	-0.03	-2.42	-2.68	-4.47
70	0.73	-1.8	3.78	0.38	7.94	-2.27	1.15	-2.66	-1.79	2.58	-1.26	-1.61	0.06	-0.25
77	1.6	-0.2	5.28	0.77	2.44	0.64	1.55	-3.08	-2.82	2.81	-4.14	-1.5	-0.14	1.05
84	0.91	-5	2.36	-1.19	2.54	-2.99	-1.29	-3.23	-2.92	0.18	-2.78	-2.26	-2.94	-4.03
98	2.79	-0.9	3.98	1.16	1.14	0.53	1.15	-3.15	-1.31	0.74	-0.81	-2.24	-2.76	0.55
119	-0.16	-6.94	3.38	-0.51	-3.01	-3.58	-2.8	-3.75	-2.65	0.38	-2.36	-2.74	-0.98	-3.42
133	-0.36	-4.2	-2.01	0.87	-1.7	-2.28	-1.46	-1.68	-0.05	0	-1.3	-0.77	-1.62	-4.9
147	-2.2	-5.7	-3	-0.58	-3.87	-3.54	-2	-3.77	-2.94	-0.6	-4.28	-1.46	-2.61	-2.75
161	-1	-8.59	-1.76	-1.1	-1.38	-4.13	0.45	-3.29	-2.97	0.83	-2.42	2.34	-1.44	-4.58
167	4.28	2.6	-0.46	2.25	1.74	0.75	2.05	9	5.31	1.72	-2.58	0.57	-0.01	0.45
181	4.16	0.6	-1.08	3.31	2.84	0.12	-0.65	-0.5	2.41	1.16	-1.76	-0.51	0.37	0.45
196	3.45	-2.6	-0.7	-0.3	-0.83	-1.86	-0.25	0.1	-1.56	1.32	-2.57	0.67	-1.4	-3.36
217	-1.1	-8.68	2.88	-0.67	-4.65	-2.93	-1.4	-0.5	-1.91	-1.77	-4.09	-1.85	-2.05	-7.96
230	3.31	2	1.22	5.6	-1.45	-0.56	2.55	3	3.09	0.95	-0.65	1.13	-1.68	1.95
238	5.05	-1.8	-0.55	1.97	3.44	-0.79	-1.15	4	2.42	0.23	-1.48	1.38	-0.74	-0.35
245	-0.29	-3.9	-2.84	1.15	-0.65	-2.46	-0.25	-0.16	0.09	-1.22	-2.87	-1.74	-3.44	-3.45
	RIGHT: CXCR3% (change from baseline) on CD8M
	Rapamycin							Control
DPT	C1=30230	C2=30377	C3=31186	C4=32406	C5=31782	C6=34098	C7=32388	D1=32393	D2=32140	D3=32566	D4=32804	D5=31188	D6=34117	D7=34118
0	6.55	0.05	-3.75	-12.45	-4.95	-6.5	-1.1	0.65	-0.55	-7	-4.5	-0.65	-2.7	-5.2
2	-3.05	-17.35	-2.55	-16.35	-4.15	-22.5	-16.3	-8.75	-20.85	-12.6	-17.4	-18.95	-13.9	-24.6
7	-0.35	-12.75	3.75	-15.95	0.25	-22.9	-3.8	-13.95	-16.65	-17.9	-7.5	-18.65	-14.5	-9.3
14	1.75	-6.75	3.95	-8.05	-13.05	-20.7	-10.5	-10.55	-13.05	-4.1	-6.2	-20.45	-9.7	-25.2
21	-10.55	5.75	10.65	2.05	-0.95	-15.4	-6	1.05	-7.55	6.1	-1.7	-19.75	-9	10.5
28	6.45	-14.15	7.05	-8.85	13.65	-15.7	-5.2	-8.25	-21.15	-14.7	-15.7	-14.35	-18.9	-19.9
35	-0.65	-9.25	4.85	-5.35	11.85	-12.1	-5	-6.35	-13.85	-12.8	-13.4	-20.35	-13.8	-18
42	-12.75	-10.15	7.25	-6.25	5.15	-10.2	-8.9	-8.95	-15.25	0.6	-14.4	-20.95	-4.3	-5.8
56	0.75	-14.35	13.15	-9.25	-5.25	-13.5	-8.7	-7.65	-11.75	0.3	-14.1	-12.95	-10.7	-9
70	3.55	-6.25	10.75	-10.05	11.35	-11.4	-2.7	-10.55	-10.15	2.9	-14.2	-13.05	-5.8	-6.5
77	3.95	-0.15	8.95	-3.55	8.45	-11.9	-5.1	-7.95	-16.35	6.8	-20.9	-9.45	-11.5	0.1
84	14.55	-14.25	6.45	-13.65	10.65	-25	-8.3	-11.15	-18.95	-8.1	-11.9	-21.75	-5.3	-20.7
98	-2.75	0.95	13.55	-11.25	-6.15	-16.9	-4.5	-11.25	-19.55	-0.5	-8.8	-16.15	-14.4	-0.2
119	-0.15	-22.45	-5.85	-3.85	-16.05	-17.1	-14.8	-12.95	-12.65	-3.1	-21.3	-23.55	-9.6	-23.2
133	9.35	-11.05	-6.75	5.95	-4.85	-12.9	-10.8	-2.85	-2.35	4.1	-4	-12.15	-6.8	-20.7
147	-8.75	-16.65	-10.25	-6.05	-22.55	-22	-15.3	-10.75	-15.05	-6.4	-12.9	-12.35	-10.8	-16.1
161	-12.25	-29.55	-13.25	-10.15	-17.75	-22.7	-20.8	-5.35	-16.45	-9.4	-7.3	-3.45	-10	-13.7
167	43.15	16.85	1.15	0.95	15.05	10.3	7	44.15	20.35	9.2	7.2	4.55	15.3	24.4
181	33.45	5.65	-2.65	5.75	20.25	2	9.9	5.35	1.35	13	14	7.55	14.5	24.5
196	1.95	-4.85	-0.85	-13.35	-6.65	-13.5	-8.5	0.25	-25.45	8.6	-6.1	-0.85	-10.9	-2.5
217	-12.25	-23.35	-7.85	-10.55	-22.75	-15	-17.7	-8.25	-20.35	-5.3	-14.6	-12.95	-9.9	-26.2
230	35.25	18.35	20.35	12.65	8.75	11.9	9.1	31.05	14.95	18.1	11.4	14.05	7.7	22.5
238	44.15	9.25	1.35	-4.85	24.35	8.7	2.8	39.65	13.15	11.6	7	4.25	6.9	24.3
245	5.15	-2.35	-5.95	3.75	-10.15	7.4	-3.4	2.35	6.35	5.8	4.5	-2.75	-4.6	1.6
