# Supplementary material for: Rapamycin limits CD4+ T cell proliferation in simian immunodeficiency virus–infected rhesus macaques on antiretroviral therapy
Source: J Clin Invest. 2022 May 16;132(10):e156063. doi: 10.1172/JCI156063 (PMC9106346; doi:10.1172/JCI156063)
Supplement: Supplemental data set 1 [file jci-132-156063-s077.zip › Supplementary Code and Data/data/2022-02-10/Rapa Manuscript Additional Figures - Supp Fig 8.csv]

	SUPPLEMENTARY FIGURE 8: RAW CD4 AND CD8 TOTAL MEMORY COUNTS
	LEFT: Raw CD4M Counts (cells per ul)
	Rapamycin							Control
DPT	C1=30230	C2=30377	C3=31186	C4=32406	C5=31782	C6=34098	C7=32388	D1=32393	D2=32140	D3=32566	D4=32804	D5=31188	D6=34117	D7=34118
0	334.1	150.8	616.1	285	166	332.9	341	293.4	215.7	522.1	378	335.5	525.1	256.4
2	327.1	73.7	558.1	254	160.6	378.7	249.3	210.7	176.7	233.2	276.1	374	353.2	295.6
7	241.5	141	518	284.4	215.8	318.7	261.7	296.8	236.4	183.3	318.4	429.9	585.4	199.6
14	174.6	77.2	393.7	178.5	123.2	254.4	225.8	195.8	252.5	207.7	373.1	356.7	297.7	288.3
21	245.3	100.7	377	116.8	168.1	275.9	228.3	171.6	166.9	187.3	245.4	473.4	397.1	120.9
28	234.8	181.1	386.8	113.9	218.1	301.3	289	297.1	318.6	466.9	310.9	400.5	572.1	345.8
35	224.7	151.5	350.8	158	190.1	232	225.6	263.6	275	356.7	328.6	412.9	456.2	279.3
42	212.4	86.8	289.8	81	94	106.7	60.7	268.7	234.9	349	298.5	360.8	359.7	238.2
56	145.2	186.5	259	161.7	252	229.7	194.6	302.7	217.1	371.2	318.1	316.9	388	193.7
70	110.1	178.1	349.7	226.2	68.2	243.8	129.3	276.1	194.3	212.5	297.4	399.7	495.2	247.9
77	83.8	122.8	249.1	155.1	155.3	163.4	299.1	250.8	234.5	188.3	365.3	287.6	495.9	199
84	173.9	130.6	308	227.2	97.5	434.1	174.4	273.3	241.6	433.1	352.4	339.9	620.7	319.2
98	172.2	100.2	276.4	219.9	202.4	248.6	275	221.6	201.8	396.6	301.3	319.8	518.4	247.2
119	180.2	152.4	319.8	193.3	152.7	241.5	245.7	236.4	235.1	233.1	316.9	308.1	464.4	241.4
133	219.3	166.1	422.4	219.2	174.3	260.4	267.1	216.8	288.2	499.1	386	386.6	445.9	339.7
147	183.7	244.1	398.1	234.5	256.9	279	260.5	263.9	246.8	466.4	356.1	288.1	458.7	307.6
161	183.8	88	292.8	198.5	159.4	191.1	211.3	170.3	173.6	320	219.5	241.2	403.3	183.5
167	170.3	146.7	365.7	202.7	103.7	276.4	118.9	184.8	168.6	253.5	213.3	240.5	233.9	218.9
181	236.2	146.3	340.6	175.8	144.7	205	105.5	190.2	182.3	145.5	201.7	227	281.8	193.7
196	147.3	109.6	328.4	164.8	117.7	228.5	172.5	204	214.8	207.8	221.4	277	416.1	170.9
217	132.8	95.1	311.9	184.5	132.3	284.8	290	215.3	207	321.6	307.1	360.5	483	229.2
230	199.1	107.3	365.3	159.9	173.2	217.2	131.8	246.4	175.9	263.1	180.3	265.4	354.9	192.9
238	282.1	134.2	338.1	198.4	145.2	240.6	213.3	213.3	227.1	323	337.5	363.9	341.3	215.1
245	166	47.1	437	153.2	130.6	285	179.3	206	244.3	369.4	277.3	436.7	630.7	245.9
	Right: Raw CD8M Counts (cells per ul)
	Rapamycin							Control
DPT	C1=30230	C2=30377	C3=31186	C4=32406	C5=31782	C6=34098	C7=32388	D1=32393	D2=32140	D3=32566	D4=32804	D5=31188	D6=34117	D7=34118
0	575.67	79.08	249.98	580.49	75.78	216.61	132.45	291.46	142.59	269.79	164.36	322.29	216.13	186.24
2	670.31	77.65	240.29	755.82	83.08	444.58	143.34	465.53	238.33	125.9	150.37	594.65	183.64	302.76
7	383.89	84.18	173.89	671.08	89.33	230.99	81.55	501.17	240.97	85.04	201.93	529.92	248.75	154.89
14	275.01	41.51	139.84	457.7	59.18	201.54	99.73	330.3	210.42	113.91	213.6	491.06	128.33	248.3
21	382.54	49.08	139.57	182.73	99.74	195.19	86.01	224.83	162.16	89.18	128.92	640.29	157.73	56.97
28	226.71	91.67	121.4	0	88.1	177.33	67.46	361.54	266.46	251.58	184.7	493.92	240.93	277.03
35	281.68	77.3	113.47	287.61	88.64	143.74	78.74	363.74	203.88	163.79	164.86	555.35	170.01	229.79
42	264.35	46.15	83.14	137.69	33.88	60.49	16.18	363.3	175.66	190.85	163.05	437.72	141.17	160.97
56	150.94	92.64	65.07	290.69	123.88	117.65	67.05	429.11	172.38	237.16	160.55	369.57	153.19	117.68
70	111.61	80.59	97.81	375.28	23.8	143.52	28.59	371.64	179.23	126.68	150.67	421.32	183.16	169.12
77	75.85	49.57	59.7	176.62	59.6	81.53	79.13	406.54	251.6	90.87	227.67	321.62	180.95	118.52
84	125.56	70.66	70.93	404.9	41.58	298.22	41.79	446.49	256.25	245.47	210.49	406.06	255.94	271.21
98	151.39	61.12	86.29	382.89	98.83	152.04	82.95	427.52	199.54	244.63	168.14	469.34	180.81	163.39
119	202.59	84.19	91.85	259.89	79.49	202.28	77.73	359.25	231.61	132.15	170.94	347.19	177.83	195.95
133	261.49	83.35	146.53	226.23	72.45	175.99	83.24	241.5	188.67	313.5	219.64	364.85	148.02	232.66
147	286.53	139.14	138.73	276.79	132.76	236.24	77.84	329.36	230.92	261.52	201.03	277.66	152.44	203.83
161	281.06	67.27	108.41	320.97	94.08	173.99	69.3	248.14	222.15	196.88	115.7	233.94	142.23	111.67
167	187.36	66.22	139.97	212.83	44.04	161.5	34.2	150.87	151.67	158.69	122.07	201.28	87.71	138.38
181	259.36	77.25	133.66	146.88	52.5	115.66	27.49	240.39	122.05	63.55	104.54	203.63	85.2	122.76
196	236.45	83.72	128.42	318.39	56.14	157.29	49.62	260.56	222.83	122.83	127.21	249.26	142.82	102.41
217	188.06	66.7	108.01	317.24	122.41	223.96	93.29	332.15	183.94	181.34	171.43	388.38	173.57	185.49
230	205.31	56.82	146.87	165.01	107.04	120.49	41.35	352.5	153.94	200.93	99.4	192.68	124.17	102.47
238	425.11	64.78	144.99	290.51	73.14	126.42	63.6	266.78	234.16	224.41	159.21	298.55	109.66	183.91
245	205.08	28.72	214	272.47	54.46	140	76.8	216.49	153.01	320.96	140.04	442.1	227.89	176.57
