# Supplementary material for: Rapamycin limits CD4+ T cell proliferation in simian immunodeficiency virus–infected rhesus macaques on antiretroviral therapy
Source: J Clin Invest. 2022 May 16;132(10):e156063. doi: 10.1172/JCI156063 (PMC9106346; doi:10.1172/JCI156063)
Supplement: Supplemental data set 1 [file jci-132-156063-s077.zip › Supplementary Code and Data/data/2022-02-10/Rapa Manuscript Additional Figures - Supp Fig 4.csv]

	SUPPLEMENTARY FIGURE 4: miRNA CORRELATIONS
	Supp Figure 4A: Heatmap of miRNA vs other metrics
		%Ki67+ CD4 TM	%Ki67+ CD4 TN	CD4 TM (cells/μl)	CD4 TN (cells/μl)	Log SIV RNA copies/106 PBMC	Log SIV DNA copies/106 PBMC	%CD25+ CD4+ TM	%CD69+ CD4+ TM	%HLA-DR CD4+ TM	%PD-1+ CD4+ TM
	miR-155	0.004191572	0.047331166	0.404311365	0.625783971	0.145957114	0.353480056	0.507022228	0.709706425	0.018158101	0.088976016
	miR-21	0.000303202	0.070676884	0.049863753	0.945477124	0.049863753	0.097053238	0.259884868	0.383471748	0.006100816	0.023213338
	miR-26a-5p	0.004613981	0.119819028	0.067347769	0.754155353	0.067347769	0.140482869	0.354525142	0.553705457	0.028425936	0.063970674
	miR-103-5p	0.002773545	0.135047217	0.140482869	0.887882681	0.040219862	0.08503691	0.645213065	0.425726196	0.081228429	0.120250999
	miR-23a-3p	0.026763943	0.447735093	0.750639222	0.544154208	0.008603508	0.026763943	0.206476498	0.709706425	0.315493052	0.361968017
	miR-28	0.280035227	0.09295675	0.591107916	0.873484861	0.334181525	0.877615554	0.76053148	0.334181525	0.157437623	0.186665248
	Supp Figure 4B: Correlation of miRNA expression vs CD4M %Ki67+
		Correlations w/ %CD4M Ki67
		Top Left	Top Center	Top Right	Bottom Left	Bottom Center	Bottom Right
Treatment	RM	miR-155	miR-21	miR-26a-5p	miR-103-5p	miR-23a-3p	miR-28	%CD4 TM Ki67+	%CD4 TCM Ki67+	%CD4 TTrM Ki67+	%CD4 TEM Ki67+	%CD4 TN Ki67+	CD4 TM Counts	CD4 TCM Counts	CD4 TTrM Counts	CD4 TEM Counts	CD4 TN Counts	Log SIV RNA in PBMC (49 dpt)	Log SIV DNA in PBMC (49 dpt)	%CD4M CD25+	%CD4M CD69	%CD4M HLA-DR	%CD4M PD-1+
Rapa	C1=30230	4.54041361	6.84624005	5.93303043	4.81804412	1.79813688	1.39285708	11.2	16	31.1	9.81	2.59	212.4	132.4	13.6	50.5	16.4	1.239549721	2.318063335	27.5	2.33	12.5	23.7
Rapa	C2=30377	4.69162539	5.43330161	4.47794188	3.61308491	1.29771474	1.85727492	14	14.4	29.6	7.78	3.6	86.8	56.6	7.6	9.9	8.5	0.408239965	1.94792362	32.8	5.02	6.6	26.4
Rapa	C3=31186	4.99976368	4.85845619	3.26185788	3.61304191	2.79906665	1.33250729	10.2	13.5	15	3.86	3.26	289.8	153.8	18.5	104.3	26.8	1.812244697	2.521530341	18	4.9	11	29.6
Rapa	C4=32406	2.00093436	4.80941984	3.99912677	4.02719377	2.85744788	0.45308743	12	14.3	16.8	8.21	1.54	81	48.2	8.3	16.7	4.4	1.631545228	2.554125582	18	5.25	12.3	29.6
Rapa	C5=31782	3.48351404	4.21745744	3.37003031	3.27984695	1.76319038	1.64524082	13.3	9.31	23	7.58	2.58	94	59.4	12	13.3	6.2	1.895753942	2.358505911	21.7	1.58	5.94	26.4
Rapa	C6=34098	3.99744808	6.28843003	4.79738031	6.31596834	3.40097379	1.45473183	11.4	11	31.2	7.99	8.24	106.7	79.4	9.5	7	24.6	2.415907746	2.532372134	23.4	3.81	8.28	22.9
Rapa	C7=32388							13.5	13.8	28.4	7.26	4.58	60.7	44.1	6	3.9	10.94	1.710540448	2.614897216	25.6	1.61	10.2	26.2
Control	D1=32393	0.48181426	0.59514678	0.48501143	0.59386496	0.23759199	0.19799618	35.6	23.2	40	20	1.57	268.7	136.9	48.4	46.2	17.9	0.484299839	1.558708571	21.8	4.08	18.6	35
Control	D2=32140	2.97255107	2.90581286	2.94250857	3.54731771	1.98869736	1.77725154	22.9	15	33.4	13	2.73	234.9	147	41.6	20.2	24.1	0.947433722	2.286007122	20.5	1.55	15.5	13.4
Control	D3=32566	3.9539119	4.12803007	4.36974153	4.06575974	3.14959268	2.28553578	19.3	18.9	31.5	14.3	2.21	349	165.2	37.3	121.8	17.9	1.5289167	2.329397879	9.35	2.5	17.1	43.6
Control	D4=32804	0.89485276	1.23214635	1.20570755	1.00307173	0.9574935	0.53797915	30.2	23.2	26.6	19	3.71	298.5	166.5	43	57.6	26.2	0.608526034	2.315550534	18.7	3.21	20.8	38.1
Control	D5=31188	2.01706976	1.67358772	1.33018466	1.80289431	1.40683131	1.06185503	13.7	14.1	25.1	12.4	1.81	360.8	168.5	40.4	132.4	9.8	0.123851641	1.780317312	16	3.35	16.5	39.2
Control	D6=34117	2.19057567	2.13205485	1.65546168	1.75589894	2.7611069	1.11228842	23	23.3	35.2	18.4	1.68	359.7	202	47.1	73	12.6	0.688419822	2.309843005	15.2	2.25	15.6	29.6
Control	D7=34118	1.10789709	1.18547223	0.92151882	0.77668754	0.81187415	0.54642467	26.4	18.7	32.1	15.3	1.08	238.2	134	37.9	39.1	9.59	0.77524626	2.33264041	21.8	2	13	35
