# Supplementary material for: Rapamycin limits CD4+ T cell proliferation in simian immunodeficiency virus–infected rhesus macaques on antiretroviral therapy
Source: J Clin Invest. 2022 May 16;132(10):e156063. doi: 10.1172/JCI156063 (PMC9106346; doi:10.1172/JCI156063)
Supplement: Supplemental table 2 [file jci-132-156063-s078.xlsx]

## Sheet: Sheet 1
	Symbol	Treated Vs Untreated, 12 Weeks_P.Value	Treated Vs Untreated, 12 Weeks_Adj_P.Value	Treated Vs Untreated, 12 Weeks_logFC	Treated Vs Untreated, 25 Weeks_P.Value	Treated Vs Untreated, 25 Weeks_Adj_P.Value	Treated Vs Untreated, 25 Weeks_logFC
ISG15	ISG15	0.023816	0.333302	-1.78149	0.351251	0.81116	-0.709516
AGRN	AGRN	0.00541765	0.191594	-1.26926	0.078735	0.595315	-0.771827
TNFRSF18	TNFRSF18	0.0243979	0.334598	-0.67731	0.153921	0.686608	-0.41842
CPSF3L	CPSF3L	0.00235549	0.136854	-0.460243	0.0493879	0.540056	-0.284231
AURKAIP1	AURKAIP1	0.313939	0.733048	-0.175868	0.00718892	0.310601	-0.49428
LOC710340	LOC710340	0.0143278	0.273812	0.859493	0.285572	0.778262	0.360025
SMIM1	SMIM1	2.23324e-06	0.00396713	-1.30932	3.55373e-07	0.00133237	-1.45546
CHD5	CHD5	0.0323127	0.373026	0.614976	0.0896681	0.612893	0.480771
ACOT7	ACOT7	0.00268926	0.142699	-0.904701	0.0227056	0.447146	-0.665061
TAS1R1	TAS1R1	0.787043	0.94668	-0.07591	0.0090762	0.331937	-0.775144
KLHL21	KLHL21	0.030171	0.363639	0.34124	0.199227	0.723181	0.197047
PER3	PER3	0.00230437	0.135432	-0.52185	0.15154	0.683102	-0.231122
RERE	RERE	0.0178382	0.29384	0.393036	0.043863	0.527879	0.330085
CA6	CA6	0.00172212	0.119444	0.737007	0.00516043	0.266422	0.646536
SLC2A5	SLC2A5	0.0136527	0.271141	-0.717796	0.902172	0.982859	0.0340273
UBE4B	UBE4B	0.0169937	0.288073	0.393031	0.207791	0.730888	0.200483
KIF1B	KIF1B	0.029216	0.357854	0.465228	0.0506661	0.544706	0.413727
PLOD1	PLOD1	0.0346082	0.383716	0.502541	0.425928	0.842946	0.183487
TNFRSF8	TNFRSF8	4.95515e-05	0.0157891	1.14779	0.00303669	0.209923	0.784419
VPS13D	VPS13D	0.00867417	0.226825	0.456067	0.0103729	0.347347	0.444188
PRDM2	PRDM2	0.00655445	0.20433	0.310213	0.00241239	0.197573	0.351577
LOC695047	LOC695047	0.0445474	0.412934	0.225088	0.716439	0.941826	-0.0394133
SPEN	SPEN	0.0217478	0.32165	0.266462	0.0547603	0.554112	0.220133
ZBTB17	ZBTB17	0.00588564	0.193669	-0.395179	0.188314	0.716309	-0.179793
ALDH4A1	ALDH4A1	0.0282528	0.35591	-0.622972	0.697364	0.935545	0.106277
UBR4	UBR4	0.0325096	0.374135	0.364072	0.0686812	0.581182	0.30678
LOC106995301	LOC106995301	0.0266637	0.348159	0.526833	0.0456976	0.533435	0.471342
LOC703641	LOC703641	0.0104479	0.244776	0.742439	0.420015	0.840813	-0.222652
LOC106996761	LOC106996761	0.26762	0.699243	0.399771	0.0253745	0.459966	0.831709
PLA2G5	PLA2G5	0.0765119	0.495021	0.27686	0.0343293	0.492025	0.334463
PLA2G2D	PLA2G2D	0.193992	0.634203	-0.418254	0.0205107	0.428121	-0.769143
VWA5B1	VWA5B1	0.00251489	0.138987	-0.72409	0.0729017	0.584717	-0.408985
MUL1	MUL1	0.0279669	0.354242	-0.270013	0.917282	0.987328	-0.012264
C1QA	C1QA	0.0328063	0.376094	-0.60194	0.0335301	0.486758	-0.599281
LUZP1	LUZP1	0.181043	0.621499	0.203239	0.0470001	0.534848	0.30723
E2F2	E2F2	0.250808	0.688193	-0.29464	0.00983075	0.341778	-0.692424
ID3	ID3	0.00101225	0.0897684	-0.787786	0.00348278	0.227732	-0.686742
TCEB3	TCEB3	0.0224281	0.324611	0.227036	0.119758	0.654576	0.151177
LYPLA2	LYPLA2	0.154221	0.594864	-0.217779	0.0288593	0.471825	-0.341713
PNRC2	PNRC2	0.0324789	0.374077	-0.271	0.361039	0.814509	-0.112239
CLIC4	CLIC4	0.00915324	0.229739	-0.449284	0.103569	0.6342	-0.271093
RHCE	RHCE	0.758432	0.936072	0.0914882	0.0456815	0.533435	-0.613805
TMEM57	TMEM57	0.00167724	0.119444	0.50892	0.664554	0.927728	0.0647847
MTFR1L	MTFR1L	0.0433608	0.410518	-0.241049	0.371325	0.820535	-0.103828
STMN1	STMN1	0.0029219	0.146404	-0.62935	0.00384802	0.236009	-0.608674
SLC30A2	SLC30A2	0.0498235	0.43053	-0.44295	0.277126	0.772974	0.240099
DHDDS	DHDDS	0.0157754	0.280272	-0.267064	0.111537	0.645487	-0.171294
ARID1A	ARID1A	0.0170941	0.288825	0.461661	0.0958017	0.624786	0.314737
SYTL1	SYTL1	0.0023658	0.137062	-0.702481	0.0301419	0.473779	-0.48223
WASF2	WASF2	0.0278609	0.353837	0.407728	0.108274	0.640549	0.29223
FGR	FGR	0.0185617	0.30057	0.451528	0.0461724	0.534479	0.377446
FAM76A	FAM76A	0.045978	0.418797	-0.259889	0.762251	0.952502	0.0381598
PPP1R8	PPP1R8	0.0328124	0.376094	-0.197674	0.101629	0.632249	-0.149275
ATPIF1	ATPIF1	0.221768	0.661574	-0.250324	0.0467267	0.534848	-0.4158
LOC100425773	LOC100425773	0.00459647	0.182717	-0.99532	0.359557	0.814014	-0.303099
RAB42	RAB42	0.0436613	0.410884	-0.689691	0.31514	0.790514	-0.334876
LAPTM5	LAPTM5	0.0286731	0.357573	0.286357	0.0776237	0.592433	0.227772
SNRNP40	SNRNP40	0.0332219	0.377528	-0.23766	0.0749799	0.588329	-0.196497
ZCCHC17	ZCCHC17	0.0143031	0.273812	-0.256999	0.0284433	0.471061	-0.227592
ADGRB2	ADGRB2	0.0257513	0.343457	-0.518329	0.045555	0.533435	-0.461011
CCDC28B	CCDC28B	0.0374849	0.393589	-0.544976	0.590487	0.901912	-0.136361
LCK	LCK	0.00416281	0.17501	-0.558113	0.0580211	0.563708	-0.355176
ZBTB8A	ZBTB8A	0.0168071	0.287384	-0.692439	0.122505	0.655944	-0.43507
RNF19B	RNF19B	0.0394937	0.399263	0.418694	0.0691947	0.581182	0.366654
ZMYM4	ZMYM4	0.0253907	0.34086	0.205107	0.0316677	0.480863	0.196516
CLSPN	CLSPN	0.0881682	0.517729	-0.497886	0.0172486	0.407299	-0.711485
AGO3	AGO3	0.0236406	0.332255	0.258984	0.0606132	0.569433	0.211901
EVA1B	EVA1B	0.841158	0.961739	0.0582271	0.0487837	0.540056	-0.590837
OSCP1	OSCP1	0.0327626	0.376094	-0.888354	0.141137	0.675158	-0.600321
MRPS15	MRPS15	0.743201	0.931116	0.0395443	0.0200293	0.424398	-0.293268
C1H1orf122	C1H1orf122	0.268746	0.69985	-0.25425	0.0165068	0.403041	-0.572192
MTF1	MTF1	0.0128381	0.26515	0.426807	0.0897768	0.613134	0.283105
RRAGC	RRAGC	0.0596621	0.459822	0.18531	0.0444007	0.528275	0.198619
MYCBP	MYCBP	0.0170569	0.288726	-0.319702	0.275969	0.77253	-0.140666
BMP8B	BMP8B	0.0205948	0.315308	-0.671942	0.0509715	0.544752	-0.559152
COL9A2	COL9A2	0.171002	0.612979	-0.531882	0.0108606	0.352286	-1.02827
NFYC	NFYC	0.0240443	0.334598	0.261157	0.0570821	0.562627	0.21754
HIVEP3	HIVEP3	0.451574	0.811647	0.169932	0.040645	0.519084	0.47609
LOC106998034	LOC106998034	0.707794	0.920223	0.0986309	0.0306273	0.476498	0.590494
FOXJ3	FOXJ3	0.261065	0.695782	0.105516	0.0496441	0.540808	0.188272
LOC700528	LOC700528	0.156097	0.597057	0.443935	0.0386599	0.518414	0.659432
LOC106998108	LOC106998108	0.0396383	0.399478	0.601326	0.519836	0.881126	0.182284
MPL	MPL	0.805123	0.953643	0.045995	0.0123008	0.372007	0.491236
CDC20	CDC20	0.000126104	0.0282835	-1.58999	4.00113e-05	0.0156914	-1.73628
HYI	HYI	0.000132433	0.0287995	-0.522658	0.0555202	0.558296	-0.238556
KIF2C	KIF2C	2.29034e-05	0.00918111	-1.2887	0.000114029	0.0302	-1.14318
TOE1	TOE1	0.100298	0.535299	-0.285853	0.0462588	0.534479	-0.350326
AKR1A1	AKR1A1	0.158434	0.599101	-0.169471	0.0245785	0.456545	-0.277056
PIK3R3	PIK3R3	0.00259086	0.140973	-0.888569	0.0555074	0.558296	-0.539731
POMGNT1	POMGNT1	0.00450904	0.182717	-0.506955	0.0823923	0.602199	-0.297222
LURAP1	LURAP1	0.0466878	0.419207	-0.689862	0.166975	0.702678	-0.471275
RAD54L	RAD54L	0.00799298	0.22017	-0.906144	0.0308562	0.477429	-0.723045
LOC106998357	LOC106998357	0.227696	0.667065	-0.283387	7.32455e-05	0.0219661	-1.05161
TAL1	TAL1	0.40739	0.789275	0.182977	0.00642863	0.300686	-0.636461
FOXD2	FOXD2	0.0221906	0.324311	-0.747999	0.176162	0.71061	-0.430117
SPATA6	SPATA6	0.00173826	0.119444	0.62902	0.081686	0.601143	0.330345
ORC1	ORC1	0.0957158	0.527468	-0.329784	0.0122145	0.372007	-0.510713
LOC715580	LOC715580	0.00870235	0.22694	-0.676826	0.0295877	0.473399	-0.551246
DMRTB1	DMRTB1	0.00918703	0.229739	0.635917	0.47144	0.865372	0.166905
MRPL37	MRPL37	0.0226837	0.325537	-0.271171	0.220317	0.738121	-0.141476
SSBP3	SSBP3	0.0485116	0.424591	0.393398	0.108812	0.640833	0.316287
ACOT11	ACOT11	0.00738306	0.214783	-0.858095	0.3858	0.827907	-0.263367
DHCR24	DHCR24	0.00999654	0.239553	-0.659959	0.552627	0.891946	-0.144433
USP24	USP24	0.0369588	0.392151	0.225101	0.0313716	0.479728	0.232776
DOCK7	DOCK7	0.000298819	0.0487505	0.588074	0.014624	0.391889	0.373643
LEPROT	LEPROT	0.00813276	0.22125	0.239622	0.0401736	0.518414	0.181499
LEPR	LEPR	0.00844505	0.224537	-0.982162	0.00391732	0.236349	-1.08843
LOC106999122	LOC106999122	0.00882888	0.228511	-0.805504	0.0845689	0.606914	-0.51366
SGIP1	SGIP1	0.0269366	0.34892	-0.524711	0.00828901	0.319542	-0.637111
WDR78	WDR78	0.00442038	0.181378	0.772632	0.037436	0.513443	0.547248
MIR1262	MIR1262	0.0422124	0.406135	1.04737	0.0439116	0.527879	1.03829
DEPDC1	DEPDC1	0.163042	0.602339	-0.442303	0.0157873	0.398749	-0.790395
PTGER3	PTGER3	0.0220889	0.324072	-0.710891	0.000449115	0.0750722	-1.15758
MIR186	MIR186	0.475222	0.825496	0.205731	0.027526	0.469558	0.658201
LOC106999262	LOC106999262	0.415571	0.792899	-0.157062	0.00173515	0.15657	-0.652216
ST6GALNAC5	ST6GALNAC5	0.0121246	0.263476	0.479463	0.00227196	0.191454	0.59849
LOC706031	LOC706031	0.0164614	0.285214	0.391357	0.000277004	0.0582365	0.632283
AK5	AK5	0.000974575	0.0897666	-1.21875	0.0731486	0.584717	-0.620813
GIPC2	GIPC2	0.0359812	0.389397	-0.621073	0.0399948	0.518414	-0.60733
LOC106999325	LOC106999325	0.742184	0.930747	0.0659728	0.00752083	0.312568	0.568188
ADGRL2	ADGRL2	0.324148	0.74137	-0.268987	0.0313138	0.479728	-0.605397
SAMD13	SAMD13	0.537378	0.856836	-0.147124	0.0103128	0.346471	-0.644078
LOC714004	LOC714004	0.283282	0.709155	-0.386471	0.00105308	0.119974	-1.27858
LPAR3	LPAR3	0.0441022	0.41125	-0.752697	0.102901	0.6334	-0.602825
MCOLN2	MCOLN2	0.00778108	0.218114	-0.66057	0.517272	0.880133	-0.152092
WDR63	WDR63	0.00099282	0.0897666	-1.02778	0.998808	0.999682	-0.000426085
MCOLN3	MCOLN3	0.0296126	0.360101	-0.427808	0.0508508	0.544752	-0.38113
SYDE2	SYDE2	0.292609	0.717727	-0.335538	0.0289853	0.471825	-0.717563
LOC106999570	LOC106999570	0.0289195	0.357854	-0.665955	0.379716	0.825802	-0.259095
LRRC8B	LRRC8B	0.00308294	0.150858	0.393183	0.00717437	0.310601	0.352621
LOC695833	LOC695833	0.000796688	0.0801397	0.742506	0.00770546	0.313384	0.569439
LRRC8D	LRRC8D	0.0412356	0.403909	0.180155	0.864201	0.975146	0.014591
LOC698162	LOC698162	0.358068	0.761662	-0.16637	0.00959758	0.339802	-0.492191
LOC106999689	LOC106999689	0.00243045	0.138398	0.92783	0.0071458	0.310601	0.809661
GFI1	GFI1	0.000157222	0.0320623	-1.3087	0.109884	0.642944	-0.501149
EVI5	EVI5	0.0232539	0.330234	0.433498	0.112404	0.646215	0.296724
LOC106999763	LOC106999763	0.031804	0.372015	-0.622865	0.685466	0.93349	0.113288
ABCA4	ABCA4	0.700963	0.918204	0.111848	0.0377244	0.514045	-0.62628
ARHGAP29	ARHGAP29	0.0395363	0.399263	0.736601	0.611031	0.909811	0.176135
RWDD3	RWDD3	0.0401848	0.399642	-0.364841	0.0890924	0.611532	-0.299032
DPYD	DPYD	0.000355467	0.0527314	0.743711	0.00640371	0.300209	0.542513
MIR553	MIR553	0.00768744	0.217434	0.805868	0.130158	0.664027	0.439598
GPR88	GPR88	0.0146172	0.274972	-1.07847	0.883046	0.977849	0.0618676
LOC100427709	LOC100427709	0.204526	0.644875	0.287352	0.00381591	0.236009	0.6932
COL11A1	COL11A1	0.000573617	0.0688105	-1.13328	0.450269	0.856204	0.22599
LOC713027	LOC713027	0.019444	0.305873	-0.848415	0.219331	0.738121	-0.431593
NTNG1	NTNG1	0.0438191	0.410891	-0.404975	0.1146	0.649494	-0.312891
LOC695159	LOC695159	0.00743866	0.215046	0.867541	0.0118688	0.367853	0.809813
FNDC7	FNDC7	0.0196907	0.308412	-0.544732	0.117538	0.650134	-0.356632
PSMA5	PSMA5	0.015184	0.277209	-0.266063	0.00969812	0.340118	-0.285323
AMIGO1	AMIGO1	0.0207943	0.315737	0.604284	0.0874875	0.610202	0.437788
MIR197	MIR197	0.130525	0.572916	0.476303	0.0480057	0.539978	0.631276
GSTM3	GSTM3	0.206608	0.645887	-0.317482	0.0212669	0.435296	-0.597026
RBM15	RBM15	0.0474625	0.421377	-0.176226	0.332469	0.800618	-0.0840704
LOC107000255	LOC107000255	0.0245483	0.335836	0.555246	0.0146541	0.392058	0.607316
LAMTOR5	LAMTOR5	0.476238	0.825995	-0.189915	0.0208183	0.429625	-0.641243
RAP1A	RAP1A	0.00917056	0.229739	0.506677	0.902339	0.982859	0.0225611
RHOC	RHOC	1.01742e-05	0.00648381	-0.820958	0.000312552	0.0618823	-0.633231
PPM1J	PPM1J	0.0354258	0.3861	-0.602431	0.00117211	0.125805	-0.978756
SLC16A1	SLC16A1	0.547864	0.860076	0.135785	0.0320454	0.481261	-0.501572
LOC107000324	LOC107000324	0.570113	0.871212	-0.202132	0.0212979	0.435296	-0.85395
PTPN22	PTPN22	0.00768525	0.217434	-0.353536	0.467867	0.863789	-0.0911744
DENND2C	DENND2C	0.747566	0.932672	0.0665443	0.00483452	0.259975	-0.621742
TSPAN2	TSPAN2	5.29973e-05	0.0163754	-1.15338	0.043315	0.527879	-0.51915
VANGL1	VANGL1	0.00449798	0.182717	-0.924169	0.678785	0.932406	-0.126166
SLC22A15	SLC22A15	0.0319253	0.372455	0.512528	0.224863	0.74017	0.282562
LOC710287	LOC710287	0.900712	0.977553	0.0300569	0.00526354	0.269305	-0.716991
ATP1A1	ATP1A1	0.0178937	0.294102	0.281828	0.0568311	0.562116	0.222993
CD2	CD2	0.00709759	0.211571	-0.55667	0.173203	0.709895	-0.269261
TRIM45	TRIM45	0.0164174	0.28487	-0.540496	0.436358	0.848206	-0.168024
GDAP2	GDAP2	0.0304967	0.365425	0.259552	0.0961562	0.625491	0.196457
LOC107000161	LOC107000161	0.155579	0.596646	-0.315951	0.0485444	0.540056	-0.445706
LOC107000433	LOC107000433	0.155915	0.597039	-0.431825	0.0268151	0.467385	-0.690139
ZNF697	ZNF697	0.0444415	0.412427	0.458917	0.813967	0.962497	0.0519991
NOTCH2	NOTCH2	0.0127096	0.26515	0.566075	0.0485496	0.540056	0.439527
FMO5	FMO5	0.000623441	0.0727984	-0.580875	0.00954108	0.339752	-0.421787
ACP6	ACP6	0.0342478	0.383444	-0.221931	0.74971	0.951154	-0.0322589
LOC107000582	LOC107000582	0.032347	0.373107	-0.601011	0.259222	0.764871	-0.308319
LOC710961	LOC710961	0.0146359	0.274972	-0.450324	0.201993	0.72492	-0.227058
LOC713130	LOC713130	0.0317936	0.372015	-0.799483	0.166571	0.702111	-0.503757
RBM8A	RBM8A	0.0238492	0.333349	-0.232833	0.3787	0.825618	-0.0875259
FCGR1A	FCGR1A	0.0484502	0.424295	0.648787	0.142036	0.675545	0.475835
LOC107000817	LOC107000817	0.0156643	0.280272	-0.381569	0.247151	0.758392	-0.176046
LOC704845	LOC704845	9.05305e-06	0.00639098	-1.48099	1.88201e-05	0.0101	-1.40983
LOC107000818	LOC107000818	0.0399875	0.399642	0.775595	0.077213	0.592091	0.661269
LOC696463	LOC696463	0.00521852	0.190539	-0.513179	0.00759376	0.312568	-0.48768
LOC714818	LOC714818	0.0320018	0.372672	-0.276854	0.678802	0.932406	-0.0515512
HIST2H2AC	HIST2H2AC	0.0208018	0.315737	-0.390995	0.0675127	0.579649	-0.304144
HIST2H2AB	HIST2H2AB	0.0322558	0.373026	-0.478492	0.072563	0.584065	-0.396748
PLEKHO1	PLEKHO1	0.0764868	0.495016	-0.204344	0.0029409	0.206806	-0.35985
APH1A	APH1A	0.0215653	0.320774	-0.253265	0.149282	0.680822	-0.154778
C1H1orf54	C1H1orf54	0.386622	0.777245	0.228099	0.0497477	0.541069	-0.5303
RPRD2	RPRD2	0.121577	0.561435	0.186089	0.0465071	0.534848	0.242401
TARS2	TARS2	0.046866	0.419368	-0.357541	0.120238	0.655042	-0.275991
GOLPH3L	GOLPH3L	0.0419513	0.405561	-0.353574	0.20034	0.723181	-0.218068
PRUNE	PRUNE	0.0290131	0.357854	-0.329063	0.0179389	0.411043	-0.359226
BNIPL	BNIPL	0.00199685	0.128056	0.740797	0.131169	0.664027	0.340418
MLLT11	MLLT11	6.00313e-05	0.0167877	-0.763324	2.0692e-05	0.0108198	-0.8245
PSMD4	PSMD4	0.710785	0.921032	0.045024	0.0201365	0.425323	-0.29467
LOC107000895	LOC107000895	0.00263916	0.142133	1.03782	0.150311	0.681508	0.468348
SELENBP1	SELENBP1	0.0305803	0.365762	0.670885	0.734207	0.946221	-0.101458
SNX27	SNX27	0.0224126	0.324611	0.417663	0.054264	0.552084	0.347682
MRPL9	MRPL9	0.0157694	0.280272	-0.326785	0.0177409	0.409729	-0.320378
RORC	RORC	0.0125641	0.264787	-0.920519	0.0539133	0.552058	-0.696155
S100A10	S100A10	0.0123556	0.263969	-0.256891	0.0489462	0.540056	-0.198209
PGLYRP4	PGLYRP4	0.0155848	0.280064	0.945157	0.0869895	0.610078	0.652822
S100A13	S100A13	0.00174369	0.119444	-1.19582	0.0484739	0.540056	-0.717115
S100A1	S100A1	0.00173758	0.119444	-0.909979	0.00262032	0.198113	-0.868733
SNAPIN	SNAPIN	0.0172768	0.288911	-0.267427	0.0176044	0.408334	-0.266575
ILF2	ILF2	0.0455228	0.416396	-0.285113	0.362057	0.814509	-0.126604
NPR1	NPR1	0.025474	0.340873	0.591411	0.931366	0.989886	-0.0218828
GATAD2B	GATAD2B	0.0133357	0.269529	0.481652	0.129743	0.664027	0.285663
LOC715832	LOC715832	0.0370104	0.392151	0.383951	0.0596349	0.568017	0.344434
HAX1	HAX1	7.08447e-05	0.0190097	-0.357624	0.00536029	0.272599	-0.233829
CHRNB2	CHRNB2	0.524547	0.85136	0.204576	0.0229997	0.447146	0.760137
KCNN3	KCNN3	0.0146845	0.274972	-0.713072	0.00279626	0.198691	-0.89585
TRIM46	TRIM46	0.328898	0.744552	-0.335475	0.0207349	0.429625	-0.824061
PKLR	PKLR	0.0250008	0.338664	0.909876	0.195535	0.721548	0.511098
ASH1L	ASH1L	0.0164961	0.285331	0.353457	0.0238495	0.45238	0.331297
KIAA0907	KIAA0907	0.0465119	0.419207	0.198994	0.127446	0.66235	0.150317
LMNA	LMNA	0.120311	0.560033	-0.303	0.0196249	0.421914	-0.466718
TTC24	TTC24	0.0347871	0.383851	-0.656222	0.0890202	0.611402	-0.521884
APOA1BP	APOA1BP	0.0237478	0.332681	-0.31683	0.0862803	0.609461	-0.236061
MIR765	MIR765	0.0278803	0.353837	0.633124	0.0472652	0.535958	0.566952
CD5L	CD5L	0.0655154	0.475465	-0.614787	0.0142806	0.389697	-0.835852
SPTA1	SPTA1	0.0189442	0.303957	0.612327	0.200096	0.723181	-0.32381
LOC100430596	LOC100430596	0.0889408	0.518813	0.599989	0.0375647	0.513443	0.742259
FCER1A	FCER1A	0.491453	0.833793	-0.242738	0.00239954	0.197314	-1.15198
FCRL6	FCRL6	0.0159383	0.2819	-0.803011	0.021191	0.434756	-0.764582
SLAMF8	SLAMF8	0.209668	0.648039	-0.56823	0.035313	0.500077	-0.976107
VSIG8	VSIG8	0.137584	0.578865	-0.476061	0.00779674	0.315971	-0.888392
SLAMF9	SLAMF9	0.00647181	0.202423	-0.579601	0.00741681	0.312568	-0.568773
IGSF8	IGSF8	0.238821	0.677754	-0.32718	0.0292776	0.471983	-0.622479
DCAF8	DCAF8	0.669721	0.909356	-0.0383687	0.0329147	0.483595	-0.198904
SLAMF6	SLAMF6	0.000783543	0.0801397	-0.579585	0.1414	0.675545	-0.235044
LOC106993182	LOC106993182	0.0392799	0.398411	-0.449941	0.531904	0.885262	-0.132191
LOC719770	LOC719770	0.577205	0.874189	0.166161	0.0199664	0.424398	-0.723395
SLAMF7	SLAMF7	4.18178e-05	0.0144031	-0.825753	0.00476244	0.258824	-0.527067
CD244	CD244	0.00157522	0.114727	-0.859029	0.0630485	0.572901	-0.478225
PVRL4	PVRL4	0.00599899	0.194465	-0.767422	0.493109	0.870208	-0.180493
NDUFS2	NDUFS2	0.0454431	0.416396	-0.185529	0.0691106	0.581182	-0.167601
TOMM40L	TOMM40L	0.0247008	0.336939	-0.33456	0.276464	0.772546	-0.157022
CFAP126	CFAP126	0.0144551	0.274472	-0.591619	0.0243399	0.454963	-0.540549
FCGR3	FCGR3	0.0165845	0.286131	0.399269	0.00278879	0.198691	0.511959
FCRLA	FCRLA	0.0012778	0.103908	-0.659105	0.00339443	0.223299	-0.590387
ATF6	ATF6	0.0588412	0.459152	0.287607	0.0209413	0.43015	0.356677
SH2D1B	SH2D1B	0.0278332	0.353837	-0.685347	0.452392	0.856594	0.226027
TRIM17	TRIM17	0.0265262	0.347448	-0.646944	0.358262	0.814001	-0.259051
HIST1H2BD	HIST1H2BD	0.0475055	0.421558	-0.64353	0.150601	0.681885	-0.45965
LOC106993324	LOC106993324	0.000204116	0.0375004	1.43215	0.0541695	0.552084	0.681505
MIXL1	MIXL1	0.605555	0.883992	0.140691	0.0235587	0.450264	0.642048
LOC106993396	LOC106993396	0.00851456	0.224919	-0.724697	0.0179818	0.411043	-0.644512
LOC106993394	LOC106993394	0.121514	0.561377	0.318548	0.0293625	0.472604	0.456976
CNIH3	CNIH3	0.062139	0.465966	-0.549379	0.0389323	0.518414	-0.612133
TP53BP2	TP53BP2	0.0348864	0.383851	0.215495	0.0252482	0.459248	0.229622
CAPN2	CAPN2	0.0218024	0.321953	-0.242046	0.0873032	0.610202	-0.176955
MARC1	MARC1	0.00704677	0.210498	0.879093	0.101601	0.632249	0.514087
LOC106993500	LOC106993500	0.421965	0.795841	0.0863028	0.0438127	0.527879	0.22283
MIR664	MIR664	0.0419275	0.405561	0.671214	0.0303144	0.474295	0.71797
LOC106993501	LOC106993501	0.318264	0.736731	-0.27299	0.02499	0.457469	-0.633854
LOC100426640	LOC100426640	0.00551246	0.192146	0.484921	0.00264145	0.198113	0.531307
SMYD2	SMYD2	0.0328457	0.376094	-0.397694	0.544957	0.890156	-0.108992
RPS6KC1	RPS6KC1	0.247873	0.685128	0.119997	0.0466053	0.534848	0.211155
VASH2	VASH2	0.0157562	0.280272	-0.792924	0.369288	0.819198	-0.282847
NEK2	NEK2	0.262456	0.696144	-0.378387	0.0459578	0.534479	-0.689209
LOC711961	LOC711961	0.262488	0.696144	-0.359443	0.0197326	0.42314	-0.774155
RCOR3	RCOR3	0.42266	0.795907	0.0769598	0.0240362	0.453649	0.224681
HSD11B1	HSD11B1	0.633203	0.895672	-0.164544	0.0164704	0.403041	-0.865491
MIR29B-2	MIR29B-2	0.0362745	0.389548	0.647056	0.0548562	0.554112	0.589915
MIR29C	MIR29C	0.0175167	0.290451	0.593796	0.0660561	0.578326	0.45084
LOC100423290	LOC100423290	0.903414	0.978329	0.0325384	0.0182888	0.412173	-0.662368
LOC106993767	LOC106993767	0.0228922	0.327149	0.687951	0.880479	0.977509	0.0435753
LOC718160	LOC718160	0.0343739	0.383716	0.574063	0.235393	0.749471	-0.313921
CD55	CD55	0.0290732	0.357854	0.386663	0.5797	0.898997	0.0945846
LOC106993639	LOC106993639	0.0623224	0.466147	-0.525321	0.0442191	0.527879	-0.569737
LOC106993787	LOC106993787	0.998643	0.99992	0.000393021	0.0232084	0.448107	-0.547342
PIGR	PIGR	0.31437	0.733071	-0.222	0.0183351	0.412247	-0.540426
IL10	IL10	0.0449967	0.415024	-0.677246	0.0512704	0.546554	-0.657308
FAM72A	FAM72A	0.00563834	0.193263	-1.03813	0.0630927	0.572901	-0.67291
MDM4	MDM4	0.0486166	0.425145	0.284205	0.0954609	0.624554	0.238102
LOC106994037	LOC106994037	0.0654464	0.475171	-0.585569	0.0418569	0.523866	-0.650852
LOC695920	LOC695920	0.381985	0.774919	-0.236543	0.0124145	0.372007	-0.707872
LAX1	LAX1	0.00208252	0.129145	-0.555456	0.0734038	0.584717	-0.30649
KDM5B	KDM5B	0.0145039	0.274972	0.382108	0.125434	0.660899	0.232419
LOC106993946	LOC106993946	0.00563926	0.193263	-0.823838	0.0813956	0.601143	-0.498996
PTPN7	PTPN7	0.0193086	0.305873	-0.491532	0.26001	0.764929	-0.228564
ARL8A	ARL8A	0.0437393	0.410891	0.418032	0.22462	0.74017	0.246408
NAV1	NAV1	0.000520035	0.0653956	0.817569	0.0232322	0.448107	0.504306
CSRP1	CSRP1	0.0377689	0.393589	-0.232756	0.0107611	0.350265	-0.291029
PHLDA3	PHLDA3	0.0364849	0.389548	-0.642987	0.103347	0.6342	-0.493676
LOC106994163	LOC106994163	0.0197416	0.308499	0.657492	0.0286524	0.471061	0.613846
DENND1B	DENND1B	0.0385669	0.39582	-0.316846	0.262823	0.765725	-0.167272
ASPM	ASPM	0.0481542	0.422551	-0.498963	0.00021776	0.0510435	-1.01449
LOC106994282	LOC106994282	0.0102059	0.241418	-0.484517	0.129278	0.664027	-0.276083
B3GALT2	B3GALT2	0.0136639	0.271141	-0.743553	0.0930224	0.620313	-0.492917
UCHL5	UCHL5	0.033074	0.376593	-0.36085	0.562243	0.89422	-0.0947853
PTGS2	PTGS2	0.115712	0.554399	0.588674	0.0127177	0.376418	0.961804
HMCN1	HMCN1	0.0236185	0.33222	0.717504	0.538992	0.888094	-0.187289
LOC106994501	LOC106994501	0.0321015	0.372672	0.630156	0.675008	0.931095	0.118885
LOC106994502	LOC106994502	0.0506156	0.433153	0.663567	0.0415124	0.52257	0.693883
IVNS1ABP	IVNS1ABP	0.0478793	0.422133	0.329596	0.0843522	0.606914	0.285322
SWT1	SWT1	0.0350757	0.38395	0.30788	0.542746	0.889524	0.0859911
LOC106994503	LOC106994503	0.0223045	0.32449	0.517894	0.0752778	0.588641	0.396302
LOC106994509	LOC106994509	0.639308	0.898011	-0.109009	0.0374882	0.513443	0.500509
C1H1orf21	C1H1orf21	0.0382234	0.394888	-0.638893	0.862593	0.974762	0.0515181
COLGALT2	COLGALT2	0.232457	0.671934	-0.336543	0.0138747	0.386445	-0.720591
SMG7	SMG7	0.0186996	0.302112	0.313412	0.020603	0.428307	0.30814
NPL	NPL	0.022143	0.324311	0.736827	0.125329	0.660899	0.481977
LOC106994595	LOC106994595	0.0335766	0.379141	0.243994	0.466764	0.863563	0.0808596
RGS16	RGS16	0.545714	0.859832	-0.172969	0.0489547	0.540056	0.580176
CEP350	CEP350	0.111781	0.549926	0.201174	0.0474395	0.536866	0.253698
LOC100429734	LOC100429734	0.00558444	0.192755	-0.764721	0.0249293	0.457469	-0.605193
ABL2	ABL2	0.00164444	0.118919	0.421005	0.00282643	0.200137	0.395984
RASAL2	RASAL2	0.00572924	0.193263	0.569218	0.297476	0.782947	0.203278
RFWD2	RFWD2	0.0401479	0.399642	0.292057	0.155445	0.689276	0.198535
CENPL	CENPL	0.0157944	0.280327	-0.620155	0.0122485	0.372007	-0.646033
PRDX6	PRDX6	0.580918	0.875777	-0.101507	0.0409718	0.520825	-0.38796
TNFSF4	TNFSF4	0.0603667	0.462572	0.39624	0.0319135	0.481261	0.456712
LOC106994772	LOC106994772	0.00981279	0.238229	-0.708008	0.84952	0.971308	-0.0492433
FASLG	FASLG	0.000681269	0.0767575	-1.22622	0.0322979	0.48147	-0.728507
C1H1orf105	C1H1orf105	0.652852	0.902627	0.143812	0.0203623	0.426334	0.773965
PRRC2C	PRRC2C	0.0100861	0.240106	0.396526	0.0116012	0.363802	0.388191
KIFAP3	KIFAP3	0.011377	0.254678	-0.329892	0.179642	0.712509	-0.168347
NME7	NME7	0.04144	0.404929	-0.332412	0.168643	0.705343	-0.220256
LOC100423131	LOC100423131	0.0131429	0.268379	-0.965518	0.0612345	0.569433	-0.71288
SFT2D2	SFT2D2	0.051309	0.43507	0.257769	0.0144185	0.389968	0.329562
DCAF6	DCAF6	0.0260529	0.345014	0.214558	0.858957	0.973549	-0.0164526
MIR1255B	MIR1255B	0.00801088	0.22017	0.896678	0.421145	0.840951	0.258012
MPC2	MPC2	0.187021	0.627621	-0.218765	0.0264713	0.464734	-0.377763
LOC106994907	LOC106994907	0.015414	0.279023	0.835376	0.0295284	0.473399	0.743435
CD247	CD247	0.0302904	0.364432	-0.396655	0.451102	0.856204	-0.133375
POU2F1	POU2F1	0.00550332	0.192146	0.437548	0.0167156	0.405329	0.370935
RXRG	RXRG	0.000522703	0.0653956	-1.42235	0.402537	0.833311	-0.312084
MIR7177	MIR7177	0.00244994	0.138398	0.959777	0.798505	0.959096	-0.0749712
NUF2	NUF2	0.00283966	0.145078	-0.866525	4.84495e-05	0.0176434	-1.25998
FAM89A	FAM89A	0.00600954	0.194465	0.468196	0.0136964	0.385257	0.414946
DISC1	DISC1	0.0137703	0.271291	0.435172	0.0403555	0.518414	0.356597
MAP10	MAP10	0.543874	0.859325	-0.125231	0.00919507	0.334251	-0.566723
PCNXL2	PCNXL2	0.00249369	0.138727	0.509171	0.0113246	0.359725	0.416663
TARBP1	TARBP1	0.00471191	0.183103	0.345422	0.0165835	0.403792	0.287343
KMO	KMO	0.0113629	0.254642	0.399438	0.193423	0.720512	0.197343
EXO1	EXO1	0.00484033	0.183474	-0.702281	0.0684179	0.580386	-0.437
SDCCAG8	SDCCAG8	0.0306942	0.366572	0.226938	0.0204266	0.426802	0.244904
LOC713637	LOC713637	0.0348189	0.383851	0.73306	0.0777985	0.592561	0.6058
SMYD3	SMYD3	0.0291612	0.357854	0.334394	0.12711	0.661382	0.229217
LOC106995288	LOC106995288	0.0135269	0.270711	0.426854	0.00787977	0.316947	0.463007
NLRP3	NLRP3	0.00153656	0.114727	0.698237	0.0148027	0.393059	0.518906
LOC709256	LOC709256	0.0211027	0.317365	-0.427251	0.046963	0.534848	-0.363879
GCSAML	GCSAML	0.00406146	0.173638	-0.880213	0.0174959	0.407299	-0.712065
TRIM58	TRIM58	0.00533293	0.191594	0.743236	0.827717	0.965589	-0.0544568
LOC106995352	LOC106995352	0.054425	0.446276	0.357068	0.0151286	0.394524	0.459321
LOC106995359	LOC106995359	0.355274	0.759604	0.287782	0.0301395	0.473779	0.696753
LOC106995953	LOC106995953	0.663886	0.907475	0.13258	0.0320723	0.481261	0.678105
HTR1F	HTR1F	0.0438212	0.410891	-0.523561	0.14505	0.677229	-0.372475
EPHA3	EPHA3	0.015909	0.281625	0.391395	0.32465	0.798226	0.153618
CRYBG3	CRYBG3	0.0173039	0.288911	0.379205	0.12154	0.655944	0.240079
CLDND1	CLDND1	0.0122914	0.263969	-0.369354	0.00870814	0.326443	-0.389005
CPOX	CPOX	0.0511669	0.434638	-0.258907	0.0438377	0.527879	-0.268189
LOC106996339	LOC106996339	0.0591659	0.459197	0.464782	0.00631573	0.298389	0.694939
DCBLD2	DCBLD2	0.0297729	0.360893	0.617185	0.194183	0.721134	0.359599
LOC106996406	LOC106996406	0.0495543	0.429877	0.557934	0.458627	0.857994	0.204912
NFKBIZ	NFKBIZ	3.06829e-05	0.0107882	0.502456	0.000758192	0.10377	0.385078
LOC106996686	LOC106996686	0.0117435	0.258797	0.89091	0.00647421	0.300748	0.971344
LOC705885	LOC705885	0.000751279	0.0801397	-0.790725	0.337108	0.804664	-0.20634
DZIP3	DZIP3	0.0117401	0.258797	-0.292731	0.203588	0.726172	-0.142011
PVRL3	PVRL3	0.00179081	0.120949	-1.24461	0.061317	0.569433	-0.707571
GCSAM	GCSAM	0.119138	0.558889	-0.678321	0.0277649	0.470419	-0.977181
LOC708622	LOC708622	0.0237216	0.332681	-0.784041	0.057036	0.562445	-0.651595
CFAP44	CFAP44	0.156231	0.597057	0.234506	0.0071522	0.310601	0.464622
MIR4446	MIR4446	0.0197138	0.308499	-0.738307	0.787354	0.956961	-0.0817174
ATP6V1A	ATP6V1A	0.022474	0.325044	0.450002	0.073399	0.584717	0.347184
GRAMD1C	GRAMD1C	0.398102	0.783218	0.245089	0.0318631	0.481261	-0.642739
TIGIT	TIGIT	7.43111e-05	0.0196809	-0.898093	0.00208036	0.178854	-0.661197
ZBTB20	ZBTB20	0.410716	0.791716	0.117175	0.00622957	0.298389	0.412273
LOC711421	LOC711421	0.00890499	0.229582	-0.351452	0.0412818	0.521922	-0.268125
ARHGAP31	ARHGAP31	0.00741385	0.215046	0.483942	0.0682589	0.579789	0.319118
MIR6529	MIR6529	0.00459684	0.182717	0.942985	0.0365476	0.508433	0.674645
DIRC2	DIRC2	0.0362971	0.389548	0.259952	0.0399089	0.518414	0.254781
HACD2	HACD2	0.0143997	0.273812	0.333394	0.0219951	0.442352	0.310116
MYLK	MYLK	4.49333e-05	0.0147794	-0.866939	1.89822e-06	0.00227708	-1.06853
KALRN	KALRN	0.0518837	0.435776	-0.458092	0.000738324	0.103096	-0.848068
ITGB5	ITGB5	1.56833e-05	0.00799575	-0.926701	1.89471e-08	0.000193195	-1.35872
LOC106996801	LOC106996801	0.01014	0.240727	0.597895	0.0245115	0.456495	0.516258
SLC41A3	SLC41A3	0.0916176	0.522325	-0.2324	0.0175743	0.408334	-0.334795
ZXDC	ZXDC	0.0385275	0.39582	0.208692	0.0950498	0.622851	0.166294
LOC106996806	LOC106996806	0.0476444	0.422073	0.486933	0.477827	0.867084	0.169678
TPRA1	TPRA1	0.102274	0.537542	-0.236387	0.0171224	0.407299	-0.353652
MCM2	MCM2	0.537403	0.856836	0.11073	0.0172125	0.407299	-0.446788
EEFSEC	EEFSEC	0.0405667	0.401006	-0.537791	0.435348	0.847474	-0.198895
GATA2	GATA2	0.00660705	0.204768	-0.781697	0.000376735	0.0703959	-1.07058
GP9	GP9	0.0123654	0.263969	-0.886348	0.00519108	0.267161	-1.00335
ISY1	ISY1	0.0194305	0.305873	-0.203522	0.0282302	0.471061	-0.190031
PLXND1	PLXND1	0.0554461	0.44946	-0.523738	0.0265409	0.465324	-0.612888
TMEM40	TMEM40	0.00906508	0.229739	-0.838516	0.00101204	0.119962	-1.09273
MKRN2	MKRN2	0.0437769	0.410891	-0.171428	0.535951	0.886931	-0.051057
SYN2	SYN2	0.188632	0.629338	0.34316	0.0201472	0.425323	0.625237
HRH1	HRH1	0.000562467	0.067925	0.852619	0.000173112	0.0430522	0.946277
LOC100426130	LOC100426130	0.00958478	0.235014	1.09292	0.874555	0.976661	-0.063026
IL17RC	IL17RC	0.0181366	0.296584	-0.767661	0.372095	0.821049	-0.278744
TTLL3	TTLL3	0.239848	0.678197	-0.17114	0.0373394	0.513443	-0.310629
OGG1	OGG1	0.0232355	0.330203	-0.30614	0.0191192	0.420602	-0.316974
SETD5	SETD5	0.0083145	0.22303	0.386643	0.00800288	0.318371	0.388761
LOC106996841	LOC106996841	0.225292	0.665684	0.139664	0.0283278	0.471061	0.259614
BHLHE40	BHLHE40	0.602597	0.883429	-0.087743	0.0250569	0.457871	0.392632
LRRN1	LRRN1	0.0133258	0.269529	0.70373	0.0105419	0.347632	0.729756
LOC106996851	LOC106996851	0.234063	0.673391	0.265079	0.00406226	0.239427	0.677595
MIR1284	MIR1284	0.071002	0.48618	0.694672	0.0299938	0.473779	0.8451
MITF	MITF	0.00850613	0.224919	0.64613	0.24628	0.758096	0.271821
FRMD4B	FRMD4B	0.00364519	0.164926	-0.521144	0.0930397	0.620313	-0.287211
LOC696119	LOC696119	0.106958	0.542449	-0.432417	0.0173912	0.407299	-0.654377
ARL6IP5	ARL6IP5	0.0160325	0.282606	-0.353182	0.177405	0.711953	-0.191395
KBTBD8	KBTBD8	0.0733105	0.489404	-0.406462	0.0378945	0.514045	-0.475492
ATXN7	ATXN7	0.16247	0.601733	0.213397	0.0291412	0.471825	0.341116
LOC704054	LOC704054	0.0251928	0.340071	0.474784	0.0282432	0.471061	0.464572
LOC106996891	LOC106996891	0.133118	0.574156	0.363506	0.0492126	0.540056	0.482383
C2H3orf67	C2H3orf67	0.0463012	0.419207	0.453241	0.664289	0.927692	-0.0956977
ABHD6	ABHD6	0.00743601	0.215046	-0.478739	0.856854	0.972712	-0.0304128
LOC106996899	LOC106996899	0.00760753	0.216374	-0.563448	0.203171	0.725778	-0.256637
ASB14	ASB14	0.540813	0.857376	-0.229736	0.0324206	0.482594	-0.831839
LOC100426030	LOC100426030	0.013265	0.269436	-0.664091	0.0216245	0.438795	-0.611506
IL17RD	IL17RD	0.000339587	0.0521419	-1.12634	0.10224	0.633174	-0.471349
ARHGEF3	ARHGEF3	0.0194174	0.305873	-0.336929	0.417507	0.839399	-0.112321
CACNA2D3	CACNA2D3	0.0380885	0.394684	-0.64472	0.177358	0.711953	-0.410846
IL17RB	IL17RB	0.659084	0.905585	0.136051	0.0143129	0.389697	0.792398
SPCS1	SPCS1	0.00424554	0.177054	-0.305592	0.00503228	0.264493	-0.299001
STAB1	STAB1	0.433684	0.802533	-0.178165	0.022439	0.446055	-0.539589
SEMA3G	SEMA3G	0.00275324	0.143564	-1.24615	0.280303	0.775782	-0.42106
PPM1M	PPM1M	0.0196518	0.30804	-0.394504	0.0335358	0.486758	-0.356686
ABHD14A	ABHD14A	0.0264437	0.3473	-0.551461	0.291333	0.778864	-0.25404
HEMK1	HEMK1	0.0142288	0.273812	-0.344035	0.0525828	0.548073	-0.266968
C2H3orf18	C2H3orf18	0.0050115	0.185817	-0.753533	0.00972337	0.340118	-0.687312
RASSF1	RASSF1	0.00385979	0.169738	-0.460532	0.0273821	0.469558	-0.341467
UBA7	UBA7	0.00167604	0.119444	-0.474796	0.00886615	0.328741	-0.385427
FAM212A	FAM212A	0.00926944	0.230808	-0.539096	0.0147264	0.392058	-0.501869
GMPPB	GMPPB	0.0570369	0.453668	-0.289902	0.0448338	0.529106	-0.306644
AMIGO3	AMIGO3	0.00789611	0.21968	-0.641713	0.137124	0.671338	-0.34491
TCTA	TCTA	0.146466	0.584996	-0.282804	0.0259457	0.463605	-0.44407
GPX1	GPX1	0.444309	0.807407	-0.239527	0.00246174	0.198113	-1.01847
C2H3orf62	C2H3orf62	0.155899	0.597039	0.21847	0.0298364	0.473504	0.342006
NDUFAF3	NDUFAF3	0.0321083	0.372672	-0.287839	0.219857	0.738121	-0.160643
P4HTM	P4HTM	0.0879175	0.517564	-0.300996	0.00102945	0.119962	-0.618564
NCKIPSD	NCKIPSD	0.0464806	0.419207	0.394748	0.594212	0.902828	0.10248
LOC710858	LOC710858	0.0258415	0.344436	-0.688561	0.00811223	0.318371	-0.832069
LOC106996927	LOC106996927	0.00126544	0.103908	-1.06003	0.00908625	0.331937	-0.832093
ELP6	ELP6	0.047886	0.422133	-0.373178	0.965027	0.994065	-0.00800932
LOC106996930	LOC106996930	0.0446367	0.413386	-0.529529	0.149358	0.680822	-0.374124
CCDC12	CCDC12	0.00497972	0.185313	-0.318789	0.0454096	0.533345	-0.219854
CCR5	CCR5	2.82906e-05	0.0103023	-0.880124	0.00971203	0.340118	-0.494956
LOC106996934	LOC106996934	0.0200372	0.311447	-0.864339	0.00856633	0.32629	-0.989432
CXCR6	CXCR6	1.92527e-05	0.00870818	-1.15538	0.000110334	0.0300006	-1.01527
KIF15	KIF15	0.474734	0.825482	0.17939	0.0433396	0.527879	-0.522164
ZNF501	ZNF501	0.0294212	0.358844	-0.484189	0.110877	0.644623	-0.348052
LOC715711	LOC715711	0.00901547	0.229739	1.00612	0.152071	0.683534	0.530355
LOC106996944	LOC106996944	0.0317995	0.372015	-0.342349	0.189824	0.717664	-0.204137
ACKR2	ACKR2	0.00685561	0.208355	1.0364	0.306106	0.787389	0.372417
NKTR	NKTR	0.443184	0.807202	0.0729193	0.0390762	0.518414	0.202225
SEC22C	SEC22C	0.0420146	0.405741	-0.243815	0.467247	0.863563	-0.0846214
ENTPD3	ENTPD3	0.0149876	0.27585	1.49851	0.0547217	0.554112	1.16161
SLC25A38	SLC25A38	0.645073	0.900039	0.0601178	0.0438782	0.527879	-0.271471
LOC100429456	LOC100429456	0.0964188	0.528806	-0.54798	0.0149964	0.393762	-0.823071
ACVR2B	ACVR2B	0.0433441	0.410518	0.312535	0.0137655	0.385345	0.38742
LOC699035	LOC699035	0.563908	0.868629	0.101701	0.0413602	0.522035	0.371013
LOC106996961	LOC106996961	0.155399	0.596646	0.28988	0.0497065	0.541069	0.406519
DNAJB11	DNAJB11	0.00275988	0.143564	-0.40376	0.0153312	0.394953	-0.318632
CRYGS	CRYGS	0.0288661	0.357854	-0.28279	0.179417	0.712012	-0.169516
LOC106996977	LOC106996977	0.00598906	0.194465	-0.814611	0.0643537	0.573418	-0.529637
ECT2	ECT2	0.260417	0.695116	-0.255004	0.0391692	0.518414	-0.478964
FNDC3B	FNDC3B	0.0147325	0.274972	0.689865	0.0149102	0.393762	0.688516
SERPINI1	SERPINI1	0.0203976	0.313823	-0.543132	0.207909	0.730888	-0.285846
BCHE	BCHE	0.00571866	0.193263	-0.708405	0.235284	0.749454	-0.288884
PPM1L	PPM1L	0.00334511	0.15805	0.474267	0.108846	0.640833	0.246409
KPNA4	KPNA4	0.276483	0.704302	0.105863	0.0399152	0.518414	0.204934
LOC106997019	LOC106997019	0.96925	0.994475	0.00680677	0.0401448	0.518414	0.37513
SMC4	SMC4	0.0191515	0.305458	-0.345116	0.171056	0.707713	-0.195714
C2H3orf80	C2H3orf80	0.0172167	0.288911	-0.785204	0.0422477	0.525589	-0.660924
SCHIP1	SCHIP1	0.0431587	0.410122	-0.727153	0.577478	0.898389	-0.194194
CPA3	CPA3	0.0143177	0.273812	-0.763226	0.021279	0.435296	-0.713508
SELT	SELT	0.0125264	0.264787	-0.368796	0.0338625	0.490105	-0.308867
LOC106997041	LOC106997041	0.0338101	0.380723	-0.35126	0.148557	0.679072	-0.23437
LOC106997047	LOC106997047	0.0272525	0.350638	-0.785637	0.500869	0.872349	-0.230953
P2RY12	P2RY12	0.0272012	0.350198	-0.513856	0.00483743	0.259975	-0.672632
LOC106997050	LOC106997050	0.107409	0.542706	0.379815	0.0262943	0.464259	0.534452
RAP2B	RAP2B	0.043237	0.41049	-0.285878	0.0112551	0.358811	-0.365534
ARHGEF26	ARHGEF26	0.0439844	0.410891	-0.532457	0.713979	0.941341	-0.093816
PTX3	PTX3	0.0759718	0.494648	0.658555	0.0198655	0.424206	0.880758
LOC704999	LOC704999	0.054665	0.447495	0.267809	0.0340654	0.491646	0.297338
PGAP1	PGAP1	0.0799736	0.501801	0.270312	0.000948633	0.119122	0.545245
LOC696296	LOC696296	0.0195177	0.306645	-0.626906	0.0645522	0.573418	-0.487807
LOC106997085	LOC106997085	0.182416	0.622456	-0.561127	0.00263364	0.198113	-1.34494
PLSCR4	PLSCR4	0.00502937	0.185903	0.974731	0.45739	0.857994	0.243008
PAQR9	PAQR9	0.0110897	0.251427	0.710072	0.996611	0.999405	-0.0011257
PCOLCE2	PCOLCE2	0.579312	0.875558	0.14899	0.0215529	0.438427	-0.643466
ATP1B3	ATP1B3	0.0420206	0.405741	0.334964	0.0919002	0.618784	0.274703
ZBTB38	ZBTB38	0.00443484	0.181606	-0.454011	0.247523	0.75858	-0.174412
LOC106997084	LOC106997084	0.00273487	0.143228	1.20444	0.928661	0.989397	-0.0334047
PIK3CB	PIK3CB	0.0341223	0.382759	0.457472	0.174424	0.710107	0.286924
MRAS	MRAS	0.00169956	0.119444	0.661605	0.311084	0.789372	0.19837
DZIP1L	DZIP1L	0.0155873	0.280064	0.731211	0.20026	0.723181	0.373984
EPHB1	EPHB1	0.0361689	0.389548	-0.860594	0.504574	0.873777	-0.265368
LOC100423295	LOC100423295	0.0209197	0.316246	-0.534992	0.103501	0.6342	-0.368861
SLCO2A1	SLCO2A1	0.0226164	0.325301	0.669898	0.503364	0.872808	0.189085
RAB6B	RAB6B	0.00065075	0.0741382	-1.27608	0.0154594	0.395405	-0.86295
SRPRB	SRPRB	0.0162264	0.284273	-0.300562	0.286945	0.778864	-0.128128
LOC106997114	LOC106997114	0.00325154	0.15602	-0.91158	0.00736179	0.312568	-0.819829
UBA5	UBA5	0.0289868	0.357854	-0.283692	0.20245	0.725088	-0.161346
DNAJC13	DNAJC13	0.0552161	0.449151	0.194049	0.0385194	0.517815	0.210501
ASTE1	ASTE1	0.0364158	0.389548	-0.315993	0.148284	0.678981	-0.214244
HACL1	HACL1	0.889869	0.97455	0.0195141	0.0186462	0.415998	-0.346951
GALNT15	GALNT15	0.0291832	0.357854	0.568159	0.271827	0.770339	0.277998
DPH3	DPH3	0.264378	0.697319	-0.198264	0.0370235	0.512921	-0.380067
RFTN1	RFTN1	0.0451453	0.415128	-0.28532	0.333761	0.801101	-0.134219
SATB1	SATB1	0.0701748	0.483634	0.252948	0.0354611	0.500305	0.296574
KAT2B	KAT2B	0.765648	0.939811	-0.0419873	0.0182985	0.412173	-0.347724
UBE2E2	UBE2E2	0.0283241	0.356517	0.313005	0.238533	0.751831	0.163565
LOC100428298	LOC100428298	0.474422	0.825188	0.152285	0.0270429	0.467829	0.487973
LOC106997138	LOC106997138	0.313114	0.732432	-0.174557	0.0247856	0.457423	-0.401559
EOMES	EOMES	0.00414124	0.17485	-0.566584	0.183302	0.714241	-0.249181
LOC106997154	LOC106997154	0.883998	0.972506	-0.041688	0.0332893	0.485075	-0.631151
CCR4	CCR4	0.0696067	0.483217	-0.301541	0.00270208	0.198113	-0.52296
TRIM71	TRIM71	0.0349733	0.38395	0.466992	0.348162	0.809612	-0.201753
LOC106997155	LOC106997155	0.0473534	0.421318	-0.434634	0.546972	0.890955	-0.12819
LOC708358	LOC708358	0.0147261	0.274972	-0.71071	0.0530277	0.54925	-0.553482
CMTM7	CMTM7	8.79772e-05	0.0221496	-0.578813	0.0165222	0.403041	-0.325755
LOC106997156	LOC106997156	0.0509493	0.43403	-0.507712	0.00903858	0.331937	-0.696302
ZNF860	ZNF860	0.00558386	0.192755	-0.666497	0.0193846	0.421567	-0.551942
BCL6	BCL6	0.0222478	0.324311	0.83594	0.0557778	0.559363	0.690367
LOC712239	LOC712239	0.0789001	0.499482	0.387587	0.0439563	0.527879	0.447951
ARPP21	ARPP21	0.00248759	0.138727	-1.30638	0.312736	0.789955	-0.407397
MB21D2	MB21D2	0.0387287	0.395919	0.491281	0.0624972	0.572901	0.439787
GP5	GP5	0.0150094	0.275958	-0.654398	0.319486	0.792708	-0.257164
APOD	APOD	0.293046	0.718022	-0.168092	0.00964813	0.339802	-0.433401
PCYT1A	PCYT1A	0.0264307	0.3473	0.464252	0.241374	0.75369	0.23793
LOC106997199	LOC106997199	0.0184867	0.300311	0.831666	0.471742	0.865413	0.243731
LOC106997202	LOC106997202	0.0220749	0.324072	0.668018	0.212742	0.733165	0.352717
MFI2	MFI2	0.0147376	0.274972	-0.564458	0.00205251	0.177687	-0.735229
DLG1	DLG1	0.0438692	0.410891	0.200397	0.152876	0.684887	0.13979
LRCH3	LRCH3	0.0419501	0.405561	0.300983	0.0426499	0.527446	0.299893
COL18A1	COL18A1	0.0739698	0.490998	-0.59138	0.0352312	0.499979	-0.70413
FAM207A	FAM207A	0.00901661	0.229739	-0.535585	0.00514207	0.266317	-0.578758
SUMO3	SUMO3	0.0339618	0.381698	-0.282292	0.192062	0.719193	-0.169699
C3H21orf2	C3H21orf2	0.229235	0.668592	-0.249283	0.0132164	0.381318	-0.534125
C3H21orf33	C3H21orf33	0.0958731	0.527569	-0.208041	0.0283435	0.471061	-0.278575
AGPAT3	AGPAT3	0.0125597	0.264787	0.405295	0.220499	0.738121	0.191297
HSF2BP	HSF2BP	0.138705	0.579136	-0.428834	0.0363065	0.506949	-0.617407
UBASH3A	UBASH3A	0.0409891	0.402451	-0.419925	0.651896	0.925152	-0.0897206
C2CD2	C2CD2	0.00066769	0.0756455	0.690674	0.0320158	0.481261	0.410262
UMODL1	UMODL1	0.19366	0.63402	0.391186	0.0246368	0.456744	0.695302
TMPRSS2	TMPRSS2	0.0380333	0.394513	-0.455023	0.747048	0.95062	-0.0683456
ETS2	ETS2	0.0170605	0.288726	0.362117	0.00739016	0.312568	0.411752
KCNJ15	KCNJ15	0.00447512	0.182573	1.32607	0.0151501	0.39458	1.1124
LOC100430280	LOC100430280	0.00770789	0.217472	-0.819509	0.0314587	0.479833	-0.648056
TTC3	TTC3	0.655087	0.90338	0.0594332	0.0394549	0.518414	0.283252
CBR3	CBR3	0.0217113	0.32165	-0.723321	0.027707	0.470419	-0.691269
LOC697971	LOC697971	0.809989	0.954698	0.100204	0.037752	0.514045	0.896648
SLC5A3	SLC5A3	0.22133	0.660942	0.187109	0.00965886	0.339802	0.413376
CRYZL1	CRYZL1	0.0237525	0.332681	-0.297623	0.526975	0.882454	-0.0800994
DNAJC28	DNAJC28	0.0182023	0.296722	-0.588393	0.142947	0.675545	-0.354767
IFNGR2	IFNGR2	0.0287844	0.357854	0.414255	0.142642	0.675545	0.271783
IFNAR2	IFNAR2	0.0281359	0.355279	0.384011	0.1379	0.671338	0.253955
SYNJ1	SYNJ1	0.0311366	0.368525	0.38623	0.122086	0.655944	0.271933
EVA1C	EVA1C	0.00285956	0.145164	0.757079	0.00166344	0.152373	0.805017
LOC106997262	LOC106997262	0.106681	0.542449	0.541682	0.0412692	0.521922	0.694137
HUNK	HUNK	0.00913527	0.229739	0.626204	0.0890435	0.611402	0.395387
SCAF4	SCAF4	0.009053	0.229739	0.345753	0.133677	0.667007	0.191274
TIAM1	TIAM1	0.000581003	0.0692888	0.398391	0.0067852	0.30613	0.301663
BACH1	BACH1	0.0438531	0.410891	0.363013	0.147443	0.678589	0.256718
LOC106997278	LOC106997278	0.0056589	0.193263	0.962737	0.194138	0.721134	0.429882
LOC707144	LOC707144	0.13964	0.579524	0.444434	0.00966434	0.339802	0.808325
LOC106997289	LOC106997289	0.450523	0.810902	-0.158061	0.0447991	0.529106	-0.432443
APP	APP	0.024197	0.334598	0.253382	0.0330649	0.484511	0.238518
SAMSN1	SAMSN1	0.106437	0.542372	0.33546	0.00489077	0.261093	0.611276
ABCC13	ABCC13	0.71425	0.921997	0.0955859	0.0388935	0.518414	-0.557775
LOC106997320	LOC106997320	0.00776734	0.218114	1.3222	0.138217	0.671501	0.706968
LOC106997323	LOC106997323	0.0440572	0.411193	-0.625834	0.108334	0.640549	-0.493028
C3H7orf50	C3H7orf50	0.604702	0.883974	-0.082201	0.018285	0.412173	-0.391473
CHST12	CHST12	0.00291627	0.146404	-0.70877	0.0382362	0.515709	-0.474898
AMZ1	AMZ1	0.26949	0.701253	-0.343571	0.00647177	0.300748	-0.891937
LOC100430543	LOC100430543	0.187084	0.627621	0.419983	0.0149139	0.393762	0.802366
RNF216	RNF216	0.0265333	0.347448	0.380034	0.0788788	0.595405	0.2965
FSCN1	FSCN1	0.0254562	0.34086	-0.595143	0.759765	0.952502	-0.0782288
TNRC18	TNRC18	0.0438989	0.410891	0.615928	0.198326	0.723181	0.385463
ZNF316	ZNF316	0.0154473	0.279023	0.561327	0.0486774	0.540056	0.449479
KDELR2	KDELR2	0.6164	0.888749	0.0527728	0.0460713	0.534479	0.216666
USP42	USP42	0.00783429	0.2189	0.283552	0.00267362	0.198113	0.325541
YWHAG	YWHAG	0.0204855	0.313952	0.217925	0.161278	0.69343	0.128066
STYXL1	STYXL1	0.00662056	0.204876	-1.04369	0.169065	0.705343	-0.505014
LOC715927	LOC715927	0.909089	0.980903	0.0292224	0.0470953	0.535257	0.524758
VPS37D	VPS37D	0.00821052	0.22236	-0.686319	0.300579	0.785391	-0.255911
ABHD11	ABHD11	0.0412366	0.403909	-0.366977	0.0753084	0.588641	-0.317126
GTF2IRD1	GTF2IRD1	0.00203231	0.128581	-0.941752	0.00114576	0.124949	-1.0016
LIMK1	LIMK1	0.00465728	0.182998	-0.747066	0.0121997	0.372007	-0.652098
LOC574132	LOC574132	0.033773	0.380723	-0.446585	0.013562	0.38512	-0.526286
ASL	ASL	0.0536672	0.44417	-0.391056	0.00883712	0.328741	-0.544716
LOC698978	LOC698978	0.0381797	0.394888	0.435329	0.0434254	0.527879	0.423363
VOPP1	VOPP1	0.000166539	0.032656	-0.484664	0.0959867	0.625186	-0.194513
SUMF2	SUMF2	0.00812755	0.22125	-0.398862	0.142874	0.675545	-0.212055
CHCHD2	CHCHD2	0.0495567	0.429877	-0.248021	0.000110295	0.0300006	-0.536836
IKZF1	IKZF1	0.0675775	0.479676	0.201486	0.0232904	0.448107	0.253859
LOC106997425	LOC106997425	0.093033	0.524918	0.2254	0.0196016	0.421914	0.320105
LOC694593	LOC694593	0.187825	0.628394	0.147442	0.0258092	0.463299	0.256306
ABCA13	ABCA13	0.00268401	0.142699	1.37013	0.0138749	0.386445	1.09536
TNS3	TNS3	0.0046306	0.182717	0.430549	0.314246	0.7904	0.144353
ADCY1	ADCY1	0.0146007	0.274972	-0.756574	0.00158203	0.149357	-1.01258
MYO1G	MYO1G	0.0330399	0.376415	-0.295399	0.120186	0.654993	-0.211595
LOC705636	LOC705636	0.029523	0.359655	-0.209313	0.0259572	0.463605	-0.214558
LOC106997435	LOC106997435	0.146675	0.585185	0.374335	0.00695642	0.309959	0.72676
BLVRA	BLVRA	0.745699	0.932089	-0.044811	0.0373938	0.513443	-0.29776
SUGCT	SUGCT	0.0747042	0.492227	0.403554	0.000587638	0.0894307	0.837193
RALA	RALA	0.16952	0.610672	-0.187627	0.0322018	0.481261	-0.299141
LOC106997451	LOC106997451	0.0014364	0.112664	-1.29455	0.12447	0.659296	-0.584453
LOC106997453	LOC106997453	0.0670075	0.478639	-0.680836	0.036094	0.505539	-0.785789
LOC106997454	LOC106997454	0.0212934	0.318355	-0.657237	0.505733	0.874335	-0.182481
LOC106997452	LOC106997452	0.0259667	0.344977	-0.691597	0.189504	0.71752	-0.396752
LOC720538	LOC720538	0.00116273	0.0987985	-0.821578	0.136085	0.671253	-0.351577
LOC705095	LOC705095	0.000440351	0.0583122	-0.911548	0.0240078	0.453649	-0.550348
SFRP4	SFRP4	0.126137	0.565477	-0.53966	0.0391026	0.518414	-0.739551
NME8	NME8	0.02221	0.324311	0.726407	0.203931	0.726422	0.391676
GPR141	GPR141	0.228714	0.668026	0.30249	0.0405029	0.518504	0.526613
ELMO1	ELMO1	0.0163939	0.284812	0.429662	0.0610198	0.569433	0.329151
AOAH	AOAH	0.0131117	0.268379	0.608913	0.0200143	0.424398	0.567413
HERPUD2	HERPUD2	0.0108373	0.250005	0.344454	0.0291654	0.471825	0.290639
LOC106997459	LOC106997459	0.00914477	0.229739	0.573958	0.0950785	0.622851	0.35548
DPY19L1	DPY19L1	0.0686741	0.481589	0.237694	0.0494427	0.540056	0.257683
AQP1	AQP1	0.664599	0.907778	0.113977	0.0338416	0.490105	-0.577964
ZNRF2	ZNRF2	0.030413	0.36526	-0.264581	0.706972	0.939772	-0.0442624
CPVL	CPVL	0.00352457	0.162617	0.549133	0.290004	0.778864	0.187239
CREB5	CREB5	0.0251944	0.340071	0.801131	0.0812833	0.60101	0.613805
HOXA3	HOXA3	0.000496968	0.0633734	1.06008	0.0186583	0.415998	0.677018
FAM221A	FAM221A	0.00042125	0.0576548	1.02516	0.721323	0.942216	0.0935157
NUPL2	NUPL2	0.0148654	0.275155	-0.381116	0.0193289	0.421567	-0.364605
CDCA7L	CDCA7L	0.000304785	0.0489408	-0.510995	0.028415	0.471061	-0.289114
ETV1	ETV1	0.16522	0.604583	-0.307242	0.0242175	0.454723	-0.512147
LOC710137	LOC710137	0.0285133	0.357536	-0.423628	0.0548596	0.554112	-0.367963
LOC106997510	LOC106997510	0.146562	0.584996	-0.355962	0.0240593	0.453649	-0.567019
ANKMY2	ANKMY2	0.803351	0.952677	0.027115	0.0483032	0.540056	0.221904
LOC106997512	LOC106997512	0.319735	0.737157	-0.265503	0.0233254	0.448107	-0.626314
GLCCI1	GLCCI1	0.0124953	0.264787	-0.395241	0.130719	0.664027	-0.231405
LOC100429238	LOC100429238	0.0294097	0.358844	-0.504828	0.102394	0.633174	-0.372144
CDK14	CDK14	0.00616833	0.197236	0.704459	0.0462008	0.534479	0.497876
LOC106997546	LOC106997546	0.0297839	0.360893	0.852695	0.0753651	0.588858	0.688837
ADAM22	ADAM22	0.00111219	0.0965147	-0.921123	0.00102036	0.119962	-0.929276
ABCB4	ABCB4	0.874318	0.970392	0.0635528	0.0122874	0.372007	-1.05921
SEMA3C	SEMA3C	0.00297145	0.148165	0.831762	0.671153	0.929961	0.110628
LOC106997554	LOC106997554	0.0348914	0.383851	0.422632	0.0438692	0.527879	0.402442
RBM48	RBM48	0.0434539	0.410661	-0.233956	0.325489	0.798226	-0.111037
GNG11	GNG11	0.01328	0.269473	-0.777665	8.03187e-05	0.0237383	-1.34286
PPP1R9A	PPP1R9A	0.00807974	0.220871	0.711699	0.0660881	0.578326	0.479045
LMTK2	LMTK2	0.0472496	0.421195	0.523409	0.139742	0.672403	0.383973
BHLHA15	BHLHA15	9.96966e-05	0.0242037	-1.46615	0.015799	0.398749	-0.839521
BAIAP2L1	BAIAP2L1	0.0275868	0.352631	-0.338601	0.269157	0.768961	-0.164815
CPSF4	CPSF4	0.0157351	0.280272	-0.308621	0.00264361	0.198113	-0.394741
ATP5J2	ATP5J2	0.0272742	0.350695	-0.266153	0.0215191	0.438427	-0.278097
AZGP1	AZGP1	0.00299253	0.148603	-0.629297	0.311602	0.789557	-0.201025
MBLAC1	MBLAC1	0.0358863	0.388651	-0.5646	0.949944	0.992734	0.0162928
PVRIG	PVRIG	0.00368067	0.165695	-0.535985	0.0809282	0.600571	-0.307891
AGFG2	AGFG2	0.00184807	0.122368	-0.700729	0.0844495	0.606914	-0.367018
TRIP6	TRIP6	0.36003	0.762968	0.188115	0.019663	0.422092	-0.497998
SRRT	SRRT	0.0168496	0.287384	0.429417	0.0693505	0.581182	0.319826
ZNHIT1	ZNHIT1	0.849762	0.964511	0.0292743	0.0479312	0.539736	-0.31557
FIS1	FIS1	0.33096	0.74528	-0.162701	0.0137751	0.385345	-0.430053
LOC106997588	LOC106997588	0.0466457	0.419207	0.576758	0.202454	0.725088	0.362465
CUTL1	CUTL1	0.0218593	0.322159	0.499976	0.265435	0.767715	0.234916
LOC100430574	LOC100430574	0.0421146	0.405905	0.471371	0.285096	0.778085	0.241893
PSMC2	PSMC2	0.702119	0.918204	-0.0529558	0.0372833	0.513443	-0.298471
RELN	RELN	0.00503203	0.185903	0.794678	0.477391	0.867078	0.189356
LOC696504	LOC696504	0.134119	0.575073	-0.449	0.013164	0.381318	-0.767578
LHFPL3	LHFPL3	0.305555	0.726891	-0.173309	0.0472803	0.535958	-0.343617
LOC100425506	LOC100425506	0.000777683	0.0801397	-1.15538	0.00152957	0.146972	-1.07787
PRKAR2B	PRKAR2B	0.0189631	0.304021	-0.515062	0.00803349	0.318371	-0.589363
SLC26A3	SLC26A3	0.473593	0.824884	-0.294816	0.0126806	0.375865	-1.07489
DOCK4	DOCK4	0.000127597	0.0282835	1.24009	0.00102813	0.119962	1.02725
TES	TES	0.00273912	0.143228	-0.346687	0.0465217	0.534848	-0.220882
CTTNBP2	CTTNBP2	0.0269923	0.34892	0.698522	0.026765	0.466912	0.699649
CPED1	CPED1	0.00650906	0.203276	0.608923	0.0192403	0.421448	0.515455
MIR593	MIR593	0.0285917	0.357536	0.59823	0.355906	0.812856	0.244228
KCP	KCP	0.0425618	0.407501	-0.602931	0.409261	0.836405	-0.238507
STRIP2	STRIP2	0.00791988	0.219742	0.876482	0.00277951	0.198691	1.00325
LOC701685	LOC701685	0.0062737	0.198049	-0.874466	0.143166	0.67583	-0.448112
COPG2	COPG2	0.15184	0.59183	0.135199	0.0396057	0.518414	0.19767
LOC106997661	LOC106997661	0.000729174	0.079096	-0.913618	0.0639471	0.573219	-0.468339
LOC106997663	LOC106997663	0.00523229	0.190539	0.653057	0.00756693	0.312568	0.621133
LOC708686	LOC708686	0.0291207	0.357854	0.297274	0.0105327	0.347632	0.353736
BPGM	BPGM	0.398849	0.783305	-0.233569	0.00484433	0.259975	-0.828185
LOC707147	LOC707147	0.0343007	0.383705	-0.400058	0.842743	0.969813	0.0361546
C3H7orf49	C3H7orf49	0.0259235	0.344851	0.285685	0.518198	0.880708	0.0798286
WDR91	WDR91	0.0475623	0.421713	0.249595	0.0918042	0.618784	0.2105
CNOT4	CNOT4	0.699917	0.918139	0.0373252	0.0310462	0.478191	0.216711
LOC100425783	LOC100425783	0.139216	0.579199	0.476781	0.0073585	0.312568	0.900868
LOC106997683	LOC106997683	0.0117514	0.258797	0.44787	0.547902	0.890955	0.101659
CREB3L2	CREB3L2	0.0086757	0.226825	0.451474	0.142033	0.675545	0.242818
TMEM213	TMEM213	0.0680132	0.480361	-0.60586	0.0226603	0.447146	-0.768457
HIPK2	HIPK2	0.0286107	0.357536	0.439386	0.0988377	0.629766	0.325703
DENND2A	DENND2A	0.636001	0.896239	-0.0935937	0.0419654	0.524177	-0.415331
TAS2R3	TAS2R3	0.0807141	0.503518	0.349723	0.0126447	0.375347	0.512651
CLEC5A	CLEC5A	0.0223987	0.324611	0.950319	0.0566533	0.562116	0.78283
MGAM	MGAM	0.026514	0.347448	0.929833	0.0936969	0.621253	0.690319
LOC695145	LOC695145	0.0362697	0.389548	0.836909	0.0723389	0.584065	0.711393
LOC696075	LOC696075	0.487987	0.831789	-0.211151	0.0402657	0.518414	0.643889
LOC697234	LOC697234	0.0469564	0.419807	-0.516768	0.0803278	0.598902	-0.451553
LOC697054	LOC697054	0.0175185	0.290451	-0.634077	0.694122	0.934676	-0.10032
LOC697279	LOC697279	0.0225465	0.325301	-0.650792	0.954328	0.993472	0.0156555
LOC106997695	LOC106997695	0.886013	0.973293	0.037889	0.0428355	0.527503	-0.553552
LOC698913	LOC698913	0.00156809	0.114727	-1.22596	0.211955	0.733165	-0.450972
LOC699427	LOC699427	0.0109954	0.251378	-0.661756	0.13464	0.668871	-0.375895
LOC701262	LOC701262	0.0788671	0.499482	-0.474738	0.0456644	0.533435	-0.543957
LOC702113	LOC702113	0.0474352	0.421318	-0.487482	0.043489	0.527879	-0.497083
LOC703029	LOC703029	0.0103574	0.243901	-0.448176	0.265713	0.76787	-0.186155
LOC702904	LOC702904	0.0441035	0.41125	-0.510988	0.834622	0.967592	-0.0512782
GSTK1	GSTK1	0.0232265	0.330203	-0.298396	0.170286	0.7064	-0.175469
PDIA4	PDIA4	0.0590741	0.459197	-0.269315	0.00478481	0.258824	-0.417593
LOC106997718	LOC106997718	0.0311998	0.369058	0.653822	0.368549	0.818984	0.264391
CNTNAP2	CNTNAP2	0.335435	0.748597	0.294587	0.0428631	0.527523	0.635714
ARHGEF5	ARHGEF5	0.0322723	0.373026	0.66478	0.202052	0.72492	0.386557
TCAF1	TCAF1	0.020212	0.312702	-0.673741	0.43315	0.846631	-0.218596
ZNF746	ZNF746	0.00993663	0.239553	0.579632	0.258425	0.764477	0.243026
ZNF467	ZNF467	0.0457822	0.417593	0.739368	0.195771	0.721548	0.469825
SSPO	SSPO	0.0318877	0.37223	0.796079	0.0396348	0.518414	0.760977
REPIN1	REPIN1	0.0425825	0.407501	-0.260906	0.0178694	0.411043	-0.308546
LOC106997734	LOC106997734	0.0208087	0.315737	0.563051	0.219144	0.738121	0.28999
FASTK	FASTK	0.0148222	0.275155	-0.485247	0.0153459	0.394953	-0.482494
AGAP3	AGAP3	0.0398107	0.399537	-0.643092	0.163865	0.69764	-0.427374
NUB1	NUB1	0.0545386	0.446841	0.163359	0.0259655	0.463605	0.191202
WDR86	WDR86	0.0826729	0.508116	-0.500155	0.00136539	0.135167	-0.980741
KMT2C	KMT2C	0.004293	0.178304	0.491632	0.0152156	0.394953	0.409954
LOC106997723	LOC106997723	0.0611739	0.463723	-0.378585	0.0187467	0.415998	-0.483353
XRCC2	XRCC2	0.0237328	0.332681	-0.517491	0.00486347	0.260317	-0.659811
INSIG1	INSIG1	0.0519578	0.436015	-0.253668	0.00823326	0.319048	-0.354246
RBM33	RBM33	0.00198318	0.128056	0.445607	0.00590682	0.287489	0.390008
LOC106997744	LOC106997744	0.982774	0.997309	-0.00606141	0.0141618	0.388311	-0.723729
LOC106997746	LOC106997746	0.0203822	0.313823	0.865224	0.131586	0.664027	0.548243
LOC106997747	LOC106997747	0.0275126	0.35239	0.607296	0.0285149	0.471061	0.603118
IRF4	IRF4	0.0401597	0.399642	-0.396263	0.048607	0.540056	-0.379783
EXOC2	EXOC2	0.082729	0.508116	0.16597	0.0130711	0.380255	0.243704
SERPINB9	SERPINB9	0.00767506	0.217434	-0.437719	0.518383	0.880728	-0.100319
SERPINB6	SERPINB6	0.0465934	0.419207	-0.642333	0.145919	0.677998	-0.462264
LOC106997756	LOC106997756	0.132811	0.573816	-0.430586	0.048119	0.540056	-0.57389
BPHL	BPHL	0.230859	0.670756	-0.156262	0.00253705	0.198113	-0.419792
LOC106997763	LOC106997763	0.732634	0.926732	0.0866718	0.00492958	0.261794	-0.760925
SLC22A23	SLC22A23	0.0231694	0.329954	0.459448	0.316165	0.790708	0.195991
PXDC1	PXDC1	0.00997218	0.239553	-0.899998	0.00228462	0.191729	-1.08977
LYRM4	LYRM4	0.347843	0.756839	-0.14037	0.0474776	0.536888	-0.30388
F13A1	F13A1	0.27287	0.703783	-0.131468	0.0136864	0.385257	-0.30778
LY86	LY86	0.187347	0.627659	-0.278381	0.0286932	0.471061	-0.473684
RREB1	RREB1	0.00155154	0.114727	0.558251	0.0173832	0.407299	0.404351
BMP6	BMP6	0.0385403	0.39582	-0.571355	0.000952137	0.119122	-0.9651
TXNDC5	TXNDC5	0.00181375	0.122072	-0.707265	0.000923918	0.117028	-0.759216
TMEM14C	TMEM14C	0.929582	0.984637	-0.0193913	0.0337666	0.489412	-0.483369
LOC106997793	LOC106997793	0.0421171	0.405905	0.492573	0.381741	0.826856	-0.206206
HIVEP1	HIVEP1	0.175094	0.617491	0.127586	0.00244156	0.198113	0.303194
LOC106997803	LOC106997803	0.00299676	0.148603	-0.885255	0.472848	0.865618	-0.199824
RANBP9	RANBP9	0.0419418	0.405561	0.268699	0.662326	0.927207	0.0558471
GMPR	GMPR	0.233505	0.673055	0.30153	0.0453724	0.533345	-0.517392
LOC106997797	LOC106997797	0.0018339	0.122218	0.93775	0.176426	0.71091	0.38087
NUP153	NUP153	0.0134039	0.269838	0.238509	0.0128678	0.378115	0.240058
SOX4	SOX4	0.370587	0.768229	-0.263976	0.0301266	0.473779	-0.660179
CMAH	CMAH	0.00493474	0.184773	-0.438135	0.219759	0.738121	-0.181334
LRRC16A	LRRC16A	0.0491243	0.427649	0.388861	0.184571	0.714241	0.257709
HIST1H3D	HIST1H3D	0.0217208	0.32165	-0.41195	0.0153581	0.394953	-0.437247
LOC695323	LOC695323	0.0308353	0.366572	-0.320345	0.144545	0.677195	-0.211986
LOC695427	LOC695427	4.41244e-06	0.0042849	-1.66634	1.6555e-06	0.00219449	-1.76906
HIST1H2AE	HIST1H2AE	0.00121291	0.10221	-0.958391	0.000884562	0.11417	-0.98972
LOC695657	LOC695657	1.17264e-06	0.00335887	-1.20155	1.0266e-05	0.00658638	-1.05033
LOC696005	LOC696005	0.0168378	0.287384	-0.32705	0.455918	0.857643	-0.0977635
LOC696872	LOC696872	0.0148477	0.275155	-0.379752	0.23495	0.749454	-0.178341
LOC696996	LOC696996	6.9649e-06	0.00546289	-1.30037	5.65291e-05	0.0198234	-1.12436
LOC697115	LOC697115	0.00123585	0.103264	-0.840653	0.000112148	0.0300926	-1.04502
HIST1H2AD	HIST1H2AD	0.000185103	0.034952	-1.11905	5.01707e-06	0.00396094	-1.45182
LOC697469	LOC697469	4.168e-06	0.0042849	-1.46399	5.04999e-06	0.00396094	-1.44642
LOC697857	LOC697857	0.00043526	0.0580915	-0.484457	0.0124301	0.372007	-0.326738
LOC697977	LOC697977	1.95939e-06	0.00396713	-1.00465	6.50013e-05	0.0210408	-0.794397
LOC698105	LOC698105	0.000209665	0.037838	-0.816195	0.000417244	0.0726738	-0.768318
HIST1H1D	HIST1H1D	7.78341e-05	0.0199921	-0.905457	0.000240926	0.0539913	-0.825931
LOC698354	LOC698354	0.005541	0.1925	-0.62903	0.0129748	0.380165	-0.556247
HIST1H2BH	HIST1H2BH	0.000203561	0.0375004	-0.950283	0.00014909	0.0380049	-0.975218
LOC696808	LOC696808	1.93073e-06	0.00396713	-1.19063	6.60258e-06	0.00464298	-1.10321
LOC699110	LOC699110	0.150124	0.588361	-0.194057	0.0255262	0.461077	-0.308516
TRNAR-UCG	TRNAR-UCG	0.0369732	0.392151	-0.608156	0.65257	0.925314	-0.126846
HMGN4	HMGN4	0.0225622	0.325301	-0.256008	0.0847743	0.606969	-0.189922
ABT1	ABT1	0.00523008	0.190539	-0.374952	0.0313269	0.479728	-0.281499
HIST1H2BJ	HIST1H2BJ	0.00145547	0.113722	-0.459891	0.000387757	0.0706884	-0.523561
LOC701574	LOC701574	1.827e-05	0.00866467	-1.14903	0.000307323	0.0614435	-0.923367
HIST1H2BK	HIST1H2BK	0.00891761	0.229617	-0.295449	0.435078	0.847474	-0.0837449
LOC106997862	LOC106997862	0.00717587	0.211945	-0.571767	0.0190563	0.419671	-0.491381
LOC701826	LOC701826	9.56738e-06	0.00639098	-1.27031	6.79324e-05	0.0216136	-1.10584
LOC704241	LOC704241	4.66162e-05	0.0150896	-1.44208	5.47546e-05	0.0195897	-1.42491
HIST1H2AK	HIST1H2AK	0.000106483	0.0255354	-1.40995	0.000131258	0.0343171	-1.38651
LOC703889	LOC703889	5.06884e-05	0.0159029	-1.3146	2.59199e-05	0.0120133	-1.38011
HIST1H2AJ	HIST1H2AJ	5.83816e-05	0.0167877	-1.49298	5.83047e-05	0.0198234	-1.49313
HIST1H2BM	HIST1H2BM	4.31197e-06	0.0042849	-1.67476	5.5235e-06	0.00402288	-1.64878
LOC704341	LOC704341	0.000876404	0.0848825	-0.663666	0.00506401	0.265476	-0.543919
LOC705220	LOC705220	0.0017268	0.119444	-0.768648	0.00322939	0.218069	-0.715369
LOC704664	LOC704664	2.01343e-05	0.00870818	-1.31994	0.000227161	0.0520506	-1.09623
LOC704780	LOC704780	1.31766e-06	0.00335887	-1.02336	4.79103e-05	0.0176434	-0.808688
LOC704994	LOC704994	0.0015019	0.114058	-1.06132	7.12549e-05	0.0216881	-1.39542
HIST1H1B	HIST1H1B	2.56372e-06	0.00402169	-1.81797	1.60952e-06	0.00219449	-1.8695
LOC100430668	LOC100430668	4.43425e-07	0.0023817	-1.57988	2.90299e-07	0.00133237	-1.61718
LOC705469	LOC705469	0.000107686	0.0255354	-1.04612	3.61567e-05	0.0144577	-1.13637
HIST1H2BO	HIST1H2BO	1.25807e-06	0.00335887	-1.63646	1.24104e-05	0.00684016	-1.41835
ZSCAN31	ZSCAN31	0.24429	0.682809	-0.339283	0.0247086	0.456829	-0.674705
ZSCAN12	ZSCAN12	0.571814	0.87198	-0.127209	0.0242379	0.454723	-0.52726
LOC106997874	LOC106997874	0.0346024	0.383716	0.585552	0.418706	0.839942	0.217178
MAMU-F	MAMU-F	0.0104546	0.244776	-0.489308	0.0203526	0.426334	-0.43898
LOC106992378	LOC106992378	0.0210568	0.317142	-2.26591	0.0669622	0.578943	-1.77017
LOC106997880	LOC106997880	0.0382244	0.394888	-0.660357	0.134111	0.667707	-0.469325
GNL1	GNL1	0.0423592	0.4067	-0.232863	0.0180797	0.411954	-0.274515
CCHCR1	CCHCR1	0.00546719	0.191594	-0.5251	0.172561	0.709625	-0.24554
LOC106997893	LOC106997893	0.0387726	0.395919	-0.519219	0.975105	0.995464	-0.00757016
LOC714466	LOC714466	0.0260847	0.345014	-0.373201	0.0180185	0.411043	-0.398871
MICB	MICB	0.0282557	0.35591	-0.214249	0.344812	0.808744	-0.0893297
ATP6V1G2	ATP6V1G2	0.718703	0.922946	0.0810512	0.023434	0.449566	0.531429
NCR3	NCR3	0.00130095	0.10404	-0.961659	0.0720387	0.584065	-0.50672
AIF1	AIF1	0.012859	0.26515	0.574696	0.408573	0.835932	0.182419
LOC715304	LOC715304	0.00331532	0.157231	-0.735901	1.6929e-06	0.00219449	-1.36027
C4H6orf25	C4H6orf25	0.111401	0.549406	-0.481059	0.00390888	0.236349	-0.915173
MSH5	MSH5	0.013217	0.269264	-0.8705	0.60041	0.90551	-0.175317
LSM2	LSM2	0.314898	0.733595	-0.243088	0.0185168	0.414857	-0.591415
LOC720054	LOC720054	0.00225841	0.133883	0.804526	0.001529	0.146972	0.839989
LOC721200	LOC721200	0.0321269	0.372676	-0.64865	0.169169	0.705343	-0.407
EGFL8	EGFL8	0.294732	0.719907	-0.318341	0.0286984	0.471061	-0.685166
LOC100424399	LOC100424399	0.211492	0.649673	0.318866	0.0298065	0.473399	0.569116
KIFC1	KIFC1	0.000829211	0.0812985	-0.852237	0.00179668	0.1607	-0.786227
CUTA	CUTA	0.00407472	0.173841	-0.517596	0.142694	0.675545	-0.25103
MCM4	MCM4	0.0064235	0.201448	-0.488393	0.00186589	0.164014	-0.568218
GRM4	GRM4	0.78251	0.945523	-0.104163	0.0264548	0.464734	-0.871583
TAF11	TAF11	0.0295568	0.359852	-0.32559	0.27388	0.770696	-0.15901
LOC106997921	LOC106997921	0.00889105	0.229582	0.667728	0.0155903	0.396643	0.612092
SCUBE3	SCUBE3	0.0179551	0.29434	-0.958355	0.401939	0.832999	-0.325967
PPARD	PPARD	0.0411322	0.403578	0.352023	0.136906	0.671338	0.252279
FKBP5	FKBP5	0.0518257	0.435776	0.363838	0.0416636	0.523533	0.382268
ARMC12	ARMC12	0.00823628	0.222469	-0.732865	0.32862	0.799438	-0.257748
CLPSL2	CLPSL2	0.155809	0.596922	-0.441899	0.0314047	0.479728	-0.684639
CLPS	CLPS	0.0482166	0.422916	0.399862	0.498597	0.871927	0.133152
SRPK1	SRPK1	0.078116	0.499083	0.29514	0.0251294	0.458375	0.381163
SLC26A8	SLC26A8	0.0166575	0.286664	1.21095	0.0104678	0.347632	1.30376
MAPK14	MAPK14	0.0479597	0.422133	0.395499	0.0413675	0.522035	0.408764
PXT1	PXT1	0.586403	0.878352	-0.172357	0.0468383	0.534848	-0.648915
KCTD20	KCTD20	0.499615	0.83777	-0.0670905	0.0206077	0.428307	-0.239569
PIM1	PIM1	0.00254314	0.139791	0.420772	0.0182725	0.412173	0.319339
LOC100427362	LOC100427362	0.0448581	0.414558	-0.711829	0.259732	0.764929	-0.390959
CCDC167	CCDC167	0.000356835	0.0527314	-1.30622	0.0124397	0.372007	-0.865148
BTBD9	BTBD9	0.133386	0.574352	0.15104	0.0216992	0.439872	0.236862
TSPO2	TSPO2	0.442416	0.806794	-0.21392	0.000232623	0.0527098	-1.14333
LOC719662	LOC719662	0.0388095	0.395919	0.296349	0.0155967	0.396643	0.351435
TREML1	TREML1	0.000244981	0.0423382	-0.766946	6.78304e-07	0.00153696	-1.14851
TREM2	TREM2	0.000630871	0.0727984	1.15736	0.000411314	0.0723097	1.20448
TBCC	TBCC	0.0243478	0.334598	-0.205577	0.106411	0.639034	-0.144433
PTCRA	PTCRA	0.0283388	0.356517	-0.785909	0.000992539	0.119962	-1.24204
MEA1	MEA1	0.23523	0.674361	-0.157951	0.0140661	0.387874	-0.339507
PTK7	PTK7	0.0794657	0.500809	-0.542184	0.0466571	0.534848	-0.619526
ZNF318	ZNF318	0.0465441	0.419207	0.321224	0.188693	0.717072	0.208261
HSP90AB1	HSP90AB1	0.0976775	0.529914	0.195279	0.0282035	0.471061	0.26322
NFKBIE	NFKBIE	0.0346029	0.383716	0.243253	0.48639	0.868448	0.077551
LOC703331	LOC703331	0.00832273	0.22303	0.430909	0.0721697	0.584065	0.284633
CLIC5	CLIC5	0.00948214	0.233538	-0.866623	0.204704	0.727525	-0.406047
ENPP4	ENPP4	0.00019677	0.036814	-1.07909	0.299894	0.785278	-0.269706
TNFRSF21	TNFRSF21	0.00474757	0.183366	0.643792	0.0917716	0.618784	0.368301
C4H6orf141	C4H6orf141	0.146924	0.585428	-0.470629	0.0194485	0.421567	-0.779598
RHAG	RHAG	0.0291757	0.357854	0.634708	0.546648	0.890955	-0.169182
IL17F	IL17F	0.381819	0.774887	-0.209417	0.015752	0.398749	-0.602913
MCM3	MCM3	0.0264481	0.3473	-0.379797	0.0490709	0.540056	-0.33381
TMEM14A	TMEM14A	0.0370544	0.392151	-0.443602	0.218789	0.737847	-0.255572
LOC106997985	LOC106997985	0.0229425	0.327409	1.59539	0.067087	0.579031	1.26517
LOC106997989	LOC106997989	0.0319728	0.372672	0.553825	0.015492	0.395405	0.631681
CD109	CD109	0.00246119	0.138649	-0.570941	0.0506697	0.544706	-0.352277
LCA5	LCA5	0.251785	0.689096	-0.238423	0.0195282	0.421864	-0.502761
SH3BGRL2	SH3BGRL2	0.994765	0.999365	-0.00237661	0.0463917	0.534848	-0.745421
TTK	TTK	0.0123316	0.263969	-0.59317	0.11595	0.650134	-0.361054
LOC106998012	LOC106998012	0.191807	0.631908	0.378489	0.0156378	0.396643	0.725399
SMIM8	SMIM8	0.0395509	0.399263	-0.390218	0.266287	0.768148	-0.205592
PNRC1	PNRC1	0.0289967	0.357854	0.335276	0.941627	0.991706	0.0108116
GABRR2	GABRR2	0.0118687	0.260909	-0.811457	0.0226178	0.447146	-0.72834
RRAGD	RRAGD	0.0479138	0.422133	0.521569	0.0822737	0.602149	0.454786
EPHA7	EPHA7	0.298903	0.722341	0.286856	0.0194684	0.421567	0.668974
MANEA	MANEA	0.040253	0.399642	-0.472143	0.150885	0.682379	-0.324839
LOC106998049	LOC106998049	0.0692638	0.483092	-0.542672	0.00267265	0.198113	-0.941138
LOC694599	LOC694599	0.085092	0.513411	0.347699	0.0365982	0.508433	0.427015
CD24	CD24	0.00244813	0.138398	-0.715733	0.000686398	0.100358	-0.818319
RTN4IP1	RTN4IP1	0.0477604	0.422133	-0.322352	0.127006	0.661382	-0.245264
BVES	BVES	0.0402719	0.399642	0.617592	0.412298	0.837283	0.239804
TMEM181	TMEM181	0.0105829	0.24693	-0.278478	0.769007	0.953593	-0.0303334
LOC106998066	LOC106998066	0.0107909	0.249783	-0.558441	0.053829	0.552058	-0.412683
ARID1B	ARID1B	0.0646399	0.474042	0.198435	0.0206121	0.428307	0.25267
LOC106998073	LOC106998073	0.00624754	0.198049	-1.01825	0.00865906	0.32629	-0.972748
TFB1M	TFB1M	0.191132	0.631254	0.135154	0.0479582	0.539742	0.208223
SCAF8	SCAF8	0.121603	0.561435	0.170054	0.0453581	0.533345	0.222782
IPCEF1	IPCEF1	0.0405913	0.401056	0.315169	0.0257309	0.462558	0.345507
RGS17	RGS17	0.0866897	0.514468	0.614074	0.00553474	0.278209	1.03474
FBXO5	FBXO5	0.0116293	0.257499	-0.374756	0.00237587	0.196159	-0.462405
MYCT1	MYCT1	0.201452	0.641189	-0.28122	0.0433764	0.527879	-0.453781
ESR1	ESR1	0.034244	0.383444	-0.645368	0.115691	0.650134	-0.471625
AKAP12	AKAP12	0.0143742	0.273812	-0.77193	0.0728393	0.584717	-0.552797
LOC712461	LOC712461	0.389779	0.779003	0.176687	0.0498354	0.541532	0.413382
LOC696434	LOC696434	0.0142813	0.273812	0.791532	0.0346377	0.494309	0.673767
LOC695662	LOC695662	0.00602837	0.19452	0.373176	0.00358392	0.227732	0.398957
KATNA1	KATNA1	0.244073	0.682415	0.113628	0.0194928	0.421567	0.235723
GINM1	GINM1	0.398469	0.783305	-0.100043	0.039699	0.518414	-0.250864
TAB2	TAB2	0.0222347	0.324311	0.25334	0.0278879	0.47042	0.242851
SASH1	SASH1	0.00195714	0.127108	0.83027	0.00257516	0.198113	0.804747
LOC100426347	LOC100426347	0.189496	0.630666	-0.23432	0.0408952	0.520585	-0.37262
ZC2HC1B	ZC2HC1B	0.313511	0.732604	0.28466	0.0274705	0.469558	0.642769
ADAT2	ADAT2	0.0408264	0.402196	-0.451951	0.0220839	0.443066	-0.510254
MIR7187	MIR7187	0.0266312	0.348135	-0.43714	0.50134	0.872349	-0.1278
LOC106998133	LOC106998133	0.00220593	0.133488	1.28862	0.0305857	0.476497	0.875032
NHSL1	NHSL1	0.0011968	0.101271	0.993083	0.00946736	0.338122	0.770359
PERP	PERP	0.0054553	0.191594	-0.828576	0.0145471	0.390855	-0.717911
MIR7188	MIR7188	0.00174543	0.119444	-0.735225	0.0013454	0.134388	-0.756094
LOC706532	LOC706532	0.320471	0.737958	-0.145949	0.00420969	0.24528	-0.446414
TBPL1	TBPL1	0.0803025	0.502797	-0.235324	0.0424494	0.525924	-0.275422
EYA4	EYA4	0.160255	0.600309	0.40724	0.0466584	0.534848	0.586478
SAMD3	SAMD3	0.00671104	0.205494	-1.03743	0.159419	0.693233	-0.51493
L3MBTL3	L3MBTL3	0.00129478	0.103954	0.323894	0.00266568	0.198113	0.299015
ARHGAP18	ARHGAP18	0.0439803	0.410891	-0.250373	0.109737	0.642696	-0.196353
LOC711508	LOC711508	0.0208596	0.316246	-0.873952	0.0304487	0.475088	-0.814153
LOC711833	LOC711833	0.0162167	0.284273	-0.657721	0.012441	0.372007	-0.686502
RNF217	RNF217	0.0146061	0.274972	0.590015	0.490675	0.869294	0.159145
LOC106998164	LOC106998164	0.12491	0.564234	0.359393	0.0015893	0.149357	0.788409
GJA1	GJA1	0.0259202	0.344851	-0.506894	0.000573713	0.0894307	-0.830943
MARCKS	MARCKS	0.000425821	0.0578917	0.770711	4.20375e-05	0.0161749	0.930787
SLC16A10	SLC16A10	0.826094	0.958939	0.0567721	0.0193397	0.421567	-0.631973
LOC698547	LOC698547	0.0346403	0.383716	0.736648	0.0181301	0.412173	0.831704
WASF1	WASF1	0.473665	0.824884	0.142605	0.0319187	0.481261	0.441606
LOC106998127	LOC106998127	0.0371325	0.392151	0.915238	0.548208	0.890955	0.255165
FOXO3	FOXO3	0.0188428	0.303046	0.481669	0.529258	0.883382	0.123691
TAGAP	TAGAP	0.0335688	0.379141	-0.3089	0.291063	0.778864	-0.149216
IGF2R	IGF2R	0.0356965	0.387831	0.754927	0.110379	0.643683	0.565047
LOC106998186	LOC106998186	0.0150707	0.276631	0.876026	0.027765	0.470419	0.786074
LOC106998112	LOC106998112	0.168407	0.609597	0.421541	0.0438176	0.527879	0.62808
SFT2D1	SFT2D1	0.0709983	0.48618	-0.197441	0.0491487	0.540056	-0.216225
MPC1	MPC1	0.211836	0.650105	-0.190131	0.00124562	0.128944	-0.529512
LOC106998200	LOC106998200	0.0047932	0.183417	-0.871204	0.879573	0.977509	0.0438171
FGFR1OP	FGFR1OP	0.0168399	0.287384	-0.305164	0.166421	0.702111	-0.1712
LOC717853	LOC717853	0.187504	0.62798	0.258025	0.0455463	0.533435	0.398824
PCGF3	PCGF3	0.106736	0.542449	0.196873	0.0307625	0.477427	0.26819
DGKQ	DGKQ	0.0324215	0.373754	-0.534813	0.116248	0.650134	-0.385902
UVSSA	UVSSA	0.0137323	0.271291	0.465917	0.0162568	0.402336	0.453236
SLBP	SLBP	0.0472768	0.421195	-0.20016	0.630968	0.91726	-0.0470151
HAUS3	HAUS3	0.00388354	0.169738	-0.410595	0.0934266	0.620742	-0.227784
MXD4	MXD4	0.0902686	0.51995	-0.255623	0.00760718	0.312568	-0.4173
FAM193A	FAM193A	0.00895643	0.229739	0.451379	0.0192121	0.421436	0.399799
MSANTD1	MSANTD1	0.589122	0.879409	-0.145685	0.0443281	0.527879	0.559405
DOK7	DOK7	0.0300738	0.362965	-0.476123	0.247002	0.758392	-0.247149
CRMP1	CRMP1	0.142722	0.581525	-0.428129	0.0269208	0.467829	-0.661164
JAKMIP1	JAKMIP1	0.00308925	0.150858	-0.728591	0.210299	0.73309	-0.290539
CCDC96	CCDC96	0.0465037	0.419207	-0.608183	0.0110759	0.356827	-0.792353
DRD5	DRD5	0.00696687	0.210469	-0.661977	0.107746	0.639109	-0.379432
CLNK	CLNK	0.000353438	0.0527314	-0.991008	0.195614	0.721548	-0.326932
LOC106998264	LOC106998264	0.999689	1	-0.000122805	0.0235497	0.450264	-0.74408
LOC106998265	LOC106998265	0.0263824	0.3473	0.59571	0.566075	0.895298	0.148222
LOC106998267	LOC106998267	0.231977	0.671871	0.328177	0.0259421	0.463605	0.629565
LOC714448	LOC714448	0.663745	0.907445	-0.0886871	0.0033342	0.222204	0.642193
FGFBP2	FGFBP2	0.00115305	0.0987985	-1.28333	0.170191	0.706288	-0.503506
PROM1	PROM1	0.119509	0.559181	0.65956	0.0464665	0.534848	0.854354
FAM184B	FAM184B	0.0031389	0.151935	-0.730482	2.96751e-05	0.0131346	-1.11393
NCAPG	NCAPG	0.00958819	0.235014	-0.53553	0.00696128	0.309959	-0.560631
KCNIP4	KCNIP4	0.00426143	0.177354	-0.578455	0.0115611	0.363274	-0.503418
CCDC149	CCDC149	0.00633809	0.199464	0.796112	0.0564444	0.562116	0.538876
PCDH7	PCDH7	0.807783	0.954055	-0.0620012	0.0415106	0.52257	-0.537251
LOC100430932	LOC100430932	0.339949	0.752013	0.24654	0.022247	0.444408	0.612053
LOC106998306	LOC106998306	0.0129256	0.265985	0.79975	0.0742751	0.587773	0.560121
PTTG2	PTTG2	0.0093098	0.230967	0.664285	0.0182584	0.412173	0.596949
KLHL5	KLHL5	0.0130464	0.267441	0.263272	0.0374673	0.513443	0.217301
LOC700862	LOC700862	0.00478138	0.183417	0.524165	0.21239	0.733165	0.219639
APBB2	APBB2	0.00545324	0.191594	-0.518211	0.275194	0.772157	-0.192722
UCHL1	UCHL1	0.000114034	0.026607	-1.37123	4.82512e-06	0.00396094	-1.71415
LOC100426600	LOC100426600	0.377999	0.772616	0.145405	0.0297915	0.473399	0.370218
BEND4	BEND4	0.00755487	0.215779	-0.877605	0.0274917	0.469558	-0.710537
GABRA2	GABRA2	0.0224058	0.324611	-0.880068	0.804876	0.960032	-0.0912578
OCIAD2	OCIAD2	0.0431781	0.410122	-0.735991	0.217255	0.736869	-0.439718
LOC712245	LOC712245	0.0121911	0.263969	1.03622	0.139615	0.672403	0.590242
GPAT3	GPAT3	0.0444522	0.412427	0.654032	0.182838	0.714241	0.425461
HPSE	HPSE	0.00496878	0.185244	-0.454438	0.0516378	0.546968	-0.304204
SEC31A	SEC31A	0.0469809	0.419843	0.224489	0.0806363	0.599714	0.195972
PRKG2	PRKG2	0.0858167	0.513726	-0.491525	0.0294237	0.473029	-0.632426
LOC696260	LOC696260	0.0106834	0.248304	0.560429	0.0123916	0.372007	0.54778
LOC696878	LOC696878	0.0871462	0.51572	0.349164	0.0403596	0.518414	0.422884
BMP2K	BMP2K	0.0298499	0.361478	0.292459	0.919715	0.987762	0.0130559
LOC106998338	LOC106998338	0.00264769	0.142133	0.85784	0.146878	0.678589	0.390674
CCNI	CCNI	0.0342585	0.383444	0.316884	0.732651	0.945989	-0.0493299
SEPT11	SEPT11	0.0222151	0.324311	-0.375278	0.370519	0.82019	-0.141694
SHROOM3	SHROOM3	0.0345009	0.383716	0.473897	0.0855909	0.60872	0.380545
SCARB2	SCARB2	0.00802168	0.22017	0.389439	0.0916379	0.618184	0.239293
CXCL9	CXCL9	0.0214881	0.320146	-0.673985	0.214456	0.735201	-0.352791
NAAA	NAAA	0.0284516	0.357536	-0.26789	0.0422533	0.525589	-0.246938
CDKL2	CDKL2	0.000518031	0.0653956	-0.949018	0.0551949	0.556671	-0.48833
C5H4orf26	C5H4orf26	0.0230556	0.328562	-0.854882	0.339263	0.806336	-0.347095
EREG	EREG	0.0384933	0.39582	0.489319	0.223473	0.73928	0.281251
LOC106998360	LOC106998360	0.0242032	0.334598	-0.841285	0.0299213	0.473779	-0.807925
PPBP	PPBP	0.123926	0.563516	-0.319297	0.000281078	0.0584901	-0.826091
LOC703451	LOC703451	8.1986e-06	0.00619237	-0.839265	2.02058e-07	0.00133237	-1.04375
PF4V1	PF4V1	1.07585e-05	0.0066484	-0.883594	1.49683e-06	0.00219449	-0.999535
CXCL6	CXCL6	0.0437643	0.410891	0.711461	0.453241	0.856977	-0.25713
RASSF6	RASSF6	0.0245122	0.335714	-0.81141	0.0140711	0.387874	-0.893114
LOC106992313	LOC106992313	0.0134496	0.269958	0.344505	0.00477831	0.258824	0.399473
MOB1B	MOB1B	0.0268359	0.348798	0.349189	0.980342	0.995464	0.00373288
JCHAIN	JCHAIN	5.64254e-05	0.0166766	-1.92433	6.90645e-06	0.00469478	-2.22648
LOC106998389	LOC106998389	0.0173264	0.288911	0.433617	0.227444	0.74395	0.212403
SPINK2	SPINK2	0.000132749	0.0287995	-1.24864	0.00144791	0.141278	-1.0013
KIAA1211	KIAA1211	0.782374	0.945479	-0.0662751	0.00298947	0.208782	-0.765982
TMEM165	TMEM165	0.0481059	0.422309	0.27046	0.012481	0.372256	0.34859
LOC699246	LOC699246	0.00589494	0.193669	-0.508703	0.13099	0.664027	-0.26694
PTPN13	PTPN13	2.60914e-05	0.00998172	0.626971	0.00208735	0.178854	0.427177
AFF1	AFF1	0.0210045	0.316589	0.476973	0.079111	0.596077	0.356187
SPP1	SPP1	0.0171919	0.288911	1.01193	0.873355	0.976358	0.0646174
LOC106998406	LOC106998406	0.879822	0.971792	-0.0308573	0.00991813	0.343396	-0.555912
PKD2	PKD2	0.0320927	0.372672	-0.455981	0.132161	0.664027	-0.314222
NAP1L5	NAP1L5	0.583006	0.876859	-0.163906	0.0218038	0.440188	-0.713391
LOC106998410	LOC106998410	0.0101633	0.240999	0.488811	0.015207	0.394953	0.458893
SNCA	SNCA	0.962386	0.992489	0.0122233	0.0173371	0.407299	-0.6462
MMRN1	MMRN1	0.0899063	0.519476	-0.396223	0.000268001	0.0569308	-0.929935
CCSER1	CCSER1	0.000168544	0.0327344	0.524098	8.97014e-05	0.0257645	0.551385
HPGDS	HPGDS	0.0598226	0.460113	-0.749475	0.0301996	0.473779	-0.871428
STPG2	STPG2	0.367551	0.767299	-0.220329	0.029711	0.473399	-0.548991
RAP1GDS1	RAP1GDS1	0.016299	0.284273	-0.318042	0.311802	0.789557	-0.12876
LOC106998424	LOC106998424	0.0460013	0.418797	0.457702	0.0993624	0.630661	0.374074
TRMT10A	TRMT10A	0.0256061	0.342168	-0.607797	0.327702	0.79887	-0.257805
DDIT4L	DDIT4L	0.037642	0.393589	0.67994	0.549071	0.890955	0.189697
SLC39A8	SLC39A8	0.0114298	0.255298	0.544717	0.838373	0.96861	-0.0416822
NFKB1	NFKB1	0.00716328	0.211945	0.282377	0.00444544	0.25043	0.30089
MANBA	MANBA	0.0046844	0.183103	0.477408	0.0553507	0.557692	0.311962
LOC106998432	LOC106998432	0.0174899	0.290451	0.577477	0.0308434	0.477429	0.520408
LOC712602	LOC712602	0.00173414	0.119444	0.546026	0.0213087	0.435296	0.386356
CISD2	CISD2	0.00700143	0.210469	-0.55136	0.0159463	0.399785	-0.486732
CENPE	CENPE	0.046635	0.419207	0.579874	0.188272	0.716309	0.376489
SGMS2	SGMS2	0.0287937	0.357854	0.33477	0.337723	0.805237	0.142195
HADH	HADH	0.192044	0.632494	-0.113153	0.0467644	0.534848	-0.175702
LOC696134	LOC696134	0.011047	0.251427	0.877706	0.331642	0.800189	0.320337
LRIT3	LRIT3	0.00900477	0.229739	0.652585	0.494706	0.870744	0.161865
EGF	EGF	0.0104532	0.244776	-1.0251	0.00644916	0.300748	-1.09855
ALPK1	ALPK1	0.00543385	0.191594	0.60345	0.0112607	0.358811	0.544116
LOC702336	LOC702336	0.00584498	0.193669	0.873957	0.00673348	0.305333	0.857333
NDST3	NDST3	0.240314	0.678434	0.359585	0.0206217	0.428307	0.732603
C5H4orf3	C5H4orf3	0.118426	0.558447	-0.193483	0.00740704	0.312568	-0.345187
PDE5A	PDE5A	0.00631523	0.199052	-0.529465	0.000143694	0.037093	-0.782739
LOC106998479	LOC106998479	0.0425058	0.407501	-0.54422	0.326158	0.798226	-0.256677
TMEM155	TMEM155	0.138263	0.57911	-0.47491	0.00247032	0.198113	-1.02801
EXOSC9	EXOSC9	0.0806229	0.503258	-0.28451	0.0100957	0.344425	-0.431565
CCNA2	CCNA2	0.015217	0.277209	-0.458937	0.0714845	0.584065	-0.33339
BBS12	BBS12	0.0308101	0.366572	-0.328273	0.0324859	0.482785	-0.324814
LARP1B	LARP1B	0.0296387	0.360203	0.363107	0.162067	0.694334	0.228134
LOC100424197	LOC100424197	0.033798	0.380723	-0.28884	0.396034	0.83145	0.111956
SLC7A11	SLC7A11	0.0220866	0.324072	0.866455	0.0864919	0.609565	0.636641
MGARP	MGARP	0.00679492	0.206819	0.691448	0.384081	0.827639	0.210555
SETD7	SETD7	0.00179113	0.120949	0.337098	0.0236647	0.450917	0.23486
MAML3	MAML3	0.0058707	0.193669	0.359236	0.00508893	0.266099	0.366089
LOC106998509	LOC106998509	0.829627	0.959496	0.0392764	0.0401848	0.518414	0.38755
LOC699117	LOC699117	0.0197373	0.308499	0.817332	0.946603	0.992174	0.0224529
RNF150	RNF150	1.72017e-05	0.00835226	1.07699	0.000193587	0.0459049	0.896868
GAB1	GAB1	8.98666e-05	0.0223494	0.559541	0.150368	0.681508	0.183566
LOC704931	LOC704931	0.0496639	0.430062	0.594708	0.0865306	0.609565	0.515395
SMAD1	SMAD1	0.000209253	0.037838	0.656596	0.00166622	0.152373	0.538546
ARHGAP10	ARHGAP10	0.0326643	0.375281	0.514225	0.057353	0.563015	0.453921
LOC106998542	LOC106998542	0.0322468	0.373026	-0.423366	0.00721981	0.311276	-0.542999
LOC106998543	LOC106998543	0.0162813	0.284273	-0.428215	0.0171677	0.407299	-0.424418
MIR3140	MIR3140	0.20438	0.644591	0.271839	0.0141166	0.387979	0.545252
KIAA0922	KIAA0922	0.0401264	0.399642	0.213595	0.173261	0.709895	0.138989
GUCY1B3	GUCY1B3	0.00312511	0.151739	0.651758	0.0408529	0.52037	0.434109
PDGFC	PDGFC	0.491624	0.833817	0.218556	0.0116637	0.364812	0.841522
FNIP2	FNIP2	0.0263896	0.3473	0.343718	0.0636887	0.572901	0.283517
C5H4orf45	C5H4orf45	0.193155	0.633418	-0.486729	0.0085228	0.326089	-1.02761
DDX60	DDX60	0.0400931	0.399642	-0.923062	0.52352	0.881126	-0.278013
LOC106998581	LOC106998581	0.274653	0.704106	-0.395746	0.0386651	0.518414	-0.768342
AGA	AGA	0.0888134	0.518786	-0.187525	0.0263537	0.464503	-0.248916
LOC699993	LOC699993	0.0428835	0.408809	-0.379012	0.925426	0.988539	-0.0169416
WWC2	WWC2	0.00113081	0.0977143	0.528167	0.00820791	0.319048	0.415852
TRAPPC11	TRAPPC11	0.00359522	0.164085	0.264482	0.0322187	0.481261	0.188282
LOC699522	LOC699522	0.896851	0.976869	-0.0250654	0.0413128	0.52199	-0.408161
IRF2	IRF2	0.0486591	0.425335	0.334603	0.151227	0.682933	0.239931
ACSL1	ACSL1	0.0434766	0.410661	0.733582	0.152936	0.684896	0.510626
SLC25A4	SLC25A4	0.00411665	0.17485	-0.4206	0.0421749	0.525589	-0.287776
ANKRD37	ANKRD37	0.177385	0.619255	0.478701	0.0165224	0.403041	0.878878
TERT	TERT	0.0125466	0.264787	-0.636634	0.262027	0.765671	-0.27449
PAPD7	PAPD7	0.165195	0.604583	0.162598	0.0350806	0.498536	0.252092
LOC716240	LOC716240	0.0187572	0.302384	0.591399	0.0163089	0.402649	0.605626
MARCH6	MARCH6	0.001564	0.114727	0.406789	0.0328604	0.483467	0.262132
TRIO	TRIO	0.0198066	0.309041	0.361243	0.117267	0.650134	0.236929
FAM105A	FAM105A	0.0143971	0.273812	-0.346952	0.336727	0.80425	-0.130608
MYO10	MYO10	0.00986863	0.239015	0.765463	0.122229	0.655944	0.442464
LOC106998680	LOC106998680	0.0462677	0.419207	-0.612017	0.774776	0.954229	0.0851077
DROSHA	DROSHA	0.0165801	0.286131	0.322025	0.0492799	0.540056	0.260172
TTC23L	TTC23L	0.0285601	0.357536	-0.387955	0.0380114	0.514142	-0.366125
LOC701473	LOC701473	0.0470572	0.420057	-0.653185	0.62321	0.914112	0.156766
LOC696020	LOC696020	0.0252209	0.340165	0.604035	0.0473157	0.536061	0.530573
C6H5orf51	C6H5orf51	0.0364166	0.389548	0.232411	0.0983859	0.629766	0.181105
LOC106998739	LOC106998739	0.692344	0.91664	-0.105841	0.0478912	0.539583	0.54577
LOC106998738	LOC106998738	0.0364614	0.389548	0.636715	0.55745	0.893569	0.172745
LOC106998742	LOC106998742	0.163942	0.602716	0.352342	0.0160183	0.40032	0.629506
CCL28	CCL28	0.0171703	0.288911	-0.5265	0.0382975	0.515853	-0.452441
RAB3C	RAB3C	0.018198	0.296722	0.664218	0.00693376	0.309959	0.770416
ELOVL7	ELOVL7	0.0127157	0.26515	-0.510425	0.000693889	0.100358	-0.726889
ITGA2	ITGA2	0.0317541	0.372015	-0.390774	0.000178442	0.0433211	-0.73908
MIR581	MIR581	0.0226353	0.325301	0.875444	0.141636	0.675545	0.550426
GZMK	GZMK	0.000270498	0.0458057	-0.900812	3.58269e-05	0.0144577	-1.05703
GZMA	GZMA	0.000965081	0.0894586	-1.10759	0.0852089	0.608	-0.540295
PLPP1	PLPP1	0.22061	0.660126	-0.300273	0.0236813	0.450917	-0.571399
LOC106998777	LOC106998777	0.0360125	0.389397	0.634768	0.296911	0.782593	0.307283
DIMT1	DIMT1	0.0435253	0.410793	-0.309868	0.149365	0.680822	-0.217702
LRRC70	LRRC70	0.929447	0.984637	0.0149716	0.0244442	0.455659	0.39664
LOC697534	LOC697534	0.116742	0.556372	-0.353149	0.0496439	0.540808	-0.447061
LOC106998786	LOC106998786	0.0356564	0.387602	0.517199	0.0207725	0.429625	0.573651
CD180	CD180	0.00617158	0.197236	0.424414	0.379918	0.826065	0.128687
LOC106998789	LOC106998789	0.00570554	0.193263	0.915225	0.0564603	0.562116	0.610754
CENPH	CENPH	0.818924	0.958037	-0.0594057	0.0488734	0.540056	-0.527432
LOC705711	LOC705711	0.0466012	0.419207	0.728505	0.0823514	0.602149	0.631053
NAIP	NAIP	0.034406	0.383716	0.687836	0.124816	0.660258	0.490432
PTCD2	PTCD2	0.023459	0.331701	0.342182	0.255233	0.763411	0.16645
ZNF366	ZNF366	0.115105	0.553902	-0.424617	0.0224416	0.446055	-0.629255
LOC106998804	LOC106998804	0.00534901	0.191594	-0.470659	0.0322382	0.481261	-0.352368
BTF3	BTF3	0.0395387	0.399263	0.393891	0.955506	0.993706	-0.010311
ENC1	ENC1	0.0478746	0.422133	0.446395	0.406537	0.834966	0.182369
LOC106998813	LOC106998813	0.893058	0.975749	-0.0242247	0.0302021	0.473779	-0.405884
F2R	F2R	0.000898034	0.0855776	-0.770714	0.00863662	0.32629	-0.588459
F2RL1	F2RL1	0.0361297	0.389548	-0.481165	0.161053	0.693304	-0.315438
PDE8B	PDE8B	0.043983	0.410891	0.418841	0.00415105	0.242557	0.617206
ARSB	ARSB	0.000882415	0.0848825	0.632486	0.0306325	0.476498	0.389525
DMGDH	DMGDH	0.0480211	0.422133	-0.623358	0.333586	0.801101	-0.297477
JMY	JMY	0.200416	0.640049	0.192335	0.041898	0.523866	0.31199
MTX3	MTX3	0.912488	0.981351	-0.0168614	0.0416941	0.523533	0.32325
THBS4	THBS4	0.971219	0.995113	0.0138528	0.0328324	0.483467	-0.850645
DHFR	DHFR	0.00623751	0.198049	-0.67098	0.0563424	0.562116	-0.45339
LOC106998822	LOC106998822	0.0724974	0.487934	-0.320934	0.00571624	0.28294	-0.512397
CKMT2	CKMT2	0.775632	0.944382	0.0543358	0.0340608	0.491646	0.418953
VCAN	VCAN	0.0111624	0.252088	0.931884	0.057495	0.563191	0.681297
LOC716241	LOC716241	0.0110962	0.251427	-0.53052	0.0987583	0.629766	-0.334342
LOC106998845	LOC106998845	0.364215	0.76509	-0.314066	0.0483743	0.540056	-0.700776
LOC697867	LOC697867	0.0242178	0.334598	0.653426	0.0498433	0.541532	0.562865
LOC106998856	LOC106998856	0.0358415	0.388578	-0.78898	0.910814	0.984851	0.0406166
RHOBTB3	RHOBTB3	0.0193942	0.305873	-0.492874	0.658228	0.926788	-0.0892944
LOC701212	LOC701212	0.433329	0.802533	-0.216096	0.0270917	0.467829	-0.63142
CHD1	CHD1	0.145076	0.583881	0.227999	0.0353607	0.500077	0.335573
LOC106998870	LOC106998870	0.00577714	0.193263	0.494115	0.00563361	0.28021	0.495774
NUDT12	NUDT12	0.0373867	0.393589	-0.336388	0.353006	0.81116	-0.145869
NREP	NREP	0.0391545	0.398244	-0.580824	0.0747187	0.58794	-0.497409
EPB41L4A	EPB41L4A	0.0139555	0.272701	-0.833074	0.486644	0.868448	-0.225151
YTHDC2	YTHDC2	0.0257243	0.343322	0.224721	0.0179572	0.411043	0.239689
KCNN2	KCNN2	0.113996	0.551757	-0.397089	0.0291163	0.471825	-0.55856
TRIM36	TRIM36	0.0399367	0.399642	0.321216	0.539701	0.888094	0.0929038
LOC106998900	LOC106998900	0.000631797	0.0727984	-1.07644	0.142598	0.675545	-0.426194
LVRN	LVRN	0.522028	0.850831	-0.15905	0.0395421	0.518414	-0.527743
FAM170A	FAM170A	0.133489	0.574435	0.449526	0.0256811	0.462237	0.683634
LOC106998916	LOC106998916	0.0556379	0.450069	-0.565207	0.000510846	0.0807992	-1.10197
SNX24	SNX24	0.00150451	0.114058	0.84926	0.0281208	0.471061	0.562017
PPIC	PPIC	0.0407419	0.402153	0.451451	0.722805	0.942516	0.0756942
ZNF608	ZNF608	0.0134455	0.269958	0.795044	0.0590114	0.565782	0.594576
LOC702864	LOC702864	0.0245706	0.335836	-0.32753	0.258566	0.764477	-0.159546
LMNB1	LMNB1	0.0571642	0.454129	0.593051	0.0430765	0.527879	0.633237
CTXN3	CTXN3	0.000821108	0.080893	-0.833682	0.374585	0.822339	-0.202783
FBN2	FBN2	0.0322647	0.373026	0.639327	0.00379154	0.236009	0.892456
LOC106998938	LOC106998938	0.000307605	0.0490077	0.636853	0.00965727	0.339802	0.432643
RAPGEF6	RAPGEF6	0.0339716	0.381698	0.242837	0.0417771	0.523866	0.232459
LOC106998939	LOC106998939	0.0394266	0.399021	0.497439	0.124819	0.660258	0.364948
LOC106998946	LOC106998946	0.218562	0.657347	0.287632	0.0118005	0.366842	0.612705
TCF7	TCF7	0.033963	0.381698	0.454487	0.0887484	0.611402	0.359995
HNRNPA0	HNRNPA0	0.0371308	0.392151	-0.242408	0.255597	0.763411	-0.128932
BRD8	BRD8	0.00174094	0.119444	0.387999	0.00255064	0.198113	0.371654
KIF20A	KIF20A	0.29948	0.722937	-0.322903	0.00466303	0.256316	-0.932814
CDC25C	CDC25C	0.880885	0.971792	0.0406972	0.0321768	0.481261	-0.604065
MZB1	MZB1	4.6716e-07	0.0023817	-1.71737	5.37656e-06	0.00402288	-1.4855
LOC106998965	LOC106998965	0.0132369	0.269306	0.486077	0.821956	0.963816	0.0419892
LOC698045	LOC698045	0.0155628	0.280064	0.307363	0.0183116	0.412173	0.299056
SLC35A4	SLC35A4	0.00732829	0.214247	0.561571	0.856901	0.972712	-0.0355902
NDUFA2	NDUFA2	0.594986	0.881056	-0.0797565	0.0400778	0.518414	-0.318107
ZMAT2	ZMAT2	0.739108	0.929893	-0.0617685	0.012639	0.375347	-0.486456
PCDHB2	PCDHB2	0.006148	0.197132	-1.01893	0.0396998	0.518414	-0.744246
PCDHB15	PCDHB15	0.856578	0.966131	0.0565643	0.0441701	0.527879	-0.650969
LOC702071	LOC702071	0.157769	0.598077	0.170247	0.0268808	0.46773	0.273219
PCDHGB1	PCDHGB1	0.0226163	0.325301	0.526518	0.0287123	0.471061	0.503433
LOC704139	LOC704139	0.0347584	0.383851	0.621769	0.0417173	0.523533	0.598185
LOC700041	LOC700041	0.0137089	0.271291	0.534393	0.0618405	0.569908	0.396245
LOC100430879	LOC100430879	0.0139607	0.272701	0.400779	0.0281935	0.471061	0.354139
ARAP3	ARAP3	0.0281699	0.355489	0.760471	0.0638577	0.572908	0.634738
PCDH1	PCDH1	0.00584025	0.193669	-1.06309	0.296965	0.782593	-0.381034
GRXCR2	GRXCR2	0.000928659	0.0876766	-1.09336	0.00660247	0.303937	-0.869892
PPP2R2B	PPP2R2B	0.000387179	0.055124	-1.1335	0.577595	0.898389	-0.160443
JAKMIP2	JAKMIP2	0.00152991	0.114727	-1.07352	0.0501293	0.543191	-0.629798
ADRB2	ADRB2	0.0097267	0.236985	-0.376168	0.014674	0.392058	-0.352894
CSF1R	CSF1R	0.00232032	0.135582	0.741732	0.0805417	0.599448	0.403922
LOC106998998	LOC106998998	0.00533734	0.191594	-0.580704	0.0331989	0.484627	-0.43206
ZNF300	ZNF300	0.0132454	0.269306	-0.484672	0.106835	0.639034	-0.306384
TNIP1	TNIP1	0.032839	0.376094	0.423216	0.420898	0.840951	0.154565
SLC36A1	SLC36A1	0.0404064	0.400583	0.591848	0.22211	0.738772	0.344775
FAXDC2	FAXDC2	0.766885	0.94047	-0.059893	0.00444089	0.25043	-0.614273
CCNJL	CCNJL	0.0145187	0.274972	0.901479	0.0422258	0.525589	0.737739
PTTG1	PTTG1	1.44431e-05	0.007751	-1.01281	2.17913e-05	0.0108777	-0.984582
MIR146A	MIR146A	0.635335	0.89584	-0.166445	0.0242877	0.454821	-0.822807
LOC703625	LOC703625	0.0467685	0.41922	-0.490325	0.00677972	0.30613	-0.686777
LCP2	LCP2	0.082836	0.508512	0.290815	0.0285746	0.471061	0.37255
LOC701477	LOC701477	0.00964198	0.235484	1.04267	0.178419	0.712012	0.520483
NEURL1B	NEURL1B	0.0570709	0.453685	0.692296	0.0328245	0.483467	0.782552
ERGIC1	ERGIC1	0.0417078	0.405537	-0.214085	0.607147	0.908337	-0.0523543
LOC106999043	LOC106999043	0.189385	0.630551	-0.206677	0.0229737	0.447146	-0.368448
LOC693625	LOC693625	0.112835	0.550377	-0.483372	0.0352832	0.500077	-0.652007
HRH2	HRH2	0.015321	0.27822	0.607861	0.0179553	0.411043	0.591897
HIGD2A	HIGD2A	0.0606101	0.462572	-0.248186	0.0162087	0.40212	-0.324044
LOC100428651	LOC100428651	0.0250266	0.338664	0.788643	0.0170997	0.407299	0.843834
NSD1	NSD1	0.0391017	0.398103	0.228543	0.119914	0.654993	0.169673
DBN1	DBN1	0.0155358	0.279898	-0.540606	0.00780902	0.315971	-0.600491
N4BP3	N4BP3	0.0352215	0.384514	-0.753484	0.311118	0.789372	-0.352385
NHP2	NHP2	0.047431	0.421318	-0.303749	0.0784285	0.595012	-0.267798
RUFY1	RUFY1	0.0451003	0.415128	0.239142	0.0633907	0.572901	0.220524
MAML1	MAML1	0.0391782	0.398286	0.323442	0.185371	0.715203	0.203472
C6H5orf45	C6H5orf45	0.0408633	0.402196	-0.601025	0.00502583	0.264493	-0.850425
MIR340	MIR340	0.0131472	0.268379	0.8592	0.0301291	0.473779	0.742283
LOC106999065	LOC106999065	0.163847	0.602642	0.297513	0.031283	0.479728	0.470557
LOC106999069	LOC106999069	0.0495595	0.429877	-0.549506	0.363125	0.814834	-0.24822
LOC106999082	LOC106999082	0.469765	0.822804	-0.24811	0.0490684	0.540056	0.694336
LOC106999095	LOC106999095	0.009641	0.235484	0.879358	0.327449	0.798791	0.317222
ARHGAP11A	ARHGAP11A	0.0203882	0.313823	-0.586485	0.000420696	0.0726738	-0.947089
SCG5	SCG5	0.00154536	0.114727	-0.625908	0.694372	0.934676	-0.0715408
EMC4	EMC4	0.28493	0.709876	-0.147252	0.00213847	0.181708	-0.453085
LOC106999125	LOC106999125	0.634931	0.895801	0.15305	0.00449771	0.252677	0.977407
THBS1	THBS1	0.0142945	0.273812	-0.397766	0.000408507	0.0723097	-0.606537
EIF2AK4	EIF2AK4	0.0290951	0.357854	0.231775	0.160006	0.693233	0.145833
BUB1B	BUB1B	0.639962	0.898441	-0.123262	0.00976378	0.340947	-0.718322
LOC702073	LOC702073	0.00834682	0.223294	-0.792872	0.0278825	0.47042	-0.649334
INAFM2	INAFM2	0.0216423	0.320984	-0.302858	0.0106298	0.348512	-0.34044
C7H15orf52	C7H15orf52	0.162495	0.601733	-0.46235	0.00335507	0.222342	-1.02642
IVD	IVD	0.175903	0.618631	-0.254133	0.0226406	0.447146	-0.440075
C7H15orf57	C7H15orf57	0.0197628	0.308593	-0.287327	0.0393381	0.518414	-0.251522
CASC5	CASC5	0.0450894	0.415128	-0.402672	0.0271739	0.46883	-0.447108
RAD51	RAD51	0.00514848	0.188781	-0.824067	0.0139361	0.386891	-0.713523
NUSAP1	NUSAP1	0.152904	0.593531	-0.365473	0.00462607	0.255663	-0.761125
LOC106999153	LOC106999153	0.427087	0.799131	-0.1458	0.0393581	0.518414	-0.389679
GANC	GANC	0.0122501	0.263969	0.306303	0.0248603	0.457469	0.271519
ZNF106	ZNF106	0.0329883	0.376153	0.348044	0.0797523	0.59763	0.282522
LOC106999160	LOC106999160	0.00674199	0.206131	-0.743469	0.346072	0.808744	-0.245076
ZSCAN29	ZSCAN29	0.0126109	0.264854	-0.229159	0.982381	0.995908	0.00192714
TUBGCP4	TUBGCP4	0.149739	0.58835	-0.163456	0.0404319	0.518414	-0.236663
SERINC4	SERINC4	0.0358168	0.388578	0.528825	0.675427	0.931095	0.101885
DUT	DUT	0.0421542	0.405963	-0.236055	0.160439	0.693233	-0.160175
ATP8B4	ATP8B4	0.0127928	0.26515	0.681243	0.0249344	0.457469	0.607662
HDC	HDC	0.0471753	0.420843	-0.718104	0.212406	0.733165	-0.442398
GABPB1	GABPB1	0.0352777	0.384921	-0.234774	0.173803	0.710107	-0.148482
DMXL2	DMXL2	0.0059994	0.194465	0.673139	0.0494368	0.540056	0.466686
SCG3	SCG3	0.0375589	0.393589	0.624475	0.523978	0.881126	0.185278
LOC106999176	LOC106999176	0.0264872	0.347448	-0.424326	0.0613766	0.569433	-0.353532
LOC106999178	LOC106999178	0.0313174	0.37	-0.37917	0.482735	0.86814	-0.119469
ALDH1A2	ALDH1A2	0.00811289	0.22125	-0.80174	0.147574	0.678589	-0.421013
AQP9	AQP9	0.0148824	0.275155	1.111	0.0395451	0.518414	0.925944
CCNB2	CCNB2	0.000114815	0.026607	-1.35217	0.000743151	0.103096	-1.14716
GCNT3	GCNT3	0.125745	0.565214	-0.329478	0.000249255	0.0546566	-0.865689
RORA	RORA	0.0110366	0.251427	-0.526522	0.736679	0.947533	-0.0661014
TLN2	TLN2	0.0692833	0.483092	0.373716	0.0154249	0.395333	0.509079
CA12	CA12	0.0139876	0.272704	-0.497614	0.0468314	0.534848	-0.395549
USP3	USP3	0.00729488	0.214049	0.305158	0.0149785	0.393762	0.273744
DAPK2	DAPK2	0.0369294	0.392151	-0.645222	0.908417	0.984409	-0.0343262
PPIB	PPIB	0.0100798	0.240106	-0.251931	0.0249092	0.457469	-0.216689
KIAA0101	KIAA0101	0.0850694	0.513411	-0.547879	0.0153535	0.394953	-0.790093
ZNF609	ZNF609	0.0351132	0.384154	0.364863	0.0670322	0.579031	0.314299
OAZ2	OAZ2	0.350441	0.757849	-0.104099	0.00375172	0.236009	-0.344015
PIF1	PIF1	0.00776424	0.218114	-1.04659	0.0583979	0.565319	-0.722622
CILP	CILP	0.0467879	0.41922	0.414473	0.546225	0.890767	0.122139
LOC106999219	LOC106999219	0.0218638	0.322159	0.771679	0.434918	0.847474	0.252918
MAP2K5	MAP2K5	0.0809297	0.504093	0.251677	0.0229724	0.447146	0.333731
CLN6	CLN6	0.0048286	0.183417	-0.482752	0.0189009	0.418116	-0.393968
ANP32A	ANP32A	0.078873	0.499482	0.166892	0.0355514	0.50069	0.201847
PAQR5	PAQR5	2.04969e-05	0.00870818	-0.77961	4.09429e-06	0.00396094	-0.866744
TLE3	TLE3	0.120306	0.560033	0.2287	0.0140744	0.387874	0.372487
THAP10	THAP10	0.00418795	0.17501	0.655906	0.0286855	0.471061	0.48693
GRAMD2	GRAMD2	0.246218	0.683506	-0.356126	0.0165928	0.403792	-0.762974
PKM	PKM	0.00787395	0.219663	0.441894	0.106674	0.639034	0.258491
STOML1	STOML1	0.0193587	0.305873	-0.628007	0.00236707	0.196159	-0.842741
LOC699123	LOC699123	0.0243106	0.334598	-0.598121	0.059754	0.568017	-0.493663
COX5A	COX5A	0.0438287	0.410891	-0.24273	0.0468075	0.534848	-0.239176
NEIL1	NEIL1	0.023338	0.331199	-0.447818	0.0187869	0.416436	-0.465454
SIN3A	SIN3A	0.034997	0.38395	0.287954	0.106663	0.639034	0.217013
PTPN9	PTPN9	0.00612505	0.196706	0.304158	0.105824	0.638857	0.172276
LOC712678	LOC712678	0.0388961	0.396406	-0.414164	0.0412727	0.521922	-0.408908
UBE2Q2	UBE2Q2	0.00343284	0.159831	-0.331207	0.162229	0.694884	-0.149706
NRG4	NRG4	0.0256057	0.342168	-0.493918	0.657564	0.926614	-0.0942966
PEAK1	PEAK1	0.00137791	0.108913	0.496791	0.0161094	0.401612	0.359877
HYKK	HYKK	0.0465121	0.419207	-0.691961	0.665151	0.927926	-0.14585
CHRNA5	CHRNA5	0.0415777	0.405178	-0.613378	0.987126	0.997113	0.00469429
LOC106999248	LOC106999248	0.00991898	0.239553	-0.839969	0.194903	0.721548	-0.405164
TMED3	TMED3	0.00579041	0.193263	-0.420606	0.0299619	0.473779	-0.322894
LOC717519	LOC717519	0.0100501	0.240106	0.856844	0.000804322	0.107407	1.16013
BCL2A1	BCL2A1	0.0445831	0.413077	0.929171	0.110258	0.643681	0.72979
FAH	FAH	0.0162634	0.284273	-0.29866	0.00435514	0.249393	-0.361476
LOC106999259	LOC106999259	0.0216241	0.320946	-0.657737	0.119349	0.65374	-0.435594
LOC715289	LOC715289	0.00699735	0.210469	-0.792696	0.954254	0.993471	-0.0158759
ZNF592	ZNF592	0.0254234	0.34086	0.38006	0.0766307	0.591048	0.296487
ALPK3	ALPK3	0.00136689	0.108463	0.881781	0.00225729	0.191008	0.834569
ISG20	ISG20	0.000716737	0.078521	-0.566481	0.00823163	0.319048	-0.425949
TICRR	TICRR	0.139283	0.579199	-0.502314	0.0136213	0.38512	-0.865789
KIF7	KIF7	0.00542276	0.191594	-1.07664	0.354778	0.81226	-0.33838
LOC100430031	LOC100430031	0.0318814	0.37223	-0.684082	0.0703337	0.581527	-0.570599
IDH2	IDH2	0.0349161	0.383851	-0.241622	0.00909734	0.331937	-0.30473
LOC100424324	LOC100424324	0.00530177	0.191594	-0.742085	0.209753	0.732951	-0.317038
LOC703345	LOC703345	0.0162068	0.284273	0.832378	0.445579	0.853339	0.252996
LOC100423639	LOC100423639	0.01601	0.282606	-0.775294	0.382363	0.827237	-0.269706
FURIN	FURIN	0.038302	0.39517	0.596081	0.119187	0.653115	0.441498
LOC106999295	LOC106999295	0.211683	0.649934	0.348295	0.042379	0.525642	0.578119
IGF1R	IGF1R	0.024073	0.334598	0.54521	0.124055	0.658132	0.363397
LYSMD4	LYSMD4	0.133708	0.574577	-0.220023	0.0422677	0.525589	-0.302616
LOC100430473	LOC100430473	0.0135513	0.270932	-0.616198	0.212595	0.733165	-0.299599
ADAMTS17	ADAMTS17	0.00116018	0.0987985	0.996195	0.045673	0.533435	0.579846
LINS1	LINS1	0.11352	0.550848	0.232653	0.0108659	0.352286	0.387041
SNRPA1	SNRPA1	0.0240518	0.334598	-0.312012	0.00595025	0.288227	-0.388339
TTC5	TTC5	0.0347888	0.383851	-0.274572	0.333645	0.801101	-0.122165
OSGEP	OSGEP	0.0499426	0.431194	-0.20947	0.230615	0.746032	-0.125573
RNASE2	RNASE2	0.0158409	0.280908	-0.815401	0.0395597	0.518414	-0.686545
NDRG2	NDRG2	0.251173	0.688319	-0.223796	0.00693879	0.309959	-0.553313
RPGRIP1	RPGRIP1	0.0345576	0.383716	-0.776134	0.266334	0.768148	-0.397456
LOC106999333	LOC106999333	0.323707	0.741101	-0.194706	0.00355965	0.227732	-0.612244
LOC709813	LOC709813	0.000720023	0.078521	-1.22236	0.149561	0.681257	-0.481429
LOC106999336	LOC106999336	0.0329303	0.376153	-0.639583	0.0943212	0.621885	-0.494457
LOC710821	LOC710821	0.162198	0.601658	-0.45258	0.0359237	0.503846	-0.693133
LOC106999337	LOC106999337	0.0272001	0.350198	-0.480283	0.0227135	0.447146	-0.496706
LOC100423457	LOC100423457	0.00279996	0.143828	0.636907	0.314891	0.790514	0.20047
LOC710981	LOC710981	0.0127602	0.26515	-0.747802	0.0539838	0.552058	-0.566737
LOC106999339	LOC106999339	0.00156384	0.114727	-0.796269	0.0786379	0.595315	-0.417808
LOC106999340	LOC106999340	0.0364416	0.389548	-0.61963	0.070569	0.582585	-0.530703
LOC106999351	LOC106999351	0.00489964	0.184773	-0.986327	0.00910884	0.331937	-0.905683
LOC106999344	LOC106999344	0.0104713	0.244887	-0.81468	0.0314315	0.479778	-0.67381
LOC106999347	LOC106999347	0.00478855	0.183417	-0.910075	0.104908	0.636848	-0.500359
LOC710951	LOC710951	0.00827879	0.22273	-0.435753	0.0189037	0.418116	-0.382667
LOC106999349	LOC106999349	0.0356407	0.387602	-0.599103	0.291691	0.778864	-0.292596
LOC711031	LOC711031	0.00250338	0.138727	-0.657456	0.0842614	0.606914	-0.356598
DAD1	DAD1	0.0994229	0.53258	-0.222069	0.00864582	0.32629	-0.366434
MRPL52	MRPL52	0.0436601	0.410884	-0.397007	0.426073	0.842946	-0.152273
MMP14	MMP14	0.0214495	0.320146	-0.884842	0.0511113	0.545714	-0.741194
C7H14orf119	C7H14orf119	0.27583	0.704106	-0.12137	0.0275615	0.469558	-0.252956
RNF212B	RNF212B	4.99032e-06	0.0046258	-1.17238	5.22678e-07	0.00133237	-1.34055
HOMEZ	HOMEZ	0.0787777	0.499482	-0.280446	0.0393707	0.518414	-0.331861
CMTM5	CMTM5	0.335171	0.748597	-0.26836	0.00262825	0.198113	-0.896312
NYNRIN	NYNRIN	0.0479519	0.422133	0.616692	0.404198	0.834194	0.253307
CMA1	CMA1	0.00174508	0.119444	-1.00666	0.457436	0.857994	-0.221198
GZMH	GZMH	0.000156955	0.0320623	-1.40016	0.0971425	0.627231	-0.557167
GZMB	GZMB	0.00140786	0.110851	-1.03394	0.281309	0.776455	-0.323467
STXBP6	STXBP6	0.0203735	0.313823	-0.62775	0.0948585	0.622544	-0.442461
COCH	COCH	0.00147363	0.114058	0.89524	0.0261367	0.463605	0.599456
ZNF567	ZNF567	0.11547	0.553986	-0.292359	0.0488824	0.540056	-0.370084
HEATR5A	HEATR5A	0.00538992	0.191594	0.467047	0.110081	0.643416	0.256806
LOC700672	LOC700672	0.0472636	0.421195	-0.526934	0.0459793	0.534479	-0.530233
LOC702871	LOC702871	0.16367	0.602584	-0.41209	0.000431203	0.0726738	-1.13746
SAV1	SAV1	0.0485793	0.425001	-0.311864	0.0154796	0.395405	-0.389153
LOC106999427	LOC106999427	0.0387392	0.395919	0.642438	0.140976	0.674708	0.449683
PTGDR	PTGDR	0.0134479	0.269958	-0.724216	0.0799134	0.59763	-0.500281
DLGAP5	DLGAP5	0.000278295	0.0465185	-0.918843	3.98579e-07	0.00133237	-1.43333
LOC106999433	LOC106999433	0.024164	0.334598	0.514807	0.189587	0.717558	0.291331
PELI2	PELI2	0.00863126	0.226243	0.596348	0.0203171	0.426334	0.520247
C7H14orf37	C7H14orf37	0.0163365	0.284273	-0.913338	0.228596	0.744928	-0.441861
TOMM20L	TOMM20L	0.0429093	0.408809	0.613163	0.066808	0.578943	0.551739
TIMM9	TIMM9	0.029187	0.357854	-0.685503	0.200236	0.723181	-0.392368
RTN1	RTN1	0.0466271	0.419207	0.50528	0.104177	0.635487	0.408182
LOC100430366	LOC100430366	0.0215074	0.320146	0.602881	0.410642	0.836906	0.207713
PRKCH	PRKCH	0.00735255	0.214247	-0.473547	0.325299	0.798226	-0.165037
LOC708067	LOC708067	0.0218187	0.321959	0.804889	0.939115	0.991358	-0.0256705
LOC706952	LOC706952	0.00360467	0.164085	1.10199	0.928845	0.989497	-0.0315116
MTHFD1	MTHFD1	0.0180118	0.295032	-0.222578	0.0751396	0.588599	-0.164113
AKAP5	AKAP5	0.0037483	0.168368	-0.577961	0.107646	0.639109	-0.305579
GPHN	GPHN	0.0374143	0.393589	0.4562	0.38428	0.827639	0.185182
PLEK2	PLEK2	0.509072	0.843681	-0.178896	0.0261187	0.463605	-0.62551
RDH12	RDH12	1.94012e-05	0.00870818	-0.946271	1.72176e-06	0.00219449	-1.10486
SMOC1	SMOC1	0.0146767	0.274972	-0.739803	0.344313	0.808744	-0.274946
LOC106999479	LOC106999479	0.329104	0.744552	-0.311565	0.0180195	0.411043	-0.784628
LOC715827	LOC715827	0.0243115	0.334598	0.509722	0.089922	0.613142	0.376875
SIPA1L1	SIPA1L1	0.000375829	0.0542718	0.514196	0.00316594	0.215857	0.412488
DPF3	DPF3	0.0165208	0.285515	-0.644599	0.944761	0.991989	-0.0177694
ZFYVE1	ZFYVE1	0.0190542	0.305241	0.478274	0.218539	0.737692	0.242872
PAPLN	PAPLN	0.0316307	0.371804	-0.421796	0.504923	0.873951	-0.126447
ACOT6	ACOT6	0.0316839	0.372015	-0.796329	0.350764	0.81069	-0.335361
ELMSAN1	ELMSAN1	0.00777249	0.218114	0.433598	0.0344699	0.49312	0.336994
LIN52	LIN52	0.0463267	0.419207	0.364524	0.925605	0.988539	-0.0165374
FCF1	FCF1	0.0377727	0.393589	-0.303194	0.418378	0.839942	-0.114608
YLPM1	YLPM1	0.0402079	0.399642	0.334532	0.044164	0.527879	0.327728
FLVCR2	FLVCR2	0.0151972	0.277209	0.516538	0.0480871	0.540056	0.413662
C7H14orf1	C7H14orf1	0.014877	0.275155	-0.459209	0.149159	0.680799	-0.263448
SPTLC2	SPTLC2	0.0109096	0.250822	0.320499	0.078889	0.595405	0.215072
ADCK1	ADCK1	0.0785064	0.499083	0.37237	0.02706	0.467829	0.474874
NRXN3	NRXN3	0.643848	0.899515	-0.101744	0.0249854	0.457469	-0.513252
STON2	STON2	0.32103	0.738662	-0.15012	0.023869	0.45238	-0.353592
FLRT2	FLRT2	0.00456468	0.182717	1.20977	0.0344819	0.49312	0.875225
GALC	GALC	0.0386915	0.395919	0.300657	0.0593575	0.567234	0.272572
KCNK10	KCNK10	0.034747	0.383851	0.65604	0.0033284	0.222204	0.944656
LOC106999537	LOC106999537	0.0188965	0.30367	0.570249	0.0914138	0.61749	0.401068
KCNK13	KCNK13	0.00701945	0.210469	0.858506	0.426741	0.842985	-0.239543
GPR68	GPR68	0.0331314	0.377036	-0.527661	0.444416	0.852863	-0.183342
ATXN3	ATXN3	0.0365119	0.389632	0.226732	0.446256	0.853704	-0.080045
SLC24A4	SLC24A4	0.0021576	0.131736	0.370783	0.000979778	0.119962	0.403411
RIN3	RIN3	0.129886	0.572916	0.294463	0.013726	0.385345	0.494398
MOAP1	MOAP1	0.0457872	0.417593	-0.201379	0.810425	0.961712	-0.023417
UBR7	UBR7	0.0460963	0.4191	-0.287096	0.150664	0.682016	-0.203635
BTBD7	BTBD7	0.034676	0.383851	0.244847	0.0263376	0.464503	0.258507
PRIMA1	PRIMA1	0.0768766	0.495948	0.729806	0.0130054	0.380255	1.05081
DDX24	DDX24	0.411115	0.791755	0.0765121	0.0303014	0.474295	0.208424
IFI27L2	IFI27L2	0.0851551	0.513411	-0.374031	0.0200175	0.424398	-0.515739
SERPINA1	SERPINA1	0.00583487	0.193669	0.811974	0.0102298	0.34629	0.749936
CLMN	CLMN	0.0012756	0.103908	0.780991	0.0303513	0.474295	0.50036
SYNE3	SYNE3	0.00914638	0.229739	0.311008	0.0673683	0.579526	0.21207
TCL1B	TCL1B	0.0628121	0.467151	-0.610476	0.0135135	0.38512	-0.828452
ATG2B	ATG2B	0.012073	0.263341	0.259444	0.0127413	0.376571	0.257265
EML1	EML1	0.170889	0.612789	0.391591	0.00452712	0.252936	0.854783
WARS	WARS	0.0415042	0.405168	0.490558	0.0629165	0.572901	0.444984
DLK1	DLK1	0.995215	0.999526	-0.00161142	0.0200229	0.424398	-0.65349
TECPR2	TECPR2	0.00857364	0.225312	0.670404	0.0937073	0.621253	0.413133
LOC106999577	LOC106999577	0.0275688	0.352631	0.92038	0.160837	0.693233	0.57192
LOC106999582	LOC106999582	0.390764	0.779589	-0.254973	0.0395656	0.518414	-0.629356
RCOR1	RCOR1	0.00947564	0.233538	0.342533	0.0200618	0.424398	0.3036
LOC694234	LOC694234	0.131315	0.572916	0.387032	0.0315988	0.480174	0.562109
EXOC3L4	EXOC3L4	0.000231606	0.0410709	-1.17644	0.00111127	0.122969	-1.0159
MARK3	MARK3	0.00826576	0.22272	0.311035	0.937092	0.990593	-0.00877443
XRCC3	XRCC3	0.011966	0.262389	-0.908383	0.00911511	0.331937	-0.946406
C7H14orf2	C7H14orf2	0.224248	0.664597	-0.204321	0.0412008	0.521922	-0.350921
SIVA1	SIVA1	0.000997679	0.0897666	-0.655249	0.000608205	0.091875	-0.687895
CEP170B	CEP170B	0.00740556	0.215046	-0.493732	0.200021	0.723181	-0.225646
LOC106999596	LOC106999596	0.00413966	0.17485	0.747878	0.0731049	0.584717	0.448256
CRIP2	CRIP2	0.0768108	0.495948	-0.517514	0.000502804	0.0807992	-1.09774
CRIP1	CRIP1	0.0100863	0.240106	-0.451083	0.0230228	0.447146	-0.393701
LOC722278	LOC722278	0.0318494	0.372209	-0.640358	0.293787	0.779799	-0.304307
LOC721083	LOC721083	0.290394	0.715112	-0.273468	0.0404705	0.518414	-0.543586
LOC714894	LOC714894	0.0455463	0.416396	-0.580533	0.0469155	0.534848	-0.576662
LOC106999605	LOC106999605	0.345711	0.756014	-0.196044	0.0286022	0.471061	-0.469973
LOC711872	LOC711872	0.0243406	0.334598	-0.384563	0.0325685	0.482892	-0.363511
LOC720839	LOC720839	5.24888e-09	0.00010704	-2.42843	7.32684e-11	1.49416e-06	-2.93805
LOC708891	LOC708891	1.2323e-05	0.00699858	-0.818713	0.000674465	0.0996694	-0.595801
LOC714939	LOC714939	0.0106432	0.247769	-0.948296	0.0100023	0.343974	-0.957186
LOC720935	LOC720935	0.0215911	0.32091	-0.671083	0.0044048	0.250215	-0.851814
LOC106999615	LOC106999615	0.000609999	0.0723239	-0.964753	0.000856515	0.111254	-0.93341
LOC106999623	LOC106999623	0.0005321	0.0661654	-1.07545	0.00832902	0.320479	-0.784662
LOC720974	LOC720974	0.0463808	0.419207	-0.695756	0.00352289	0.227732	-1.05887
LOC106999621	LOC106999621	0.018571	0.30057	-0.722881	0.858392	0.973375	-0.0523576
LOC720985	LOC720985	0.000163997	0.0324698	-1.2178	0.0483208	0.540056	-0.584424
LOC106999616	LOC106999616	0.0148778	0.275155	-0.676957	0.0412491	0.521922	-0.559055
LOC720904	LOC720904	0.000239064	0.0416686	-0.75499	0.000371464	0.0701413	-0.726307
LOC715260	LOC715260	0.0435366	0.410793	-0.59658	0.255918	0.763411	-0.328163
LOC719378	LOC719378	0.00576478	0.193263	-0.707533	0.012334	0.372007	-0.634
LOC715358	LOC715358	0.00657917	0.20433	-0.899261	0.0179819	0.411043	-0.771296
LOC106999631	LOC106999631	0.0343689	0.383716	-0.706971	0.247828	0.758705	-0.376285
TDRP	TDRP	0.0235495	0.33212	-0.726937	0.00786639	0.316947	-0.86718
LOC106999640	LOC106999640	0.0065789	0.20433	0.505395	0.0388683	0.518414	0.37426
RTD1B	RTD1B	0.192748	0.633271	-0.557496	0.00767269	0.312938	-1.19368
CTSB	CTSB	0.00191215	0.125384	0.50211	0.274344	0.770938	0.164811
BLK	BLK	0.032003	0.372672	-0.349063	0.101935	0.632993	-0.26203
LONRF1	LONRF1	0.0140016	0.272704	0.397486	0.0898581	0.613142	0.267255
TUSC3	TUSC3	0.747421	0.932672	-0.0732515	0.030167	0.473779	-0.512106
MICU3	MICU3	0.0387297	0.395919	-0.568497	0.726491	0.944193	-0.0929787
ZDHHC2	ZDHHC2	0.0804556	0.503012	-0.350351	0.0123292	0.372007	-0.515147
LPL	LPL	0.0022348	0.133772	0.807472	0.00943667	0.337617	0.670653
ATP6V1B2	ATP6V1B2	0.0351457	0.384303	0.308874	0.0462333	0.534479	0.291119
PHYHIP	PHYHIP	0.0335147	0.379141	0.536809	0.564676	0.894946	0.140501
RHOBTB2	RHOBTB2	0.0204909	0.313952	-0.593194	0.498391	0.871927	-0.166433
CHMP7	CHMP7	0.031375	0.370272	0.233933	0.0665229	0.578511	0.197352
R3HCC1	R3HCC1	0.00287128	0.145164	-0.519414	0.18147	0.713947	-0.219405
ENTPD4	ENTPD4	0.115911	0.554487	0.150551	0.0458559	0.534365	0.193614
SLC25A37	SLC25A37	0.0141373	0.273812	0.614127	0.135013	0.669521	0.362499
DOCK5	DOCK5	0.0247639	0.337188	0.670284	0.103491	0.6342	0.47657
CDCA2	CDCA2	0.045036	0.415128	-0.486704	0.0150834	0.394354	-0.599531
PPP2R2A	PPP2R2A	0.0291868	0.357854	0.30803	0.0484154	0.540056	0.276772
BNIP3L	BNIP3L	0.783891	0.945799	0.0808733	0.0453909	0.533345	-0.609416
ADRA1A	ADRA1A	0.0221144	0.324211	-0.363688	0.105368	0.637588	-0.251842
CLU	CLU	0.184169	0.625022	-0.463307	0.0126304	0.375347	-0.902851
PBK	PBK	0.287987	0.713415	-0.34495	0.000511111	0.0807992	-1.23683
PNOC	PNOC	0.176865	0.619169	-0.458917	0.00827108	0.319455	-0.936646
EXTL3	EXTL3	0.0282338	0.35591	0.339387	0.160872	0.693233	0.211846
HMBOX1	HMBOX1	0.0377285	0.393589	0.310268	0.0870148	0.610078	0.25263
KIF13B	KIF13B	0.0253336	0.34086	0.349092	0.0979852	0.629664	0.253505
LOC106999732	LOC106999732	0.0126534	0.26515	-0.585748	0.0222077	0.444408	-0.532796
NRG1	NRG1	3.74406e-06	0.0042849	1.17992	0.000248231	0.0546566	0.87096
ERLIN2	ERLIN2	0.00387477	0.169738	0.355036	0.0260957	0.463605	0.265796
STAR	STAR	0.00198584	0.128056	-0.84801	0.00714093	0.310601	-0.723316
WHSC1L1	WHSC1L1	0.0386913	0.395919	0.272208	0.105702	0.638313	0.210108
TACC1	TACC1	0.0191977	0.305619	0.340479	0.230811	0.746032	0.168493
ADAM32	ADAM32	0.0331823	0.377405	-0.560314	0.416891	0.839396	0.20686
C8H8orf4	C8H8orf4	0.000709926	0.0782568	-0.920474	0.000296716	0.0599103	-0.99762
HGSNAT	HGSNAT	0.022593	0.325301	0.345076	0.0495449	0.540361	0.293897
LOC106999744	LOC106999744	0.467922	0.821043	0.231448	0.0346954	0.494608	0.695549
FNTA	FNTA	0.042725	0.408082	-0.245518	0.0495149	0.540361	-0.237485
HOOK3	HOOK3	0.385521	0.776948	0.0857658	0.00899891	0.331937	0.271482
ANK1	ANK1	0.878086	0.971612	0.0343898	0.00189325	0.165704	-0.7546
LOC106999751	LOC106999751	0.2782	0.705464	0.139283	0.0401469	0.518414	0.270276
LOC106999758	LOC106999758	0.0236218	0.33222	0.710617	0.0102709	0.34629	0.815813
CEBPD	CEBPD	0.0285782	0.357536	0.637675	0.28466	0.777933	0.302398
LOC106999762	LOC106999762	0.540782	0.857376	0.100235	0.0254652	0.460382	0.380353
PXDNL	PXDNL	0.00920399	0.229739	0.736885	0.212657	0.733165	0.337644
ATP6V1H	ATP6V1H	0.000374126	0.0542718	0.341646	0.0189608	0.418472	0.212004
PLAG1	PLAG1	0.00207261	0.129145	-0.608747	0.188476	0.716552	-0.243629
LOC106999774	LOC106999774	0.0128316	0.26515	0.930315	0.156994	0.692206	0.511027
LOC106999779	LOC106999779	0.0374847	0.393589	0.657001	0.0283805	0.471061	0.694975
CHD7	CHD7	0.00203657	0.128581	0.448719	0.000503304	0.0807992	0.517423
ASPH	ASPH	0.00231271	0.135526	0.342506	0.000578267	0.0894307	0.395481
LOC106999784	LOC106999784	0.0458471	0.417953	0.587786	0.0948494	0.622544	0.48685
GGH	GGH	0.0157372	0.280272	-0.582073	0.198789	0.723181	-0.299181
PREX2	PREX2	0.00561583	0.193263	0.887026	0.258175	0.764257	0.343417
LOC106999807	LOC106999807	0.312845	0.732256	0.335187	0.0264807	0.464734	0.761111
C8H8orf89	C8H8orf89	0.258512	0.693498	0.184211	0.0441611	0.527879	0.335692
LY96	LY96	0.00969228	0.236429	0.734059	0.19223	0.719427	0.355046
TPD52	TPD52	0.00173218	0.119444	-0.637352	0.260425	0.764929	-0.213171
FABP5	FABP5	0.326528	0.74315	-0.252561	0.0137466	0.385345	-0.661609
CA13	CA13	0.0398804	0.399642	-0.652828	0.0357069	0.502187	-0.668251
ATP6V0D2	ATP6V0D2	3.01827e-06	0.00410344	1.97224	0.00119433	0.126854	1.23868
WWP1	WWP1	0.0246793	0.33687	0.221394	0.084671	0.606923	0.167032
LOC100423279	LOC100423279	0.0300226	0.362708	-0.611978	0.391833	0.830441	-0.233733
CCNE2	CCNE2	0.200857	0.640407	-0.40308	0.0321307	0.481261	-0.691923
C8H8orf37	C8H8orf37	0.501076	0.838743	0.151675	0.0192913	0.421567	0.549811
POP1	POP1	0.219264	0.657953	0.165776	0.0228022	0.447146	0.316704
STK3	STK3	0.00218853	0.132829	0.519461	0.00389396	0.236338	0.48513
OSR2	OSR2	0.00413723	0.17485	-1.2818	0.693288	0.934676	-0.164877
SPAG1	SPAG1	0.0218986	0.32244	0.5576	0.215095	0.736254	0.292446
LOC709183	LOC709183	0.00415063	0.174884	-0.560031	0.449588	0.856039	-0.138627
PABPC1	PABPC1	9.71512e-06	0.00639098	0.584038	0.0149867	0.393762	0.285342
FZD6	FZD6	0.535267	0.856133	-0.273994	0.0139449	0.386891	-1.1386
ANGPT1	ANGPT1	0.91367	0.981627	-0.0326618	0.0295845	0.473399	-0.681422
EMC2	EMC2	0.0427874	0.408312	-0.342481	0.514014	0.878575	-0.107044
PKHD1L1	PKHD1L1	0.645712	0.900286	0.1269	0.0309031	0.477429	-0.617969
TRPS1	TRPS1	0.00593947	0.193669	0.308898	0.0107192	0.349755	0.28397
MED30	MED30	0.104539	0.540225	-0.330527	0.00858638	0.32629	-0.554521
DSCC1	DSCC1	0.0166339	0.286499	-0.792858	0.00357846	0.227732	-0.987131
SNTB1	SNTB1	0.79681	0.950532	0.0469442	0.0478745	0.539583	0.372298
LOC106999937	LOC106999937	0.105214	0.541118	-0.360569	0.0292447	0.471825	-0.493851
TRIB1	TRIB1	0.0370814	0.392151	0.608236	0.207347	0.729953	0.35958
LOC106999938	LOC106999938	0.0547564	0.447612	-0.719602	0.0170347	0.407299	-0.908897
MYC	MYC	0.00850789	0.224919	0.333794	0.028278	0.471061	0.273374
LOC106999943	LOC106999943	0.0374871	0.393589	0.331644	0.00752195	0.312568	0.436239
LOC695121	LOC695121	0.751137	0.932876	-0.0931516	0.00811813	0.318371	-0.823256
GSDMC	GSDMC	0.0460429	0.418801	0.620125	0.594649	0.902952	0.160454
ASAP1	ASAP1	0.00458172	0.182717	0.496129	0.0135952	0.38512	0.424827
MIR30D	MIR30D	0.0260357	0.345014	-0.757702	0.619131	0.912147	-0.162792
KHDRBS3	KHDRBS3	0.298721	0.72229	0.35858	0.00139615	0.136883	1.19015
AGO2	AGO2	0.010713	0.24835	0.553479	0.0434482	0.527879	0.429162
LOC106999967	LOC106999967	0.165137	0.604583	-0.322806	0.00763724	0.312568	-0.647795
JRK	JRK	0.0369539	0.392151	-0.234039	0.361588	0.814509	-0.099423
LY6E	LY6E	0.0440092	0.410934	-0.539125	0.733299	0.946221	-0.0883082
NRBP2	NRBP2	0.0100964	0.240106	0.643005	0.0922156	0.61901	0.407827
MIR661	MIR661	0.0433421	0.410518	0.403036	0.145814	0.677998	0.285471
GRINA	GRINA	0.786928	0.94668	-0.0563716	0.0168222	0.407065	-0.5223
OPLAH	OPLAH	0.0251392	0.339963	-0.572649	0.0288711	0.471825	-0.557724
GPAA1	GPAA1	0.105222	0.541118	-0.267651	0.0319596	0.481261	-0.36021
CYC1	CYC1	0.158517	0.599191	-0.19028	0.0354328	0.500305	-0.289605
SLC52A2	SLC52A2	0.0256211	0.342168	-0.563856	0.0173253	0.407299	-0.604634
VPS28	VPS28	0.0789044	0.499482	-0.22418	0.043593	0.527879	-0.259575
KIFC2	KIFC2	0.0089993	0.229739	-0.731989	0.139492	0.672403	-0.398422
RECQL4	RECQL4	0.260393	0.695116	-0.391488	0.000802109	0.107407	-1.26776
DIP2C	DIP2C	0.0177162	0.29254	0.475153	0.0296159	0.473399	0.432587
LARP4B	LARP4B	0.0071378	0.211571	0.357659	0.00983788	0.341778	0.341531
PFKP	PFKP	0.0366187	0.390458	-0.290676	0.00303007	0.209923	-0.427941
CALML3	CALML3	0.0405044	0.400664	0.638171	0.104929	0.636848	0.498599
PFKFB3	PFKFB3	0.0480897	0.422309	0.68511	0.0277851	0.470419	0.768606
CELF2	CELF2	0.105807	0.541118	0.239561	0.0454807	0.533345	0.29968
LOC107000041	LOC107000041	0.010397	0.24427	-0.519158	0.379513	0.825802	-0.169713
PROSER2	PROSER2	0.0123939	0.263969	0.784229	0.0966817	0.62607	0.506019
NUDT5	NUDT5	0.000126339	0.0282835	0.547586	5.83241e-05	0.0198234	0.581573
CDC123	CDC123	0.0173106	0.288911	0.285569	0.0697938	0.581182	0.213305
LOC694490	LOC694490	0.00474091	0.183366	0.757225	0.0061228	0.295183	0.732105
LOC107000042	LOC107000042	0.0217973	0.321953	0.462342	0.247352	0.758392	0.22572
MCM10	MCM10	0.0409096	0.402196	-0.64098	0.00251746	0.198113	-0.987475
BEND7	BEND7	0.0397867	0.399537	0.579804	0.343211	0.808496	0.260077
LOC107000049	LOC107000049	0.0127012	0.26515	0.728824	0.00580143	0.284395	0.816414
LOC107000052	LOC107000052	0.143916	0.582318	-0.183613	0.0119325	0.368016	-0.327062
HACD1	HACD1	0.000786428	0.0801397	1.27925	0.25286	0.76213	0.400696
PLXDC2	PLXDC2	0.261657	0.695911	-0.415698	0.0166933	0.405329	-0.919744
NEBL	NEBL	0.00187741	0.123903	0.963347	0.0271977	0.468845	0.657287
C9H10orf113	C9H10orf113	0.0291892	0.357854	1.12323	0.0339131	0.490489	1.09008
LOC100427498	LOC100427498	0.0444174	0.412427	-0.603323	0.0185326	0.414857	-0.715685
LOC709083	LOC709083	0.0304983	0.365425	0.22098	0.0818601	0.601143	0.1753
LOC107000063	LOC107000063	0.00202405	0.128581	1.15673	0.108549	0.640705	0.567329
DNAJC1	DNAJC1	0.0193474	0.305873	-0.368674	0.94064	0.991706	-0.0112216
SPAG6	SPAG6	0.749841	0.932672	0.07506	0.0322041	0.481261	0.523163
LOC107000072	LOC107000072	0.092496	0.523833	0.372215	0.0466087	0.534848	0.444369
LOC107000077	LOC107000077	0.0388534	0.396168	0.607346	0.0527223	0.548073	0.567125
LOC107000079	LOC107000079	0.00309958	0.150858	0.880967	0.897018	0.981974	-0.035853
LOC107000076	LOC107000076	0.607729	0.885014	-0.185065	0.0405718	0.51906	-0.762552
MIR938	MIR938	0.0115148	0.255817	0.957134	0.0343329	0.492025	0.788951
LOC703164	LOC703164	0.00762798	0.216654	-0.896554	0.548251	0.890955	0.19076
ITGB1	ITGB1	0.0109943	0.251378	-0.289649	0.000734701	0.103096	-0.401066
FZD8	FZD8	0.0058746	0.193669	-0.63908	0.00943249	0.337617	-0.597957
RASGEF1A	RASGEF1A	0.000805602	0.0801397	-0.714515	0.0402789	0.518414	-0.412104
LOC107000114	LOC107000114	0.0345516	0.383716	0.529321	0.0379126	0.514045	0.519177
ZNF485	ZNF485	0.0208905	0.316246	0.509046	0.0303238	0.474295	0.474725
CXCL12	CXCL12	0.0399604	0.399642	0.651084	0.635868	0.920396	0.145228
C9H10orf25	C9H10orf25	0.00749498	0.215275	-0.485295	0.0500256	0.542536	-0.34596
MARCH8	MARCH8	0.0032735	0.156338	0.429722	0.680937	0.932425	0.0559946
GDF10	GDF10	0.00605274	0.194998	-0.506001	0.0602089	0.568467	-0.335023
WDFY4	WDFY4	0.0113538	0.254642	0.419594	0.0680156	0.579789	0.294801
C9H10orf128	C9H10orf128	0.159605	0.599638	-0.21481	0.0445618	0.52865	-0.312066
MSMB	MSMB	0.247515	0.684617	-0.358621	0.0143891	0.389968	-0.788789
LOC107000128	LOC107000128	0.0353394	0.385388	-0.695889	0.0481949	0.540056	-0.650453
LOC693843	LOC693843	0.0193083	0.305873	-0.432864	0.00682447	0.307222	-0.508357
LOC100425111	LOC100425111	0.658436	0.905175	-0.108631	0.0136088	0.38512	-0.636558
LOC107000130	LOC107000130	0.0150205	0.275958	-0.563646	0.00384618	0.236009	-0.683873
LOC701853	LOC701853	0.0149475	0.275421	-0.532602	0.00669962	0.305333	-0.600565
LOC107000142	LOC107000142	0.981518	0.997293	-0.0058831	0.0140911	0.387874	-0.655227
RPS24	RPS24	0.00804104	0.220404	0.588482	0.22951	0.746032	0.254725
C9H10orf11	C9H10orf11	0.0328891	0.376153	0.607512	0.238153	0.751338	0.327261
LOC107000150	LOC107000150	0.015904	0.281625	0.506625	0.676842	0.931843	0.0835916
CHCHD1	CHCHD1	0.211503	0.649673	-0.219784	0.0464149	0.534848	-0.357348
MSS51	MSS51	0.43456	0.802655	0.11102	0.0473464	0.53611	0.289565
LOC107000163	LOC107000163	0.0401303	0.399642	0.4371	0.327666	0.79887	0.202949
PSAP	PSAP	0.017181	0.288911	0.476979	0.1499	0.681434	0.279744
UNC5B	UNC5B	0.00460069	0.182717	-0.796691	0.00811749	0.318371	-0.737829
PRF1	PRF1	0.00929746	0.230967	-0.790786	0.756361	0.951744	-0.0892713
LRRC20	LRRC20	0.0973716	0.529522	-0.34961	0.0322135	0.481261	-0.458619
LOC107000173	LOC107000173	0.0402632	0.399642	-0.544624	0.371962	0.820933	0.230511
SAR1A	SAR1A	0.0146558	0.274972	-0.224719	0.378568	0.825618	-0.07767
TSPAN15	TSPAN15	0.00279174	0.143768	-0.848031	0.0289918	0.471825	-0.597992
TACR2	TACR2	0.206591	0.645887	-0.385349	0.0475775	0.537534	-0.616172
TET1	TET1	0.00128911	0.103908	-0.659358	0.0245813	0.456545	-0.440334
PBLD	PBLD	0.0906433	0.520517	-0.214883	0.0461909	0.534479	-0.255528
ARID5B	ARID5B	0.0157141	0.280272	0.36335	0.0423183	0.525626	0.30109
TMEM26	TMEM26	0.00085515	0.0834405	1.05201	0.0531124	0.54925	0.573355
CDK1	CDK1	0.0173903	0.289266	-0.683718	0.00082093	0.10814	-1.00806
ZWINT	ZWINT	0.00551243	0.192146	-0.729222	0.0163539	0.402879	-0.62061
LOC107000208	LOC107000208	0.0393273	0.398411	0.448997	0.156694	0.692109	0.302923
LOC107000210	LOC107000210	0.632184	0.895118	-0.101393	0.0442372	0.527879	-0.439744
PAPSS2	PAPSS2	0.013665	0.271141	0.583415	0.403415	0.833773	0.189073
LOC693326	LOC693326	0.0168685	0.287384	0.467468	0.00763825	0.312568	0.528073
LIPM	LIPM	0.0377424	0.393589	0.774067	0.342173	0.807539	0.344086
ANKRD22	ANKRD22	0.594066	0.880564	-0.161847	0.0182415	0.412173	-0.748856
IFIT5	IFIT5	0.0254016	0.34086	-1.01658	0.563967	0.894946	-0.252511
HTR7	HTR7	0.00033307	0.0518496	1.12378	0.00404979	0.239384	0.865273
PPP1R3C	PPP1R3C	0.208061	0.646978	-0.28697	0.0437122	0.527879	-0.469247
CPEB3	CPEB3	0.000435123	0.0580915	0.572742	0.00317818	0.215857	0.465393
KIF11	KIF11	0.000152695	0.0320623	-0.861918	1.57981e-06	0.00219449	-1.18113
MYOF	MYOF	0.000467598	0.0607371	1.0039	0.00700402	0.309998	0.741609
CEP55	CEP55	0.0136588	0.271141	-1.08915	0.0444788	0.528587	-0.87251
LOC107000226	LOC107000226	0.0374405	0.393589	-0.321828	0.0374405	0.513443	-0.321828
LOC107000228	LOC107000228	0.0452616	0.415588	0.42799	0.0429175	0.527774	0.433079
SORBS1	SORBS1	0.0455976	0.41661	0.42922	0.0438014	0.527879	0.433089
ENTPD1	ENTPD1	0.00950999	0.233771	0.493854	0.0760368	0.590712	0.327955
CC2D2B	CC2D2B	0.00283083	0.145048	0.657323	0.0497419	0.541069	0.414026
MIR7199	MIR7199	0.199226	0.639536	-0.318792	0.00433125	0.249393	-0.747851
LOC107000241	LOC107000241	0.0373876	0.393589	0.58616	0.0669693	0.578943	0.511704
DNTT	DNTT	0.715922	0.922675	0.0899685	0.0285469	0.471061	0.562515
RRP12	RRP12	0.0483166	0.423429	0.451317	0.0522597	0.547948	0.443157
AVPI1	AVPI1	0.0434417	0.410661	-0.504788	0.40296	0.833715	-0.203328
SFRP5	SFRP5	0.0314446	0.370879	0.516142	0.0674956	0.579649	0.433989
LOC100423353	LOC100423353	0.0396223	0.399478	0.539737	0.101227	0.631621	0.424432
ABCC2	ABCC2	6.76058e-06	0.00546289	0.881519	0.0490105	0.540056	0.334616
SEC31B	SEC31B	0.398388	0.783305	0.164263	0.0176078	0.408334	0.480872
NDUFB8	NDUFB8	0.0276786	0.352631	-0.283252	0.0437131	0.527879	-0.257777
HPS6	HPS6	0.0138929	0.272234	-0.321565	0.0899884	0.613142	-0.215846
SUFU	SUFU	0.0417526	0.405537	0.446505	0.608388	0.908783	0.10884
INA	INA	0.00155409	0.114727	-1.30655	0.335993	0.803719	-0.368192
OBFC1	OBFC1	0.0419142	0.405561	0.284426	0.614298	0.910852	0.0682437
VTI1A	VTI1A	0.0518805	0.435776	0.258372	0.0487202	0.540056	0.262177
TCF7L2	TCF7L2	3.91859e-06	0.0042849	1.40541	0.000692288	0.100358	0.947431
LOC107000280	LOC107000280	0.0025923	0.140973	1.19543	0.00385453	0.236009	1.13978
LOC702001	LOC702001	0.0179448	0.29434	1.05525	0.455822	0.857643	0.318935
PLEKHS1	PLEKHS1	0.410303	0.791353	0.281018	0.0139632	0.386891	0.87705
DCLRE1A	DCLRE1A	0.993793	0.999365	-0.0018307	0.0115472	0.363274	-0.626536
VWA2	VWA2	0.620853	0.890756	-0.135208	0.0149656	0.393762	-0.697013
AFAP1L2	AFAP1L2	0.00855055	0.225194	-0.942708	0.963652	0.994065	0.0154298
GFRA1	GFRA1	0.0309459	0.367007	-0.536002	0.0239828	0.453649	-0.562812
SHTN1	SHTN1	0.000953817	0.0888183	0.757088	0.0266532	0.4658	0.482778
SLC18A2	SLC18A2	0.00573161	0.193263	-0.931202	0.00029366	0.0598861	-1.27908
GRK5	GRK5	0.0036525	0.164926	-0.499425	0.0733954	0.584717	-0.294401
RGS10	RGS10	0.194213	0.634608	-0.283818	0.0183975	0.413193	-0.532196
WDR11	WDR11	0.132042	0.572916	0.138179	0.00101353	0.119962	0.32397
ATE1	ATE1	0.0967736	0.528806	0.220588	0.0294872	0.473399	0.293939
CHST15	CHST15	0.0286199	0.357536	0.649525	0.125833	0.660899	0.445164
OAT	OAT	0.007967	0.220151	-0.554185	0.0535236	0.550988	-0.392218
CTBP2	CTBP2	0.0039126	0.169738	0.601953	0.185966	0.715313	0.261226
PTPRE	PTPRE	0.0447911	0.41444	0.46033	0.0772503	0.592091	0.402308
MKI67	MKI67	0.00394238	0.170333	-0.630753	3.15597e-05	0.0131346	-0.984693
FUOM	FUOM	0.603128	0.883429	-0.101438	0.0288952	0.471825	-0.442394
SYCE1	SYCE1	0.0260815	0.345014	-0.586868	0.00563333	0.28021	-0.747019
LOC712390	LOC712390	0.00494708	0.184773	-0.941602	0.137774	0.671338	-0.474166
LOC107000326	LOC107000326	0.0362847	0.389548	-0.712438	0.116379	0.650134	-0.525872
LOC107000330	LOC107000330	0.0432971	0.410518	-0.570935	0.132449	0.664027	-0.418721
SLC2A4RG	SLC2A4RG	0.0446833	0.41363	-0.58524	0.157104	0.692206	-0.405602
LIME1	LIME1	0.0243028	0.334598	-0.452383	0.00380627	0.236009	-0.597593
COL20A1	COL20A1	0.282465	0.708786	0.276608	0.0195562	0.421914	-0.622584
GID8	GID8	0.0308944	0.366814	0.220369	0.127619	0.66235	0.152572
SLCO4A1	SLCO4A1	0.453371	0.812208	-0.257973	0.0448319	0.529106	-0.710179
LOC107000344	LOC107000344	0.0212743	0.318355	-0.614332	0.222217	0.738772	-0.315493
CDH26	CDH26	0.0112599	0.253168	0.591953	0.0455847	0.533435	0.457564
PPP1R3D	PPP1R3D	0.0402573	0.399642	0.3517	0.0486375	0.540056	0.337201
TUBB1	TUBB1	0.184956	0.625983	-0.208764	0.00100354	0.119962	-0.558988
STX16	STX16	0.0254396	0.34086	0.324252	0.0509945	0.544752	0.280392
VAPB	VAPB	0.0640671	0.47218	0.25272	0.0229758	0.447146	0.314854
ZBP1	ZBP1	6.00941e-05	0.0167877	-1.23874	0.00490478	0.261157	-0.809204
AURKA	AURKA	0.00377699	0.169284	-0.664705	0.0309546	0.477574	-0.479907
FAM210B	FAM210B	0.943853	0.989138	-0.0167517	0.0128467	0.378041	-0.62278
LOC107000362	LOC107000362	0.00126949	0.103908	1.11104	0.00318604	0.215857	1.00217
TSHZ2	TSHZ2	0.000994146	0.0897666	0.922132	0.000621024	0.0931216	0.965804
LOC107000361	LOC107000361	0.0121608	0.263824	0.829855	0.0144591	0.390034	0.807328
ATP9A	ATP9A	0.00271242	0.143228	1.64353	0.0129323	0.379465	1.33038
BCAS4	BCAS4	0.0241101	0.334598	-0.690887	0.256452	0.763411	-0.33689
LOC107000367	LOC107000367	0.0434016	0.410661	0.650966	0.732311	0.94579	0.10671
TMEM189	TMEM189	0.0387656	0.395919	-0.433201	0.631505	0.917517	-0.0972485
STAU1	STAU1	0.0228832	0.327149	0.277878	0.876782	0.977449	-0.0181486
CD40	CD40	0.276907	0.704547	-0.241421	0.0374771	0.513443	-0.474091
UBE2C	UBE2C	0.00205341	0.129145	-1.18948	3.11315e-05	0.0131346	-1.72083
DBNDD2	DBNDD2	0.0097655	0.237647	-0.49556	0.069798	0.581182	-0.338047
PKIG	PKIG	0.520063	0.849471	0.129325	0.0377619	0.514045	-0.431289
LOC107000396	LOC107000396	0.0496215	0.429877	-0.344341	0.188212	0.716309	-0.226799
GDAP1L1	GDAP1L1	0.971833	0.995311	-0.00667183	0.0252673	0.459248	-0.440514
TOX2	TOX2	0.0663686	0.476401	0.499654	0.0351807	0.49961	0.578317
MYBL2	MYBL2	0.00658289	0.20433	-0.880026	0.00172313	0.156177	-1.03633
LOC694812	LOC694812	0.0152007	0.277209	-0.653579	0.151825	0.683102	-0.373749
EMILIN3	EMILIN3	0.06569	0.475885	-0.662898	0.0403782	0.518414	-0.743289
TOP1	TOP1	0.0120463	0.2633	0.385525	0.187605	0.716309	0.194806
MAFB	MAFB	0.00159912	0.116053	0.784095	0.00629817	0.298389	0.664444
PPP1R16B	PPP1R16B	0.0364431	0.389548	-0.294432	0.016096	0.401612	-0.342762
RPRD1B	RPRD1B	0.0379406	0.393953	0.324878	0.0177206	0.409724	0.375292
LOC707939	LOC707939	0.711016	0.921032	-0.0573659	0.00436948	0.249393	-0.471559
SLA2	SLA2	0.00157397	0.114727	-0.746125	0.115166	0.649494	-0.349185
MYL9	MYL9	0.00900629	0.229739	-0.798069	0.000740717	0.103096	-1.07182
SCAND1	SCAND1	0.83997	0.961688	-0.0449774	0.010244	0.34629	-0.603689
ROMO1	ROMO1	0.102034	0.537428	-0.295693	0.00882862	0.328741	-0.490353
SPAG4	SPAG4	0.277194	0.704547	-0.3064	0.0317931	0.481261	-0.622752
EIF6	EIF6	0.0102164	0.241418	-0.282496	0.0811415	0.60101	-0.186233
ACSS2	ACSS2	0.00391495	0.169738	0.583758	0.0334969	0.486758	0.416681
NCOA6	NCOA6	0.0384557	0.39582	0.400324	0.143148	0.67583	0.278201
TP53INP2	TP53INP2	0.0465698	0.419207	1.27593	0.104219	0.635487	1.03032
PXMP4	PXMP4	0.349842	0.757849	-0.197866	0.0365056	0.508433	-0.455542
E2F1	E2F1	0.0101021	0.240106	-0.69954	0.00127144	0.130294	-0.904792
EFCAB8	EFCAB8	0.0291895	0.357854	0.385655	0.0328479	0.483467	0.376712
DNMT3B	DNMT3B	0.103127	0.538557	-0.41836	0.0145295	0.390855	-0.644828
KIF3B	KIF3B	0.036394	0.389548	0.22928	0.105129	0.637342	0.175004
PLAGL2	PLAGL2	0.00284565	0.145078	0.52444	0.00630475	0.298389	0.474237
LOC712128	LOC712128	4.43106e-05	0.0147794	0.689447	0.00248504	0.198113	0.478429
LOC712547	LOC712547	0.188731	0.629338	0.491886	0.0423223	0.525626	0.775002
TPX2	TPX2	0.0170978	0.288825	-0.672534	0.00980135	0.341673	-0.734462
FAM110A	FAM110A	0.0361066	0.389548	0.389312	0.639945	0.921876	0.0839656
PSMF1	PSMF1	0.0424885	0.407501	0.431544	0.575332	0.89796	0.115503
LOC107000444	LOC107000444	0.156017	0.597057	0.240492	0.0292397	0.471825	0.378085
SIRPB2	SIRPB2	0.033535	0.379141	0.6812	0.217849	0.737283	0.385251
LOC715912	LOC715912	0.0300841	0.362965	0.693336	0.0601669	0.568467	0.595007
SIRPA	SIRPA	0.0171088	0.288825	0.582008	0.0823058	0.602149	0.41481
TGM3	TGM3	0.270522	0.701946	-0.533086	0.0296224	0.473399	-1.08331
LOC716458	LOC716458	0.0286858	0.357573	0.381426	0.222913	0.738928	0.206781
IDH3B	IDH3B	0.0232337	0.330203	-0.293496	0.184566	0.714241	-0.166838
AVP	AVP	0.00691632	0.209888	-0.479029	0.00700775	0.309998	-0.478159
ITPA	ITPA	0.261184	0.695782	-0.19918	0.0256301	0.462237	-0.407961
LOC100430729	LOC100430729	0.117449	0.557439	-0.342579	0.0331433	0.484511	-0.474282
RNF24	RNF24	0.00914164	0.229739	0.869746	0.0565195	0.562116	0.61973
SMOX	SMOX	0.00223685	0.133772	-0.721668	0.000166773	0.0419876	-0.926594
LOC717779	LOC717779	0.138267	0.57911	0.245387	0.0161827	0.401967	0.410121
LOC107000463	LOC107000463	0.023388	0.331528	-0.671313	0.0599843	0.568361	-0.549609
PCNA	PCNA	0.000691637	0.0770741	-0.4569	0.00425143	0.247007	-0.374159
LOC100423574	LOC100423574	0.0782871	0.499083	0.524621	0.0236744	0.450917	0.685482
C10H20orf196	C10H20orf196	0.256454	0.691598	-0.280589	0.0203287	0.426334	-0.593445
MCM8	MCM8	0.0392463	0.398382	-0.411324	0.901805	0.982777	-0.0237751
PLCB1	PLCB1	0.000293523	0.0482727	0.573758	0.000260292	0.0561031	0.579799
PLCB4	PLCB4	0.918911	0.98326	-0.035156	0.033688	0.48862	-0.761033
SNAP25	SNAP25	0.0362033	0.389548	-0.346846	0.48246	0.86814	-0.112634
JAG1	JAG1	0.042163	0.405963	0.41894	0.127871	0.66235	0.30926
SPTLC3	SPTLC3	0.0905964	0.520517	0.378447	0.04032	0.518414	0.463667
LOC107000499	LOC107000499	0.0198287	0.309149	0.641256	0.665531	0.928139	0.113965
LOC696949	LOC696949	0.0113276	0.25441	-0.461392	0.261138	0.765031	-0.196177
LOC700646	LOC700646	0.391067	0.779691	-0.150332	0.0393281	0.518414	-0.371789
RALGAPA2	RALGAPA2	0.038162	0.394888	0.275741	0.0858998	0.60872	0.225898
THBD	THBD	0.00757905	0.215975	0.596916	0.0466394	0.534848	0.433108
CD93	CD93	0.00217493	0.132398	0.57645	0.114636	0.649494	0.280018
CST7	CST7	0.00244221	0.138398	-0.633653	0.51828	0.880728	-0.125565
LOC107000522	LOC107000522	0.448996	0.809938	-0.22391	0.00358762	0.227732	-0.919881
POTEH	POTEH	0.111884	0.549926	-0.33531	0.0441617	0.527879	-0.429855
TUBA8	TUBA8	0.0423396	0.4067	-0.623684	0.00311517	0.213898	-0.944066
LOC100424673	LOC100424673	0.0108671	0.250411	1.17219	0.0782779	0.594473	0.787827
CLTCL1	CLTCL1	0.0293464	0.358844	1.58535	0.0942161	0.621827	1.19825
CDC45	CDC45	0.0888044	0.518786	-0.4686	0.0342999	0.492025	-0.590514
CLDN5	CLDN5	0.00243974	0.138398	-1.01077	0.00153508	0.146972	-1.06425
GP1BB	GP1BB	6.59115e-05	0.0179218	-1.10672	6.21183e-05	0.0204319	-1.11172
ARVCF	ARVCF	0.0374133	0.393589	-0.560244	0.00632099	0.298389	-0.754559
TRMT2A	TRMT2A	0.0317609	0.372015	-0.27687	0.0392857	0.518414	-0.264952
RTN4R	RTN4R	0.041285	0.404189	-0.872439	0.156533	0.69194	-0.595045
SCARF2	SCARF2	0.0762062	0.49477	-0.580467	0.0114137	0.361989	-0.850929
LOC107000558	LOC107000558	0.757846	0.935754	0.0688053	0.0327482	0.483467	0.494315
AIFM3	AIFM3	0.0142206	0.273812	-0.635452	0.804799	0.960032	-0.0609884
YPEL1	YPEL1	0.0152061	0.277209	-0.405587	0.02411	0.453995	-0.374308
LOC698810	LOC698810	0.00269401	0.142699	-1.36583	0.0235201	0.450264	-0.997802
LOC701240	LOC701240	0.00482983	0.183417	-0.760233	0.0887542	0.611402	-0.44018
LOC701862	LOC701862	0.0462459	0.419207	-0.762019	0.00659148	0.303937	-1.06874
LOC107000544	LOC107000544	0.00337377	0.15805	-0.775138	0.0093046	0.334654	-0.67711
LOC701772	LOC701772	0.00471023	0.183103	-0.948984	0.0036562	0.230839	-0.979719
LOC107000547	LOC107000547	0.000744061	0.0798612	-0.88839	0.0994757	0.630661	-0.403377
LOC107000583	LOC107000583	0.0392301	0.398382	-0.626401	0.0292357	0.471825	-0.665188
LOC107000577	LOC107000577	0.01732	0.288911	-0.830032	0.0141668	0.388311	-0.858087
LOC107000549	LOC107000549	0.0459845	0.418797	-0.81861	0.0612314	0.569433	-0.764822
LOC107000570	LOC107000570	0.0911201	0.520883	-0.553628	0.0113017	0.359555	-0.85508
LOC107000575	LOC107000575	2.73248e-05	0.0101315	-1.55713	0.0264416	0.464734	-0.738835
LOC107000553	LOC107000553	0.00390393	0.169738	-0.924356	0.00050509	0.0807992	-1.15059
LOC107000554	LOC107000554	0.00128503	0.103908	-1.12961	0.00269767	0.198113	-1.04057
LOC106992425	LOC106992425	0.0267406	0.348225	-0.768875	0.00584555	0.285507	-0.978499
LOC106992418	LOC106992418	0.000941748	0.0881777	-1.08567	0.0070503	0.310592	-0.857198
LOC107000569	LOC107000569	0.00447638	0.182573	-0.780658	0.108995	0.640833	-0.42037
LOC698390	LOC698390	5.40761e-05	0.0164593	-0.966735	0.00437811	0.249393	-0.635724
LOC107000539	LOC107000539	0.00735415	0.214247	-0.508003	0.0810105	0.600963	-0.31947
LOC107000541	LOC107000541	4.01685e-06	0.0042849	-1.1658	0.000261354	0.0561031	-0.860477
LOC708547	LOC708547	9.13601e-06	0.00639098	-1.08482	1.03351e-05	0.00658638	-1.07603
MIR650A-2	MIR650A-2	0.00543444	0.191594	-0.928128	0.0516464	0.546968	-0.628605
LOC107000586	LOC107000586	0.00791731	0.219742	-0.897726	0.0671645	0.579148	-0.600006
LOC107000566	LOC107000566	0.00783589	0.2189	-1.03555	0.15901	0.693168	-0.525772
LOC107000585	LOC107000585	0.00625441	0.198049	-0.799947	0.0569497	0.56224	-0.539326
LOC100430606	LOC100430606	9.95826e-08	0.00101539	-1.19453	5.12086e-07	0.00133237	-1.09343
LOC107000555	LOC107000555	1.25021e-06	0.00335887	-1.33384	2.67101e-05	0.0121044	-1.09622
LOC708665	LOC708665	9.75039e-05	0.0239566	-1.00245	0.000221835	0.0514078	-0.937211
LOC708771	LOC708771	0.813488	0.955955	-0.0992582	0.0322602	0.481261	-0.934992
GNAZ	GNAZ	0.102015	0.537428	-0.422937	0.00901276	0.331937	-0.699218
DERL3	DERL3	0.0138629	0.272095	-0.770304	0.00184624	0.163697	-1.00525
SLC2A11	SLC2A11	0.014143	0.273812	-0.583679	0.453729	0.857226	-0.170365
LOC100428433	LOC100428433	0.345614	0.756014	0.303747	0.024891	0.457469	0.747528
ADORA2A	ADORA2A	0.0289468	0.357854	-0.276724	0.40252	0.833311	-0.102561
LOC107000612	LOC107000612	0.0430419	0.409591	-0.533353	0.194428	0.721337	-0.33532
LOC100425936	LOC100425936	0.03752	0.393589	0.938488	0.290394	0.778864	0.464571
ADRBK2	ADRBK2	0.000177036	0.0340594	0.496283	0.00352849	0.227732	0.368124
LOC107000617	LOC107000617	0.000630842	0.0727984	-0.648475	0.0409907	0.520825	-0.363854
LOC107000618	LOC107000618	0.0292172	0.357854	0.721404	0.197709	0.723181	0.415394
MN1	MN1	0.0396481	0.399478	0.424251	0.655202	0.925876	-0.0890795
RHBDD3	RHBDD3	0.0202654	0.313086	-0.441581	0.503478	0.8729	-0.122181
GAS2L1	GAS2L1	0.649319	0.901277	-0.139948	0.00276047	0.198691	-0.990829
RASL10A	RASL10A	0.229088	0.668447	-0.2641	0.0388926	0.518414	-0.464183
ASCC2	ASCC2	0.0269168	0.34892	0.460006	0.561055	0.89422	-0.11639
CCDC157	CCDC157	0.102562	0.537672	-0.464207	0.0300223	0.473779	-0.627493
TCN2	TCN2	0.697024	0.917536	-0.111986	0.0306834	0.476926	-0.645155
LOC718163	LOC718163	0.0377377	0.393589	-0.373258	0.375341	0.822866	-0.1547
SMTN	SMTN	0.260138	0.694812	-0.372722	0.0276007	0.469561	-0.751052
LOC718409	LOC718409	0.00754475	0.215779	-0.784386	0.0237854	0.451634	-0.652468
C10H22orf24	C10H22orf24	0.739321	0.929949	-0.10649	0.0417038	0.523533	-0.673696
LOC107000639	LOC107000639	0.0142861	0.273812	-0.509356	0.477659	0.867084	-0.141069
HMGXB4	HMGXB4	0.464997	0.81931	0.080985	0.0333999	0.48617	0.24366
LOC100424485	LOC100424485	0.00320717	0.154254	1.08836	0.191091	0.718579	0.455488
TXN2	TXN2	0.245608	0.683454	-0.206712	0.0182895	0.412173	-0.435029
FOXRED2	FOXRED2	0.00100947	0.0897684	-1.15972	0.221825	0.738772	-0.398525
IFT27	IFT27	0.0419172	0.405561	-0.552855	0.184211	0.714241	-0.35387
IL2RB	IL2RB	0.0211757	0.31776	-0.695111	0.695581	0.935396	-0.113098
MFNG	MFNG	0.0267058	0.348159	-0.288101	0.197578	0.723181	-0.163092
LGALS1	LGALS1	1.23547e-05	0.00699858	-0.799329	0.00400284	0.239049	-0.478893
NOL12	NOL12	0.115665	0.554399	-0.201539	0.0168271	0.407065	-0.314573
ANKRD54	ANKRD54	0.0360727	0.389548	-0.284595	0.0347315	0.494608	-0.286836
MAFF	MAFF	0.00387057	0.169738	0.807788	0.00547728	0.277167	0.772624
TMEM184B	TMEM184B	0.0329985	0.376153	0.516666	0.400774	0.832872	0.197275
CSNK1E	CSNK1E	0.00994903	0.239553	0.503534	0.0256379	0.462237	0.429923
LOC721047	LOC721047	0.326538	0.74315	-0.370116	0.0262517	0.464259	-0.866369
LOC705996	LOC705996	0.0212791	0.318355	-0.581537	0.0960837	0.625453	-0.411475
PDGFB	PDGFB	0.010187	0.241282	-0.946881	0.0092852	0.334654	-0.95999
MGAT3	MGAT3	0.0123697	0.263969	-0.712261	0.0567154	0.562116	-0.530829
MIEF1	MIEF1	0.0480445	0.422133	0.262976	0.0393678	0.518414	0.274829
TNRC6B	TNRC6B	0.0191033	0.305458	0.373009	0.0281186	0.471061	0.347519
LOC705174	LOC705174	0.0302643	0.364333	0.687451	0.262709	0.765671	0.345428
MIR4766	MIR4766	0.0953872	0.527468	-0.540384	0.0117156	0.365876	-0.841416
EP300	EP300	0.0174908	0.290451	0.394355	0.0860587	0.608737	0.27856
L3MBTL2	L3MBTL2	0.0453971	0.416396	-0.259252	0.467298	0.863581	-0.0915254
PHF5A	PHF5A	0.562934	0.867725	-0.0798781	0.0323252	0.481526	-0.306052
PMM1	PMM1	0.00337085	0.15805	-0.55483	0.0845278	0.606914	-0.311453
SREBF2	SREBF2	0.0241489	0.334598	0.428184	0.0354768	0.500305	0.397147
CENPM	CENPM	0.0728329	0.488191	-0.522153	0.00110313	0.122969	-1.01103
NAGA	NAGA	0.0741622	0.491091	-0.214798	0.0133175	0.382513	-0.305117
LOC713582	LOC713582	0.00624	0.198049	-0.827704	0.00387697	0.236009	-0.880434
LOC710642	LOC710642	0.0891976	0.519397	-0.364329	0.043292	0.527879	-0.437492
CYB5R3	CYB5R3	0.0443644	0.412427	-0.381572	0.0598962	0.568361	-0.355593
LOC107000681	LOC107000681	0.0465511	0.419207	-0.617878	0.966619	0.994113	0.0125758
SCUBE1	SCUBE1	0.0269889	0.34892	-0.856127	0.347264	0.80888	-0.352004
SULT4A1	SULT4A1	0.002353	0.136854	-1.25806	0.0911537	0.616606	-0.662246
PARVB	PARVB	0.668503	0.908817	-0.0757381	0.0194938	0.421567	-0.431526
PRR5	PRR5	0.012768	0.26515	-0.570344	0.000829495	0.108435	-0.798666
LOC107000689	LOC107000689	0.0449141	0.414558	0.537822	0.21215	0.733165	-0.327871
LOC107000691	LOC107000691	0.2598	0.694728	0.177926	0.0285189	0.471061	0.356013
CDPF1	CDPF1	0.0377844	0.393589	-0.506901	0.167975	0.704364	-0.329818
FAM19A5	FAM19A5	0.0323218	0.373026	-0.709631	0.0273631	0.469558	-0.733222
ZBED4	ZBED4	0.23799	0.67699	0.165615	0.00551736	0.278209	0.410478
CRELD2	CRELD2	0.00663457	0.204998	-0.677916	0.00808328	0.318371	-0.659441
PIM3	PIM3	0.00543263	0.191594	0.523064	0.257076	0.763411	0.202095
TUBGCP6	TUBGCP6	0.0435928	0.410808	-0.277488	0.223261	0.73928	-0.163935
LMF2	LMF2	0.0140559	0.272993	-0.571361	0.158699	0.692963	-0.317098
WNK1	WNK1	0.00558614	0.192755	0.404085	0.0779308	0.592561	0.24742
ERC1	ERC1	0.00309254	0.150858	0.461197	0.0143981	0.389968	0.372706
FBXL14	FBXL14	0.014376	0.273812	-0.358505	0.120798	0.655729	-0.220566
WNT5B	WNT5B	0.0482646	0.423155	-0.457355	0.114336	0.649494	-0.361421
FOXM1	FOXM1	0.362024	0.763628	-0.302286	0.0136349	0.38512	-0.854379
TSPAN9	TSPAN9	0.0118729	0.260909	-0.648753	0.0233083	0.448107	-0.579147
RAD51AP1	RAD51AP1	0.096458	0.528806	-0.535403	0.010944	0.353694	-0.84526
CD27	CD27	0.000738912	0.0797282	-0.605582	0.120421	0.655042	-0.258393
VAMP1	VAMP1	0.00869703	0.22694	-0.517382	0.058007	0.563708	-0.363678
NCAPD2	NCAPD2	0.0184523	0.300078	-0.351291	0.0286741	0.471061	-0.324097
LOC107000737	LOC107000737	0.00606276	0.195012	-0.917325	0.0044292	0.25043	-0.955826
C1R	C1R	0.0217503	0.32165	-0.522839	0.430807	0.845061	-0.172752
LOC107000740	LOC107000740	0.187017	0.627621	0.304122	0.0295611	0.473399	0.514088
CLSTN3	CLSTN3	0.00754016	0.215779	-0.717452	0.060763	0.569433	-0.488501
CD163L1	CD163L1	0.0019014	0.125082	0.876882	0.0119479	0.368016	0.690139
CD163	CD163	0.00101244	0.0897684	0.892027	0.0142996	0.389697	0.638223
SLC2A3	SLC2A3	0.04684	0.419319	0.62814	0.029694	0.473399	0.691489
FOXJ2	FOXJ2	0.0124264	0.263969	0.383667	0.0921984	0.61901	0.25121
C3AR1	C3AR1	0.0435576	0.410793	0.482707	0.0132363	0.381318	0.602777
KLRG1	KLRG1	2.33441e-06	0.00396713	-1.13571	6.88904e-05	0.0216136	-0.903542
LOC100429920	LOC100429920	0.0192675	0.305873	-0.975381	0.227283	0.74395	-0.486752
LOC722289	LOC722289	0.0262575	0.346807	0.638329	0.147898	0.678981	0.405948
DDX11	DDX11	0.02341	0.331528	-0.592879	0.173054	0.709645	-0.346824
LOC722305	LOC722305	0.0117149	0.258797	-1.03577	0.000959134	0.119266	-1.41045
KLRB1	KLRB1	0.00668254	0.205494	-0.947866	0.10902	0.640833	-0.538156
LOC107000754	LOC107000754	0.0322668	0.373026	-0.457952	0.224922	0.74017	-0.252981
CLEC2D	CLEC2D	0.0229828	0.327754	-0.435338	0.219353	0.738121	-0.228157
KLRF1	KLRF1	0.000353481	0.0527314	-1.29759	0.216753	0.736535	-0.408084
CLEC1B	CLEC1B	0.0764775	0.495016	-0.421136	0.000403501	0.0723097	-0.910478
CLEC9A	CLEC9A	0.00712199	0.211571	-0.7805	0.00138213	0.136163	-0.951483
CLEC1A	CLEC1A	0.00555302	0.19259	0.749051	0.163302	0.696407	0.358954
KLRD1	KLRD1	0.00102389	0.0900176	-0.879493	0.516291	0.879665	-0.159403
NKG2D	NKG2D	0.00273576	0.143228	-0.640749	0.145302	0.677229	-0.294114
LOC732516	LOC732516	0.0125878	0.264787	-1.01994	0.542681	0.889524	-0.237082
KLRC3	KLRC3	0.00385981	0.169738	-0.953241	0.765759	0.95289	-0.0917731
KLRC2	KLRC2	0.0418682	0.405561	-0.812944	0.945583	0.99204	0.0263583
LOC100424026	LOC100424026	4.23765e-05	0.0144031	-1.29783	0.0584597	0.565319	-0.535822
TAS2R14	TAS2R14	0.100599	0.535876	-0.261708	0.0459713	0.534479	-0.321484
ETV6	ETV6	0.0057727	0.193263	0.673075	0.0157753	0.398749	0.579816
ART4	ART4	0.514111	0.845526	-0.268521	0.0390116	0.518414	-0.876696
ARHGDIB	ARHGDIB	0.0161745	0.284106	-0.254722	0.204694	0.727525	-0.129766
EPS8	EPS8	0.00512184	0.188198	0.60785	0.0445455	0.52865	0.422558
LOC107000781	LOC107000781	0.0487927	0.425772	0.504157	0.321751	0.795137	0.24755
MGST1	MGST1	0.0297598	0.360893	0.786275	0.645469	0.922881	0.160383
PDE3A	PDE3A	0.560155	0.866482	-0.105148	0.011156	0.358276	-0.481705
ABCC9	ABCC9	0.0375097	0.393589	-0.454969	0.32684	0.798653	-0.208589
CMAS	CMAS	0.180216	0.620455	-0.239563	0.00514535	0.266317	-0.525924
ST8SIA1	ST8SIA1	1.48991e-05	0.00779071	-1.38619	0.0020563	0.177687	-0.910043
SOX5	SOX5	0.244355	0.682809	0.26791	0.0364069	0.507482	0.493665
BCAT1	BCAT1	0.00258599	0.140973	-0.50276	0.0215693	0.438427	-0.371332
KRAS	KRAS	0.347171	0.756397	0.112903	0.0494354	0.540056	0.241819
SSPN	SSPN	0.00471382	0.183103	-0.735882	0.0632807	0.572901	-0.4656
CCDC91	CCDC91	0.0269558	0.34892	0.284066	0.0418593	0.523866	0.259676
CPNE8	CPNE8	0.0211303	0.317433	-0.634229	0.909044	0.984409	-0.0300829
LOC107000825	LOC107000825	0.000638694	0.0731735	0.980602	0.00387379	0.236009	0.806232
LOC107000826	LOC107000826	0.034775	0.383851	0.901491	0.234312	0.74907	0.495318
ZCRB1	ZCRB1	0.0909805	0.520883	-0.297084	0.0172379	0.407299	-0.428501
PUS7L	PUS7L	0.0288997	0.357854	-0.387676	0.94762	0.992174	0.0112085
IRAK4	IRAK4	0.0345357	0.383716	0.244838	0.129497	0.664027	0.172487
LOC107000839	LOC107000839	0.0145268	0.274972	0.503613	0.0387983	0.518414	0.419785
LOC107000841	LOC107000841	0.0448625	0.414558	-0.35247	0.00820192	0.319048	-0.476181
AMIGO2	AMIGO2	0.00305694	0.150217	0.743587	0.0124858	0.372256	0.613867
PCED1B	PCED1B	0.00278076	0.143564	0.672412	0.012325	0.372007	0.550027
LOC705621	LOC705621	0.946474	0.99014	0.0188053	0.00875987	0.327436	0.777149
ENDOU	ENDOU	0.0168582	0.287384	-0.592175	0.0557247	0.559363	-0.466051
SLC48A1	SLC48A1	0.0196212	0.308033	0.587981	0.883091	0.977849	0.0354335
KMT2D	KMT2D	0.0411434	0.403578	0.482695	0.128531	0.664027	0.353791
TUBA1B	TUBA1B	0.0589842	0.459197	0.182593	0.00165411	0.152373	0.320874
COX14	COX14	0.12056	0.560041	-0.244352	0.0483893	0.540056	-0.314534
LIMA1	LIMA1	0.0156972	0.280272	-0.541103	0.00203097	0.176998	-0.712989
LARP4	LARP4	0.0186536	0.301668	0.25967	0.235302	0.749454	0.126612
METTL7A	METTL7A	0.893255	0.975749	0.0139645	0.000981303	0.119962	-0.375528
CSRNP2	CSRNP2	0.0623504	0.466147	0.288102	0.044124	0.527879	0.312646
CELA1	CELA1	0.149682	0.58835	-0.224359	0.0119827	0.368016	-0.405321
FIGNL2	FIGNL2	0.0133327	0.269529	-0.545081	0.41835	0.839942	-0.170369
ACVR1B	ACVR1B	0.00040635	0.0559911	0.855066	0.0215849	0.438427	0.522495
ITGB7	ITGB7	0.0254329	0.34086	-0.307844	0.0404453	0.518414	-0.280417
SP1	SP1	0.0209624	0.316589	0.328691	0.0173686	0.407299	0.339611
PCBP2	PCBP2	0.00223535	0.133772	0.360694	0.576094	0.898389	0.0611852
ATF7	ATF7	0.177874	0.619354	0.227097	0.0218101	0.440188	0.397785
CALCOCO1	CALCOCO1	0.0356103	0.387514	0.410423	0.251775	0.761443	-0.218186
HOXC4	HOXC4	0.0265465	0.347448	-0.728886	0.143604	0.676097	-0.469652
LOC107000879	LOC107000879	0.00917404	0.229739	-0.64907	0.201814	0.72492	-0.304636
COPZ1	COPZ1	0.0576384	0.45612	-0.245736	0.0169193	0.407299	-0.314618
LOC707117	LOC707117	0.463672	0.818409	-0.155024	0.0407407	0.519266	-0.446046
GDF11	GDF11	0.200451	0.640049	-0.352913	0.0319888	0.481261	-0.605783
PMEL	PMEL	0.368918	0.767879	-0.283032	0.0254238	0.460205	-0.728742
MYL6	MYL6	0.260495	0.695233	-0.173755	0.0370078	0.512921	-0.330359
RBMS2	RBMS2	0.458984	0.815762	0.212233	0.0224158	0.446055	0.680041
LRP1	LRP1	0.00182608	0.122213	0.934849	0.0596565	0.568017	0.536262
SHMT2	SHMT2	0.00463221	0.182717	-0.426109	0.00475007	0.258824	-0.424734
R3HDM2	R3HDM2	0.0480051	0.422133	0.395126	0.123178	0.656942	0.304174
MBD6	MBD6	0.0334853	0.379141	0.73722	0.0791746	0.596077	0.601466
AGAP2	AGAP2	0.0125832	0.264787	-0.500324	0.255982	0.763411	-0.218633
TSPAN31	TSPAN31	0.7101	0.920878	-0.0349081	0.0217908	0.440188	-0.224717
CYP27B1	CYP27B1	0.113912	0.551521	0.480467	0.0309952	0.477766	0.667409
CTDSP2	CTDSP2	0.0109917	0.251378	0.329604	0.0443384	0.527879	0.255418
LRIG3	LRIG3	0.0157617	0.280272	0.597669	0.0209385	0.43015	0.569231
FAM19A2	FAM19A2	0.0039169	0.169738	0.822232	0.0401634	0.518414	0.565051
SRGAP1	SRGAP1	0.00213793	0.131322	0.898502	0.171715	0.708156	0.375439
C11H12orf56	C11H12orf56	0.0408803	0.402196	-0.442287	0.179938	0.713073	-0.284405
LOC107000915	LOC107000915	0.258195	0.69345	0.146313	0.00460437	0.255155	0.387853
IRAK3	IRAK3	0.00335373	0.15805	0.722407	0.00738391	0.312568	0.65186
HELB	HELB	0.00102408	0.0900176	0.614535	0.00186288	0.164014	0.576765
LOC107000923	LOC107000923	0.033619	0.379409	0.611979	0.0966969	0.62607	0.471562
LOC107000924	LOC107000924	0.0278829	0.353837	-0.405814	0.00250059	0.198113	-0.578553
LOC716523	LOC716523	0.0206928	0.315387	-0.557854	0.00804331	0.318371	-0.648065
MDM1	MDM1	0.00457961	0.182717	-0.375646	0.187418	0.716309	-0.165726
LOC718192	LOC718192	0.291755	0.716822	-0.23879	0.0104262	0.347632	-0.606939
LRRC10	LRRC10	0.377544	0.772616	-0.161745	0.0290269	0.471825	-0.413522
BEST3	BEST3	0.0305212	0.365484	-0.326006	0.0876642	0.610202	-0.253643
RAB3IP	RAB3IP	0.0491162	0.427649	0.704699	0.0578083	0.563708	0.677943
LOC107000928	LOC107000928	0.00360158	0.164085	0.974196	0.100417	0.631137	0.523847
MYRFL	MYRFL	0.404471	0.787289	-0.251134	0.0382048	0.515626	-0.643149
LOC107000929	LOC107000929	0.317249	0.736176	-0.325167	0.0398549	0.518414	-0.686191
TPH2	TPH2	0.171957	0.614388	-0.228186	0.0439253	0.527879	-0.342727
LOC107000939	LOC107000939	0.000942615	0.0881777	-1.05332	0.0730052	0.584717	-0.535023
LOC693645	LOC693645	0.037576	0.393589	0.753375	0.0847201	0.606969	0.617619
E2F7	E2F7	0.138732	0.579136	-0.384686	0.0116135	0.363802	-0.678878
MYF6	MYF6	0.0541926	0.445113	-0.583054	0.0105226	0.347632	-0.793273
KITLG	KITLG	0.285841	0.71096	0.292418	0.0232927	0.448107	0.642468
MAP2K6	MAP2K6	0.000435836	0.0580915	-0.707434	0.112503	0.646459	-0.293712
SOCS2	SOCS2	0.0124048	0.263969	0.486839	0.00962733	0.339802	0.505986
SNRPF	SNRPF	0.0251972	0.340071	-0.423854	0.185018	0.71512	-0.244326
AMDHD1	AMDHD1	0.030737	0.366572	0.657934	0.0282254	0.471061	0.669006
LTA4H	LTA4H	2.29607e-05	0.00918111	0.669565	0.000584119	0.0894307	0.515516
LOC107000980	LOC107000980	0.215972	0.653616	0.378937	0.00749567	0.312568	0.858076
DEPDC4	DEPDC4	0.0593697	0.459365	-0.609632	0.00403241	0.239049	-0.967247
DRAM1	DRAM1	0.04211	0.405905	0.484246	0.344336	0.808744	0.219383
IGF1	IGF1	0.000790266	0.0801397	-1.0948	0.00574237	0.283401	-0.873517
C11H12orf73	C11H12orf73	0.266663	0.699243	-0.243839	0.0162297	0.402153	-0.547877
LOC700815	LOC700815	0.0288563	0.357854	0.709803	0.142989	0.675545	0.465491
C11H12orf45	C11H12orf45	0.0149283	0.275421	-0.33746	0.0583482	0.565319	-0.257384
C11H12orf75	C11H12orf75	0.000235769	0.0414486	-1.00574	0.00271042	0.198113	-0.788818
LOC107001004	LOC107001004	0.146264	0.584996	-0.464811	0.0130698	0.380255	-0.82116
LOC708443	LOC708443	6.7226e-06	0.00546289	0.668232	0.00412298	0.241609	0.38324
ATP2A2	ATP2A2	0.00237696	0.137318	0.386576	0.0142879	0.389697	0.303292
ANAPC7	ANAPC7	0.43783	0.804218	-0.0662635	0.0314043	0.479728	-0.189986
LOC100430669	LOC100430669	0.0480028	0.422133	-0.594345	0.0399216	0.518414	-0.619152
HVCN1	HVCN1	0.0366968	0.390787	-0.343724	0.0017574	0.157879	-0.538794
ATXN2	ATXN2	0.000803472	0.0801397	0.40401	0.00594499	0.288227	0.321381
OAS1	OAS1	0.0148438	0.275155	-1.00585	0.131823	0.664027	-0.603555
RITA1	RITA1	0.00410539	0.174783	-0.495726	0.0447683	0.529106	-0.334614
LOC100429048	LOC100429048	0.947349	0.990479	0.0139609	0.0228654	0.447146	0.502048
[truncated: 1,320 more rows]
