# Supplementary material for: Rapamycin limits CD4+ T cell proliferation in simian immunodeficiency virus–infected rhesus macaques on antiretroviral therapy
Source: J Clin Invest. 2022 May 16;132(10):e156063. doi: 10.1172/JCI156063 (PMC9106346; doi:10.1172/JCI156063)
Supplement: Supplemental table 3 [file jci-132-156063-s079.xlsx]

## Sheet: fig1f_pvalues
	Panel	Ghrelin P-value	PYY P-value
1	Figure 1f	0.901515	0.208625

## Sheet: fig3b_pvalues
	miRNA	control vs rapamycin at -14	Day -14 to 42, control	Day -14 to 42, rapamycin	control vs rapamycin at 42
1	miR-155	0.945221	0.375	0.03125	0.0221445
2	miR-21	0.835664	0.15625	0.03125	0.0011655
3	miR-26a-5p	0.730769	0.296875	0.03125	0.00815851
4	miR-103-5p	0.835664	0.296875	0.03125	0.0221445
5	miR-23a-3p	0.234266	0.375	0.03125	0.234266
6	miR-28	0.730769	0.9375	0.21875	0.445221

## Sheet: fig4_pvalues
	Panel	AUC P-value
1	CD4 Naive T cell Proliferation	0.0110723
2	CD4 Naive T cell Counts	0.164918
3	CD4 Memory T cell Proliferation	0.00699301
4	CD4 Memory T cell Counts	0.128205
5	CD4 Central Memory T cell Proliferation	0.0011655
6	CD4 Central Memory T cell Counts	0.804779
7	CD4 Transitional Memory T cell Proliferation	0.000582751
8	CD4 Transitional Memory T cell Counts	0.000582751
9	CD4 Effector Memory T cell Proliferation	1
10	CD4 Effector Memory T cell Counts	0.0728438

## Sheet: fig5a_pvalues
	Panel	AUC P-value
1	Figure 5A - CCR5 Expression on CD4 Total Memory	0.000582751
2	Figure 5A - CXCR5 Expression on CD4 Total Memory	0.000582751
3	Figure 5A - CXCR3 Expression on CD4 Total Memory	0.0973193

## Sheet: fig5b_pvalues
	Panel	Day 91 P-value	Day 167 P-value	Day 217 P-value
1	Figure 5B - CD4+ Memory Tregs in blood	0.164918	0.710373	0.0841918
2	Figure 5B - CD4+ Memory Tregs Proliferation in blood	0.0174825	0.317599	0.00699301
3	Figure 5B - CD4+ Naive Tregs in blood	0.208625	0.710373	0.109832
4	Figure 5B - CD4+ Naive Treg Proliferation in blood	0.259324	1	0.128205

## Sheet: fig6_pvalues
	Panel	AUC P-value
1	CD8 Naive T cell Proliferation	0.0530303
2	CD8 Naive T cell Counts	0.0530303
3	CD8 Total Memory T cell Proliferation	0.455711
4	CD8 Total Memory T cell Counts	0.0262238
5	CD8 Central Memory T cell Proliferation	0.0110723
6	CD8 Central Memory T cell Counts	0.0973193
7	CD8 Transitional Memory T cell Proliferation	0.00407925
8	CD8 Transitional Memory T cell Counts	0.00699301
9	CD8 Effector Memory T cell Proliferation	1
10	CD8 Effector Memory T cell Counts	0.0728438

## Sheet: fig7b_pvalues
	Panel	Day	P-value
1	Figure 7b Cell-associated SIV DNA in PBMC	-21	0.901515
2	Figure 7b Cell-associated SIV DNA in PBMC	49	0.0262238
3	Figure 7b Cell-associated SIV DNA in PBMC	91	1
4	Figure 7b Cell-associated SIV DNA in PBMC	105	0.440767
5	Figure 7b Cell-associated SIV DNA in PBMC	167	0.259324
6	Figure 7b Cell-associated SIV DNA in PBMC	231	0.534965
7	Figure 7b Cell-associated SIV DNA in LN	-21	1
8	Figure 7b Cell-associated SIV DNA in LN	49	0.804779
9	Figure 7b Cell-associated SIV DNA in LN	91	0.620047
10	Figure 7b Cell-associated SIV DNA in LN	167	0.382867
11	Figure 7b Cell-associated SIV DNA in LN	231	0.901515
12	Figure 7b Cell-associated SIV DNA in gut	49	0.748592
13	Figure 7b Cell-associated SIV DNA in gut	231	0.688404
14	Figure 7b Cell-associated SIV RNA in PBMC	-21	1
15	Figure 7b Cell-associated SIV RNA in PBMC	49	0.0262238
16	Figure 7b Cell-associated SIV RNA in PBMC	91	0.317599
17	Figure 7b Cell-associated SIV RNA in PBMC	105	0.180653
18	Figure 7b Cell-associated SIV RNA in PBMC	167	0.945221
19	Figure 7b Cell-associated SIV RNA in PBMC	231	0.259324
20	Figure 7b Cell-associated SIV RNA in LN	-21	0.534965
21	Figure 7b Cell-associated SIV RNA in LN	49	0.730769
22	Figure 7b Cell-associated SIV RNA in LN	91	0.620047
23	Figure 7b Cell-associated SIV RNA in LN	167	1
24	Figure 7b Cell-associated SIV RNA in LN	231	0.259324
25	Figure 7b Cell-associated SIV RNA in gut	49	0.442284
26	Figure 7b Cell-associated SIV RNA in gut	231	0.936075

## Sheet: fig8
	panel	test	p.value
1	Figure 8a, Top Left (CD4 Memory T cell Counts)	Wilcoxon one-sided test (increase from baseline)	0.096331
2	Figure 8a, Top Left (CD4 Memory T cell Counts)	Wilcoxon one-sided test (decrease from baseline)	0.000582751
3	Figure 8a, Top Right (CD4 Memory T cell Proliferation)	Wilcoxon one-sided test (increase from baseline)	0.00699301
4	Figure 8a, Top Right (CD4 Memory T cell Proliferation)	Wilcoxon one-sided test (decrease from baseline)	0.948948
5	Figure 8b, Bottom Right (CD4 Memory T cell HLA+)	Wilcoxon one-sided test (increase from baseline)	0.0174825
6	Figure 8b, Bottom Right (CD4 Memory T cell HLA+)	Wilcoxon one-sided test (decrease from baseline)	0.901515
7	Figure 8b, Left (CD4 Memory T cell CD69+)	Wilcoxon one-sided test (increase from baseline)	0.000582751
8	Figure 8b, Left (CD4 Memory T cell CD69+)	Wilcoxon one-sided test (decrease from baseline)	0.128205
9	Fig 8c	Wilcoxon one-sided test, # blips after treatment	0.00609295

## Sheet: fig9.results.2021_10_01
	figure	analysis	p.value	misc
1	9A	Logrank (Mantel-Haenszel test)	0.900802
2	9B	PVL (whole curve AUC)	0.835664
3	9B	PVL (whole curve peak)	0.945221
4	9B	PVL (day 0-28 AUC)	0.137529
5	9B	PVL (day 0-28 peak)	0.137529
6	9C	CD14+ (day 0-28 peak)	0.026392
7	9C	CD14+ (whole curve AUC)	0.829863
8	9D	Proliferating CD4+ (day 0-28 peak)	0.00298142
9	9D	Proliferating CD4+ (whole curve AUC)	0.945221
10	9E	Proliferating CD8+ (day 0-28 peak)	0.0534551
11	9E	Proliferating CD8+ (whole curve AUC)	0.00815851
12	9	Spearman correlation test - day 0-28 peak PVL vs. peak CD14+	0.0538501	Spearman rho = 0.545
13	9	Spearman correlation test - day 0-28 peak PVL vs. peak proliferating CD4+	0.119069	Spearman rho = 0.454
14	9	Spearman correlation test - day 0-28 peak PVL vs. peak proliferating CD8+	0.254011	Spearman rho = 0.341

## Sheet: figS2b_pvalues
	Analyte	P-value
1	MCP-1	0.0378788
2	C-Peptide	1
3	GIP	0.0530303
4	GLP-1	0.164918
5	Glucagon	1
6	PP	0.164918
7	Insulin	1
8	Amylin	0.746414

[truncated: 3 more sheets: figS4_pvalues, figS6_pvalues, supplemental_figure_analyses]
